# Supplementary material for: Effects of urbanization on the foraging ecology and microbiota of the generalist seabird Larus argentatus
Source: PLoS One. 2018 Dec 18;13(12):e0209200. doi: 10.1371/journal.pone.0209200 (PMC6298667; doi:10.1371/journal.pone.0209200)
Supplement: S1 Dataset — (XLSX) [file pone.0209200.s005.xlsx]

## Sheet: TABLE_A
Table S1: Summary of mean foraging parameters with standard error values from GPS-tagged herring gulls at the JB, YI and TN colonies
Colony	Trips (n)	Mean Trips Per Day	Mean Total Trip Distance (km)	Mean Max Distance (km)	Mean Trip Duration (hr)	Mean % Site Fidelity	Mean % Foraging Locations on Land
JB	298	4.0 + 2	23.77+37.0	9.58+14.8	1.6+2.3	43.9	58.7
YI	174	5.0 + 1	14.6+21.7	5.69+8.1	1.9+4.1	24.2	67.7
TN	123	2.0 + 2	27.01+35.38	8.60+11.2	3.4+4.0	23.1	32

## Sheet: TABLE_B
Table S2: Results of pairwise Dunn's post-hoc tests on alpha diversity metrics of bacterial communities for all sample groupings including Site (JB, YI, TN), habitat type (Landfill, Marsh, Urban, Offshore) and human use levels (Low, Medium, High) of herring gull cloacas at the 10000 rarefaction level.
Metric	Rarefaction	Group 1	Group 2	H	p-value	q-value
Evenness	10000	landfill (n=5)	marsh (n=6)	0.3	0.583882	0.875824
Evenness	10000	landfill (n=5)	offshore (n=3)	2.68889	0.10105	0.458843
Evenness	10000	landfill (n=5)	urban (n=9)	0.00444444	0.946847	0.946847
Evenness	10000	marsh (n=6)	offshore (n=3)	1.66667	0.196706	0.458843
Evenness	10000	marsh (n=6)	urban (n=9)	0.0555556	0.813664	0.946847
Evenness	10000	offshore (n=3)	urban (n=9)	1.44444	0.229421	0.458843
Evenness	10000	JB (n=9)	TN (n=7)	0.630252	0.427263	0.427263
Evenness	10000	JB (n=9)	YI (n=7)	3.83473	0.080201	0.0753014
Evenness	10000	TN (n=7)	YI (n=7)	4.4449	0.0350057	0.0753014
Evenness	10000	High (n=9)	Low (n=4)	0.214286	0.643429	1
Evenness	10000	High (n=9)	Medium (n=3)	0.00854701	0.92634	1
Evenness	10000	High (n=9)	Medium (n=7)	1.23529	0.26638	1
Evenness	10000	Low (n=4)	Medium (n=3)	0	1	1
Evenness	10000	Low (n=4)	Medium (n=7)	0.0357143	0.850107	1
Evenness	10000	Medium (n=7)	Medium (n=3)	0.324675	0.568811	1
FaithPD	10000	landfill (n=5)	marsh (n=6)	0.3	0.583882	0.723674
FaithPD	10000	landfill (n=5)	offshore (n=3)	1.08889	0.296718	0.723674
FaithPD	10000	landfill (n=5)	urban (n=9)	0.36	0.548506	0.723674
FaithPD	10000	marsh (n=6)	offshore (n=3)	0.266667	0.605577	0.723674
FaithPD	10000	marsh (n=6)	urban (n=9)	0.125	0.723674	0.723674
FaithPD	10000	offshore (n=3)	urban (n=9)	0.692308	0.405381	0.723674
FaithPD	10000	JB (n=9)	TN (n=7)	0.0252101	0.873845	0.957791
FaithPD	10000	JB (n=9)	YI (n=7)	0.00280112	0.957791	0.957791
FaithPD	10000	TN (n=7)	YI (n=7)	0.493878	0.482203	0.957791
FaithPD	10000	High (n=9)	Low (n=4)	1.16667	0.280087	0.840262
FaithPD	10000	High (n=9)	Medium (n=3)	0.00854701	0.92634	0.92634
FaithPD	10000	High (n=9)	Medium (n=7)	0.070028	0.791296	0.92634
FaithPD	10000	Low (n=4)	Medium (n=3)	0.125	0.723674	0.92634
FaithPD	10000	Low (n=4)	Medium (n=7)	2.28571	0.13057	0.78342
FaithPD	10000	Medium (n=7)	Medium (n=3)	0.116883	0.73244	0.92634
Shannon	10000	landfill (n=5)	marsh (n=6)	0.533333	0.465209	0.658207
Shannon	10000	landfill (n=5)	offshore (n=3)	1.8	0.179712	0.393411
Shannon	10000	landfill (n=5)	urban (n=9)	0.36	0.548506	0.658207
Shannon	10000	marsh (n=6)	offshore (n=3)	1.66667	0.196706	0.393411
Shannon	10000	marsh (n=6)	urban (n=9)	0.0555556	0.813664	0.813664
Shannon	10000	offshore (n=3)	urban (n=9)	1.92308	0.165518	0.393411
Shannon	10000	JB (n=9)	TN (n=7)	0.0252101	0.873845	0.873845
Shannon	10000	JB (n=9)	YI (n=7)	4.2605	0.0990083	0.117025
Shannon	10000	TN (n=7)	YI (n=7)	2.55102	0.110223	0.165335
Shannon	10000	High (n=9)	Low (n=4)	0.380952	0.537094	0.644513
Shannon	10000	High (n=9)	Medium (n=3)	1.03419	0.309177	0.644513
Shannon	10000	High (n=9)	Medium (n=7)	0.473389	0.491432	0.644513
Shannon	10000	Low (n=4)	Medium (n=3)	0.5	0.4795	0.644513
Shannon	10000	Low (n=4)	Medium (n=7)	0.142857	0.705457	0.705457
Shannon	10000	Medium (n=7)	Medium (n=3)	0.636364	0.425031	0.644513

## Sheet: TABLE_C
Table S3: P-values resulting from unpaired t-tests on unweighted and weighted unifrac principal coordinates for all sample groupings including Site (JB, YI, TN), habitat type (Landfill, Marsh, Urban, Offshore) and human use levels (Low, Medium, High) in herring gulls at the 10,000 rarefaction level.
Metric	Group 1	Group 2	PC1	PC2	PC3	PC4	PC5	PC6	PC7	PC8	PC9	PC10	PC11	PC12	PC13	PC14	PC15	PC16	PC17	PC18	PC19	PC20
Unweighted	JB	TN	1	1	0.52	0.99	1	1	0.36	1	1	0.35	0.6	1	1	0.04	0.67	1	0.6	1	1	1
Unweighted	JB	YI	1	1	1	0.06	0.75	1	1	1	1	1	1	1	1	0.038	1	0.85	1	0.54	1	1
Unweighted	YI	TN	1	1	0.52	0.54	0.75	1	0.33	1	1	0.09	1	0.96	1	1	0.41	0.84	1	0.43	1	1
Unweighted	Marsh	Landfill	1	1	0.47	1	1	1	1	1	1	0.74	0.47	0.23	1	1	1	1	1	1	1	1
Unweighted	Offshore	Landfill	1	1	0.53	1	1	1	1	1	0.76	1	1	0.51	1	1	0.2	1	1	1	1	1
Unweighted	Urban	Landfill	1	1	1	1	1	1	1	1	1	0.082	0.73	1	0.86	1	1	1	1	1	1	1
Unweighted	Offshore	Marsh	1	1	1	1	1	0.33	1	1	0.81	1	1	1	1	0.39	0.08	1	1	1	1	1
Unweighted	Urban	Marsh	1	1	0.79	0.2	1	0.76	1	1	1	1	1	1	1	1	1	1	1	1	1	1
Unweighted	Urban	Offshore	1	1	0.86	1	1	1	1	1	1	1	1	1	1	1	0.01	1	1	1	1	1
Unweighted	High	Low	1	0.92	0.73	1	1	1	0.81	1	0.75	1	1	0.05	1	1	0.09	1	1	1	0.33	1
Unweighted	High	Medium	1	1	1	1	1	0.56	1	1	1	1	1	0.12	1	0.2	0.79	0.1	1	1	0.41	1
Unweighted	Low	Medium	0.91	1	0.29	1	1	1	1	1	0.83	1	1	1	1	0.17	0.01	1	1	1	1	1
Weighted	JB	TN	1	1	1	0.22	1	1	0.47	1	1	1	1	1	0.16	0.47	1	0.92	0.09	1	1	NA
Weighted	JB	YI	1	0.53	0.87	0.48	1	1	0.19	1	1	1	1	1	1	1	1	0.11	0.36	1	0.6	NA
Weighted	YI	TN	1	0.54	1	0.01	0.48	1	1	1	1	1	1	1	0.05	1	1	0.85	1	1	1	NA
Weighted	Marsh	Landfill	1	1	1	0.93	1	1	1	1	1	1	1	0.84	1	1	1	1	0.81	0.4	0.93	NA
Weighted	Offshore	Landfill	1	1	1	1	1	0.29	1	1	1	1	1	1	1	1	1	1	1	1	0.89	NA
Weighted	Urban	Landfill	1	1	1	0.07	1	1	1	1	1	1	1	1	1	1	1	1	1	1	0.62	NA
Weighted	Offshore	Marsh	1	1	1	1	1	0.97	1	1	1	0.92	1	1	0.96	1	1	1	0.13	1	1	NA
Weighted	Urban	Marsh	1	1	1	1	1	1	0.7	1	1	1	0.37	1	1	1	1	0.31	1	1	1	NA
Weighted	Urban	Offshore	1	1	1	0.94	1	0.84	1	0.57	1	1	1	1	0.66	1	1	0.87	0.28	1	1	NA
Weighted	High	Low	1	1	0.22	1	1	0.16	0.95	0.12	1	1	1	1	0.5	1	1	1	0.38	1	1	NA
Weighted	High	Medium	0.71	0.34	0.83	1	1	1	0.44	0.47	1	1	1	1	1	1	0.4	1	1	0.47	1	NA
Weighted	Low	Medium	0.23	0.49	0.99	1	1	0.51	1	0.94	1	0.62	1	1	1	1	1	1	0.15	1	1	NA

## Sheet: TABLE_D
Table S4: P-values resulting from PERMANOVA
PERMANOVA	JB	TN	16	999	0.719324	0.747	0.896	Site
PERMANOVA	JB	YI	16	999	0.611563	0.896	0.896	Site
PERMANOVA	TN	YI	14	999	0.872733	0.548	0.896	Site
PERMANOVA	landfill	marsh	11	999	0.921421	0.476	0.9492	Habitat
PERMANOVA	landfill	offshore	8	999	0.696198	0.638	0.9492	Habitat
PERMANOVA	landfill	urban	14	999	0.543263	0.952	0.952	Habitat
PERMANOVA	marsh	offshore	9	999	0.720902	0.791	0.9492	Habitat
PERMANOVA	marsh	urban	15	999	0.852787	0.576	0.9492	Habitat
PERMANOVA	offshore	urban	12	999	0.614672	0.719	0.9492	Habitat

## Sheet: TABLE_E
Table S5: Contaminant ASVs identified from cloacal samples of herring gulls
Feature ID	Taxon	Sequence
0dfeb93c0091d7e34c926548aa41c928	k__Archaea; p__Crenarchaeota; c__Thaumarchaeota; o__Nitrososphaerales; f__Nitrososphaeraceae; g__Candidatus Nitrososphaera; s__SCA1145	ACGTTTATTGGGCCTAAAGCATCCGTAGCCGGTTCTACAAGTCTTCCGTTAAATCCAACTGCTTAACAGGTGGGCTGCGGAAGATACTATAGAGCTAGGAGGCGGGAGAGGCAAGCGGTACTCGATGGGTAGGGGTAAAATCCGTTGATCCATTGAAGACCACCAGTGGCGAAGGCGGCTTGCCAGAACGCGCTCGACGGTGAGGGATGAAAGCTGGGGGAGCAAACCGGATTAGATACCCGTGTAGTCC
d3cf09d9e35d17abea4b89512246ec09	k__Bacteria	GGCTCCCGCCAGTATTACCAAGATTGTTCGCGAAATGCTGGAAGCCCACCTGGTTCAGGAGACGGAGATTCAGGAGCCGGGGAGCCGGGGTCGTCCGGCGGTCGGGCTGGTGGTGGAGACGGAAGCGTGGCATTACCTGTCGCTGCGCATCAGCCGGGGTGAGATCTTTCTTGCGCTGCGCGATCTCAGCAGCAAGCTGGTGGTGGAAGACCGGCTGGAGCTGCCGCTTAACGCTGATCAACCGCTTCTT
aa2b9cea1a1a1705751ebef1f19d02ef	k__Bacteria	CGCGTAAAATCAAAGCGGTGGGTGATGTCACGCTGACAGCGGCCGGGAATGTGAGCAACAGCCGCGGCGAAATCAGCTCTGAGACTGGCGATATCACTATCAATGCGGGTGGCACCGTAGATAACTACTACGGCCAGCTCCTGTCCGGTAGCGATATTGCGCTGAAAGCGAACCGTCTGAACAACGACTACGGTCGGGTTGCCGCTTACGGCAATATCGATCTGGCGCTGACGGGGTATTTCGACAGCAA
e2a1778246d8ac3a483ab8c3b32c1572	k__Bacteria	CAGGCGCGCGGCGGGCTCGTTGGCTCGTTCGGGCACATCCGGAAGGCTACTCCATCCCTGTTTACTGTCAAATTCCCAGATTTTCAGCCGTTCAATGGCAGGTGTGACTGCTACAGACCAGATCAGTACATCCTCAACATCGCTGAGCGCTTCTACCAGCGCGGCTTGCGTGGAGCGCAGGCGTCCGGAGCCCGGCAGGAGTTGCAGCTGACTGGCATCGTCTGACGCGCAACCACAGAGCTTACGAATG
b15e9bbd2090beb18f974d7f3c159c78	k__Bacteria	CTACAAGGCGACGCTTCCGGCGATTGGCCGTCTGATGAAAGTCTGCCGCGCCCGGGTTATTCCGCTGTTCCCGGTCTACGATGGCAACACGCACCGTCTGAGCATTGAGGTTCGCCCGCCGATGGACGACTTACTGACCGCGGACGATAACACCATCGCGCGTCGCATGAACGAAGAGGTGGAGGTGCTGGTGGGGCCGCATCTTGAGCAATACACGTGGATCCTGAAGTTGCTCAAAACGCGTAAGCCT
00ac28cb2cc19dde24b6550d695aa00d	k__Bacteria	CAAGCGCGTCCTCGGTGATGGTTTGCAGACGCTCGTCAATGCTCAACTGGATATTATGCGCAGGAACGGGCGCCACTTCGGTCAGGTTTTCCACCACGCGTCCATAGCGGTCCTCCCTCACCTGCCGGACCCCGGCCTTCCCCATAAGCTGCGCGTTGAAGCTCTTCTCTACGCCTTCAATCCCCTGACCATCAATATTGGTAAAACCGATAAGGTTTGCGGCCACATGGCCTGCCGGATAAAAACGCCG
1a397a15b1cd2c5bb2806b9da1f42307	k__Bacteria	CCAGCCAAGCAAAGGCAGATGTTCGTAGATCATCTCTCCGGCATCGTAGTAGTCCCGCTGGCGAATAATCCGATCCTTTTCCACGTCAACCACGGAGCAGCCAGGCAGTTCCAGAGGCTCGCCACCGGCAATGCGCGGGTGCGACCAGTGCATGACCCAGGTGACAACAAAGCGATGCTCGCCGATCAAAGGGGAATCAAGCGTGAAACGACAGTGTTCGACATTCGCCAGCAGATGGGTGAAATAGCGC
2f9092ab7a9277466bd887dff41216bb	k__Bacteria	TGAGTATTTCAACATGACGGCGGGTGTCGTCGCACTGCATCGCGGTTATAAGTTCTGAGTGGAGGTGTCCTGTGCCCTTTAAACCCTTAGTCACCGCAGGCATCGAGAATGTACTGAATGCCTTTCTCTATCGTGCGCCAGCGCTAAAAGCCGCGCGGCAGCGACTTAACGGGAAGGTATTGCGGATCGTTTTAAAAGAGTTCTCGACGCCGCTTGTGCTGGTCTTCAGCGAACGCCAGCTTGATGTTCA
42185f74a1d3e12ad669bb00f7b805ed	k__Bacteria	CAATGGTTACACGCTCTACGGCGGTACGCAGCTGGCGTCGCGCTATACCGCGGTGGCCATTGGCGCCGGGAAAAACCTCGGTGACTGGGGGGCTGTGTCGGTCGATATCACCCATGCCCGCAGCCAGCTGGCGGACGACAGCCGCCATGAAGGCCAGTCCCTGCGTTTCCTGTATGCAAAATCACTCAACGGATTCGGCACCAACTTCCAGCTGCTGGGCTATCGCTACTCCACGAAAGGGTTTTACACC
49f9ae95ed7ad578ef61cf136f6b9735	k__Bacteria	GCAGCCAGTCAAACAGGGCCGACAGATCCCCGTCAGCGATAGAGGCCTGCAGACCTGGCAGCGCCGTTTTCGCGGCATGGAACAGCTGCGCGGCGTACATCGCCCCCAGCGTATAAGACGGGAAGTAACCGAATCCGCCGTCGGTCCAGTGGATATCCTGCATACAGCCGTTGCGGTAGTTGTCTTTGGTGGATAACCCGAGCCACGCCTGCATTTTCTCATCCCACAGGGCCGGGATGTCCTCCACCTC
c319f4ad7606e5157b59e16a7b405938	k__Bacteria	GGATGGTGATGGGAAATATCGCAGACTACTTCCAGCTGCCCGTTTCCAGCATGAGTAACACCTTCACCTTCCTCAACGCGGGGATCCTGATCTCCATTTTCCTGAATGCCTGGCTGATGGAAATTGTTCCGCTGAAAACGCAGCTGCGTTTTGGTTTTGTGCTGATGGTCGCCGCCGTGGCGGGTCTGATGCTGAGCCACAGCATCGCCCTGTTCTCCGCCGCCATGTTCGTGCTCGGTCTGGTCAGCGG
6efaf7dafa2ffeb20810ff4a270c65ec	k__Bacteria	AACCGCAGCGCAACCTGTGGTGATCTCCGCCGGTGAGAAGCCAGATAACAGCGAAGCCATTGCCGCACGTGAAGCGCGTAAGGCCGCGGCGCGCGCGCGTCAGGCGGAAAAAGCGCAAACAGGGCAACCGGAAGAAACCCGTGTTGATCCGCGTAAAGCGGCCGTTGAAGCGGCCATCGCCCGCGCCAAAGCACGGAAAGCGGGAGAGCAGCAGGTGGTCGTTGAGCAAGAGGCCACAGACCCGCGCAAA
70604acbea3635575cd08668f468874e	k__Bacteria	AATAAGGATGAAATTTACTCATTTAGCGTATTAAGAGCATATAGATTATGTAGATTTATTAATACCCCCCTTCCTACAGGCAGAAAAAGGGATGCATTAATTGATATTTTCCCCGGGTTAAAATGGGCATCGGATTTTTTTATTAATAAACTATAACATGGATTAAAAATGGCTAACACAGCAAGTCAATACGAAAAGATAGGTTTATATCTAACCCTTTTATTTATAAGTATTGCCGTAGTTTATGGTA
3744417857e2274f0a44017d790fb838	k__Bacteria	CAACAACAGCCTTTAACCCGCTGTTATCATGCCCGGTAGCGCTGCGCTGCCGGGCTTTTTTTGCCAGACCGCAGGCAAAAAAAAAGCCAACCTTGCGGCTGGCTCAGAGTATGAAACGTGTTTATTTCGCGTCGTGCGCGTGATCGTCTTCGCGGCAATCGCCTTCAGCGCAATGACCATACAGGTACAGGCTGTGGTTCGTCAGGCGGATACCGTGACGTGCGGCGATTTCACGCTGGCGAGATTCAAT
af798c48934050b3a0c0b9fc106c2260	k__Bacteria	TTTGATCTTTAGTGATAGACATTTAAATTGTTCCTGAATATCAGAATAAGTTTATACGTAAGCAGATGCTTTATAAAGATAACTGCGATTAAGCAGCTTCTTTCGCATCGCGTACAGCAGCCAGAGTACGAACCAGTTTGCCAGCCGAAGCTTCTTTCATGGTTGCCATCAGGCGTGCAATTGCTTCTTCGTAGGTCGGCAGAGTTGCCAGGCGGTCGATCTGAGACGCCGGGATCAGCTCACCTTCAAA
bb76859feccc3eff36ff5dccd0c18285	k__Bacteria	TCATGTGAGAAATAAACGAACCCTGCAGCATCGCCAGCAGCCAGGGGTAATCGATGCCGTCGAGATTGCGGAAATGGATCACCACAAAGCTCTCATCCAGCGACGGGATACTTTTGGCCGCGAACGGGTTGGAAGTGTCCACCGTCGGCACACGCTGGAAGTTGATGTGGGTGCGGGAAAACTGTGGTGTCAGGTAATTGATGTAATCTTCCATTGAGCGCACAACCGAATCCATCACCGCCTCGCGTGA
6345030cbd6b3e9165af5ec23fb3a5e7	k__Bacteria	CTTCACGCTGAGTCACCCACTGCCCTTCCAGCTGGGTTGCGCGGTCATAAACGGCGTTATGAGACGGAACGAAAAAGGCCAGTGGTGCAGCGGTCGGGGTGTTAACGTTCATGTTTCTGGCTCCTGTCTGATGAGGTTCCGTGCAGCGGCAGCCGCACGGGGTGAAACCGGATTTAAATGTCGATACCTGCGCGCGCAATCAGGCGCACAAACTGTTTGAAGTGGTCAGCTTCAGCCACATGGATATGGC
27834b628183d94c78845c53d3c495bf	k__Bacteria	TCAGCTCTGCGGCATGGCGGGAGAGGTGGATATCCGCGAAACGTTTAAAGTTTTCTGCGATTTTTGTCTGGGCTTTCGCGTCCAGGAAAGTGCGCCAGCCGCGCGTCACCAGAAACTCGGTCAGCGCCAGTTTGGCGGCCGCGGTTTGCGGGCTGTAGATCGCCGTTTGCGCAGACACATCAGAGAGCATCAGCGCTTCAGTTTGTGTCAGCAGATCGCGTAAGTGAGCACTTGCTTTGCGAGGAACGAT
6bdd99fa3a7471c3a40cad9044fac4c9	k__Bacteria	AGATGAGGTAACACCTGTTGACGTTGTCGCTGAACGTGCCGGCCAACCTGTGCCAGTAACGGTAGCACAGCTACTCGAACTGGAGTTAGCAGGGTGGATCGCAGCTGTACCCGGCGGCTATGTCCGATTGAGGAGGGCAAGCCATGTTCGACGTACTGATGTATTTGTTTGAGACTTACATCCATAACGAAGCAGAAATGCGAGTGGATCAGGACAAATTGACACAGGATCTTACCGATGCGGGGTTTGA
c3b15cb08826373d53c6e91d426b4345	k__Bacteria	GGTTGGTAGTGCTGGAGTAAACCATTCGCGTGGCGCCCAGTCCTACGCCGCCTGCATATGCGGCGGATGAACATAATGAAATAGCCAGACAGATCCCTGCTTTTGCGCGCATGGTGCGTCTCCTTAAAGCTGAGTCAGGCCCGGCCAGCGAACCGGGCCTGAAAATTACGAGTAGGTAACGGTGTAGGTTGCAACCGCGCTGGCATCACCCGCCGTGGCGTTGCCCTGCGGTGAGTAATATTTCGCGCTG
c04082cff519773528a801c34e214f8c	k__Bacteria	GGACGGCAAAAAACTTTTCGAGATGATCTGCCTGGAGGGTCAGCAGGCGGGTTTGTCATGGATTACGGTATTGAAGAAACGCGAAAACTACCGCAATACCTTTCATCAGTTCGATCCCGTCCGGGTCGCCGCGATGACCGACGACGACGTGGAGCGACTGGTGCAGGATGCAGGCATCATCCGCCATCGCGGTAAGATCCAGGCCATTATCGGTAACGCACGCGCTTACCTGGCAATGGAACAAAACGGT
41978bcb25928fefebb80253ba15c6c6	k__Bacteria	AGGAAGTCACTTCGAAACCGTTAGTCAAACGCACACGGCATACTTTACGCAGTGCGGAGTTTGGTTTTTTAGGAGTGGTGGTATACACACGAGTACATACACCACGTTTCTGCGGGCATGCTTCCAGCGCAGGCACGTTGCTCTTTGCAACTTTGCGTGCACGTGGTTTGCGTACCAGCTGGTTAACTGTTGCCATTAAATAGCTCCTGGTTTTAGCTTTTGCTTCGTAAACACGTAATAAAACGACCTC
fd5e852acc0b549447f4e0689a6a16b6	k__Bacteria	GCTCATCCAGCAGCAACACTTCCGGGCGGATCGCGATTCCACGCGCAATGCACAGACGCTGCTGCTGCCCGCCGGAGAGAGAATAACCGCTCTGGTGCAACTTATCTTTGGTTTCGTTCCATAATGCGGCCTTGGTCAACGCCCACTGCACGCGCTCGTCCATATCGGCACGGGAGAGCTTTTCAAACAGGCGTACGCCAAACGCGATGTTGTCGTAAATCGACATCGGGAACGGCGTCGGTTTCTGGAA
26e0b1b4e170d8e0ad40651ba7e2f0da	k__Bacteria	GGCTGCATTTATCTATAACCTCTCCCGCCGTTTCGCCGAACGTGGTTTCTCTCCACGTGAGTTCCGTCTCACCATGACCCGTGGCGATATTGGTAACTACCTGGGCCTGACCGTGGAAACCATCAGCCGTCTGCTGGGCCGTTTCCAGAAAAGCGGCATGCTGGCCGTTAAAGGTAAATATATCACCATCGAAAACGGTGAAGCGCTGGCTGTTCTTGCCGGCCACGCCCGCAACGTGGCATAAACCCCA
8b727aecd109a3f633b06d675b75abbd	k__Bacteria	CTGCGAGCGTTTACGCAATAGTACATCCTAAGATGAACACTTTTATCCAAATTAACGCTGGTTTTTTTTCGCTTCCTTACGTTTCATTGATTTAGCGTAAACACGCGGAAAAAGTCCGGATTCAGAATTTTCTTTGTATGGACTTGTTATTAGGAATATTCCTAATAAGTTAAGCGGCGAAATGGAATTAAAACAATCCTGAGTTCGCCCATTAAGTTTTCTGCTAATTATGATATGCCTTTTAAACATG
91ef6b643649fa03029319bb39d80748	k__Bacteria	TGCGCGTCGAGGGCTTACTGTGCGCCACCGCCCATGCCAGCGGGTAGCCCATCAGCAGACAGCAGAGCGTGGAGATCGCCGCCACCTGCAGTGACTGCAAATAGGCTTCGACATAAAGCGGATCTTCCGTCAGCTGCAGGAAGTTGCCAAGGTTAAGCGTCAGCGTCAGCTGTCCGTCTGCCCAGTCCAGCAGATTGGTGTAGGGCGGGATCGCCCGCGCCATTTCCGCCAGGCTTATCTTGAAAACGAT
e609db4f17393547fdab79f891b26f7e	k__Bacteria	ATTCACCTGAAGCATTGTCGCCAGTACGATCATCGCCCTGCAGCTGAACATAAGGTTCGTCATGATAATCACCGAAGGCATTACCCAGCGCCTGTATTACCGATTTGTAACCGTCTTCCAGCTCTACAAAGGCACCCAGATCCAGATCAATCCCTTTGGAACCAAACATGCCCCTCAGTCCTGAGCTGCCGCTTGCGCGATTCCAGTTAAGATTGATACGGATCTCGCCAAAGTTATCGCGTTTGGCCAG
d6426b0e284ae74e8633036c701b26e0	k__Bacteria	GACGAATGGTCACGTTGTTCTGCTTCAGCCACGCATAGACGCGGGTGGCGTAGATGGCGGTGATCAGCGCAGTGAAAATCCCCTGACCAGACAGATACTGGGTGGAGATCTTACCGTCCGCATACGGCGCGGCGACCAGCAGGAAGGCCATAAAGGCCAGCAGGCCGGACATCACCGGGTCGAGATTAAACTGACGCCCCAGGCTCGCCCCGATCCCCACCGAGATGAAGAAGGTCATCACGCCCATGCT
a98e4ee63b9a20b977b044e21506a088	k__Bacteria	CCGCGACGTCAATCGCGTTGGTGTCGCTGTCGAAATTCATGTCCCAGACCTGCGCGGCAATCAGCGAGCGGGGCAGCACTTCACCCTGATGGCGAACAAAAAACTCCAGCAGGCTGAACTCCTTGCTGGTGAGCAGAATGCGGTTTCCGGCGCGGTTTACCTTCCTTGATACGAGGTCGATGCTCAGATCTGCCACCGTAAACTGGCTCTCGGCGATCACCGTATTGCCGCGTCGTAACAGCGTTCTGAC
8534221202611c28bc818fbd980a8a63	k__Bacteria	GATCGGGTTGCCGGATGAAACCCGACCGCTGATCCTCTGCGAATACGCCCACGCAATGGGCAACAGCTTTGGCGGCTTCGCCAGATACTGGCAGGCGTTTCGTAGCCATCCGCGTCTGCAGGGAGGATTTGTCTGGGACTGGGTCGACCAGGCGCTGACGAAGAAAGATGAAAATGGCACCCCATTCTGGGCCTACGGCGGCGATTTTGGTGATACACCCAATGACCGACAGTTCTGCCTTAACGGGCTG
e18cde2fb54a08ddbfadfded59168d0b	k__Bacteria	TTATCAACAGCTGGGTAAACAGGATGAGTGGGTAGCGTTCCTGCGCCGCTGCGTGGAAGAGAACACCGGAGCCACTGCGGAGCTGATGCTTTCCGACGTAGTGGAGCAGCATGAGGGCAGCGACACGGCGCAGGTTTATATTACGCGTCAGCTGCAGCGTCATCCTACCATGCGGGTTTTCCATAAGCTGATGGATTACCACCTGAACGACGCAGAAGAAGGGCGTGCTAAAGAGAGCCTGATGGTGCTG
9e6519d1d197a278748e05adae8d0de4	k__Bacteria	CTCCGTGGCGATGATCACCCGTGATGGCCGCTCCTGGAACGAGTTTGAGTAAGATAATCCTCTAGCCCGAAGGTGTTATTTTACCGGTAACATGATCTAACACAGCTAGTGGCACAATTTTTATACTTTTAAGCTCCGCGTGGATTCACCCGCGGGGCTTTTTTTATTACACTGCCGGAAGCGATTTTGCCCCTGAGCTCCGGACAGCAAGCGTTTCAGCGTTGTTAACAACTGCCAGCGACTTTGTAAA
4dc2328df9537a27d0416a811b199f9b	k__Bacteria	ACAGGCGGCGGATACCCCGGAAATCCAGCAACTCCAGCAGCAGGTTGCCGATAACCCGGCCGACGCAGCGCTGGCAAGCCAGCTGGCACTCCAGCTGCATCAGGTGGGTCGAAACGAAGAGGCGCTGGAATTGCTGTTCAGCCATCTGCAAAACGATCTGGCGGCCGCAGACGGTCAGGCGCGGAAAATGTTCCAGGAGATCCTGGCCGCGCTGGGTACCGGCGATGCGCTGGCCTCGAAGTACCGTCGT
b81f49fa92a2e5d2968dd279f19a94b1	k__Bacteria	CATCACGTTACCCGCCGGTTTTAGCCCTGTTCCCTCTATTCTGGCGACCGGTGCCGACATGAAGAATACCTTCTGTCTGGTGCGCGGTAACCAGGCGGTGCTGAGCCAGCATTTTGGCGATCTCAGTGACGACGGTGTCGAGGCCCAGTGGCGTTCAGCACTGTCGTTGATGCAGCAGATCTACGCCTTTCAGCCAGAGCGGCTGGTGTGCGATGCCCATCCTGGCTATCACGCCCGGCACTGGGCACAG
d5af03593d03344319927d49e2ca50c6	k__Bacteria	CCCAGATCCAGCGTCAGGCGCAGCAGCTTGTCAGAGCCTTCCACGAATTCCGCGTTTTCAATCAGCGCCACGCGCAGGTCAACTTTAGCGAAATCGTCAAAGGTGATGGTCTCCTGAATCGGATCGTCAGCCAGCGGGCCGGTCACCGGTGCGGCAGCTGCTTTCACCTCTTCTTTCGAGGCTTCCACCAGGGCTTCAACCTGCTTCATTTCGATGCGATTGTAGAGCGCCTTGAAGGTATTCACCTTGT
236120aed3f134f8ff51088cd5565905	k__Bacteria	CCATCACGGAGATTTTGCGGCCTTTGTACGTTCCGGTGAAGCCCAGCATGCCGCGAACGTTGTTCACTTCACGCACGTCTTCCAGGAAAGTTTCTGCAATGTGTTTCGCGCGCAGCGGGTCGCCCGGCATCAATACGACGTCAGCGAAATCACCCATTTCTGCGTTAATGTGAGGAGTTGCCATCTTCAGTTCCTTTTCATTGTAAATTCACCCTCTCCCCGTGGGAGAGGGTTGGGGTGAGGGCATCAG
3a1a519c589bc94b516a87340d57ad96	k__Bacteria	AGAAAACGTTAATCAGGCTGAGACTGAATATCTGCTTAGGCTAAACCGCCATGGTGAATCTGGTGTTGTTTATGCAGAACAACGCAACGGGATTATCTACCACGTTGACCAAGAGCAAGCCAAACGACGAAATACAGAGCGCGAAGAGAAACCCAAGAGCAAGAAAGGGGGCTACTAGTGAACACACGAGACAAAATACTCAACCACCTTGAAACAAACATTCCAACCTCAGCAGCACAATTAGCAAAAC
986f67d9fe5a86167b78d5d65112bb64	k__Bacteria	GGCGGCCAAAGTAAAAGCCATCGAAGGTTGAGACCACCAGACCAATGCTGTTGCTGGTCTGGTTAGCCAGCGAACGCGCGAGAAAATTCGGGCGATACCCCAGCTCTTCCATTGCCGCGAACACCTGCTGACGCGTGCTCTCTTTGACCTGACCTGTGCCGTTCAGCACGCGCGATACCGTGGCTTTTGATACACCTGCGCGCAGTGAGACATCCAGCATTGTTGCCATTAGACATTCCTGATTCCACGT
5cbdebb294eada6201936aa989d6c059	k__Bacteria	CGCTGGCGATCAACCGTTATGGCGAACAACTGCACGAGCGTTTCAAGCTGGCGCAGGCGGCGTTTTCGTCACTAAACGATCGTACGCAGGAGAGTATGACCAGCATCCGCATGATCAAAGCCTTTGGTCTGGAGGATCGGCAATCTGCCCTGTTTGCGGCCGATGCCGCAGACACCGGCGCAAAAAACATGCGCGTTGCGCGTATTGATGCACGCTTTGATCCGACCATCTATATCGCCATTGGCATGGC
142ce0cba52bd6acbd3c5729746657f1	k__Bacteria	GTAGGCGTACCAGTAATACCATCAGGCACATTGCAACGACGTTCCAGCTCTGTAAGGAGTTTTTCCATGCCGTCAAGCAGCGTCACGGCCTGCTGTGGTTCTGAACGTTCTGCCAGCCGGGTAATTTTTTGCTCTGCGGTTTCCATCACCGCCCCGATATCAGCACCGGATGCCTTAACAGTTTCGGTTATCTCAGCACCAATGGCGACCAACTGTCGCCCCTGGCTGTATCTGGCAACAATGTCACAGT
782464d857a2e9584ec8fe80599e94e6	k__Bacteria	TCGATTCCCCCAGGCGCACCTGTTCCAGCAGCTGTTGCTGCTGCGGAGAGTTGACGGCCTGAGCCAGCGGCATCAGCGCCAGGCCAAGCGATAAACTGAGTAGATTTACTGTGAACTTGCGCATTCCTGGCCCCAATCCGGTATTAATTCACCTTTTGTGGTGAAACGAAAACGATGCTGATCCCATCCTTGTCCAAAGAGAGTCAGTACATAACTGTAGTAAGCATTATTATCAGGAAAGTGGTCAGCC
50bcc3b901b3d02ad9b3cf2928e157a8	k__Bacteria	GGCGCAGGATATTGTCCACCAGCCCGACGATAATCACGAAGAAGCCGACAATGAACAACCCCTGCCAGATCTGATGCGTCGCGAAGAGGAAAATGGCGGCCGGAACCCAGACAATCGCCGACCCCACCGCAGGCACCAGGGAGAGGAAGGCCATCAGCGCTCCCCAAAGGATGCTGCCGTCGATACCGGCAATGGCAAACGCAATCCCGCCGAGCGTGCCCTGAACCACCGCGACAACCGCCGTGCCTTT
d2ccdfc8fbd1b9dfdfc31754bfbd6800	k__Bacteria	AGTGGTTGAGATTATCAACCGAGTAGACCTGACTCTGCGTGTTACGCACGTCGGTGCCCGGCGCGCAGGGTGGCTGCAGATAGCCGTCGGCATCGCGTTTACGGTCAAGTAAATAGAACTCCAGCTCTACCGCTACCACGGGGAACAGACCGCGCTGGCGCAGCTGCTGCCAGAGTCGGTTGAGTACGTTCCGCGGCTCAACGTCAAAGGGAGCGCCATCTTCATCGACCATGGTGAGCTGCAACTGACC
74bdfedc89443b288189a28206c5bdaf	k__Bacteria	CTCTGGTTTCATCCGCTCGCTGCTTGGCAAAGCGATGCGCTTGCGTATCGTGCCTGAGCTGACCTTCTTCTACGACAACTCCCTGGTCGAAGGTATGCGTATGTCCAACCTGGTGACCAGCGTGGTGAAACATGACGACGAACGTCGTGTTAACCCGGCGGACGACAGCAAGGAGGACTGATGAGTCGTCCTCGTCGTCGTGGCCGCGACGTGCATGGTGTGCTGCTGCTGGATAAACCCCAGGGCGCAT
0e49f16d05e30267f48e4a89b84890e0	k__Bacteria	TCTTGATGTTCAGGTCATCGGCGTGAGCTGCGGAGAGCGCAGCAGCGCAAAGGGCCGTGGTCAGCGCCATGCGCTGCACAAAACGAGCAGAAAAAGTGGTCTTCATGGTCAGAACTACGACATCCGTGATGGAATTAAAAAAAGTGCCTTACTATAGCAAATGCTATTCAGGCAGGCATCCGACTTTAAGCATGAGTTTGTGAATGACTTTTACACAAACTGACAATTCGGATGCCGCCGATACATTACT
d201df1470f4d3a40819ebec2bab6259	k__Bacteria	CGACGGCTTCGGTATGTCTACCACCTATGATTTCGATTTCGGCCTGAGCCTGGGTGCGGCATATTCTTCCTCTGATCGTAGCAACAAACAAGAAGGTTACGGTGAGAAATACAGCGCTCGTTACGCGGGCGGTAAAACAGCAGAAGCATGGACTCTGGGTGCGAAATATGATGCTAACAACATCTATCTGGCGATGATGTATGCTGAAACTCGCAATATGACGCCATATGGTGATTATGGAATCGCGGAT
b65ad750289b0a56a5c56453ad6f971f	k__Bacteria	CACGGTTCAGCAGTACCGGGTGCTCGCGGATCACTTCGTCCAGGATATCCCAAACGACAGCTTCTTCACGCTCAACCATTTTCTTAGCGGCTTTGATGGTGGTGGCGAGTCCTCGCAACTCCAGTTTGCCGTAGATGAATGGTTTGAACAGCTCCAGTGCCATTTTCTTCGGCAGACCGCACTGATGCAGACGCAGGTATGGACCTACGGTGATTACAGAACGACCGGAGTAGTCAACACGCTTACCGAG
2b9a1ccfcbaa14cf41df278f02bff0ca	k__Bacteria	CGGCGTCAATTAATAACGCGACACAGGGGTAATGTTTTTTCAGGCTGGCAATAACAATGGCGGTTCTTTTCTGACGGTTGGTGGCGTTAATATCGACACCTTTCTCAAGGCAGGCTTTTAGCGCGTCGACATTACCCTGCTCTGCCGCCAGTAAAAATTCCGTCACAAGTTCGTTCGCAGACATACAGACTCCCGATGGTGTGTTGCTGATGACCTGAGAATAGCAACAGCCCTTTCAGAAAAGAATCCG
ea48cc339762a66da3ddcacd29cbab2a	k__Bacteria	CGTCATGCTGCTGGCGGCGGCGGTGCTGGGCCTGCTCGGCCTGGTGCCGGGCATGCCGAACCTGGTTTTCCTGCTGTTCACGGCAGCATTACTGGGCCTTGCCTGGTGGATGCGTGGCCGTGAAATGAAACCCGCGGCAGAACCTGTACCGGTAAAAATGCCGGAGAACACGCAGGCCGTGGAAGCCACCTGGAACGACGTTCAGCTGGAAGATTCGCTGGGGATGGAAGTGGGTTACCGTCTGATCCCG
ef0f5a2d1caa104a2391f13dd377a4ee	k__Bacteria	TACGGGCATCAACCTGATAAGGTGAACCATTATGGAATGGTGAAATTGCCAGGCTGATTTTTTCCGGCATTTTAGTGTTGCCAGAACCGGATTTTTCATCGCTGAACTGGAACTGGCAGGTACCATCAGAAAGACGCTTAACTGATTTGAACTCAGATTTACGGGTTTCCTGGAAAGCGAGAACCATTTCCAGTAATTCAGTCCCTGACGGACCAGGGTATGAATCGCCGACCGGTGCGACATTCTGGAT
aa01c43056657664a34531c4bd59216c	k__Bacteria	AGCGCTGGCGAAAGAAATGGGTTGTCCGGTTGTTGCCCTTTCGCAGTTGAATCGTCAACTAGAGAGTCGTGCTGATAAACGGCCTAACAATGGCGATCTTCGTGATTCCGGTGCACTGGAACAGGATGCTGACGTAATTGTCTTTATCTATCGTGATGAGGTCTATCACGAAAACACTGAAGACAAGGGGGTTGCTGAAATTATTGTCAGCAAACAGCGTCAGGGACCAATTGGTACCATCCGACTGCAA
566ba608be3f1fc9fe30a84d3794fc4c	k__Bacteria	TGAGCAGATCCGCGCGGGGATTGATATCGTCAGCGATGGCGAACAGACGCGCCAGCACTTTGTGACCACCTTTATTGAACACCTCAGCGGCGTGGATTTTGAAAACCGTCAGACCGTGCGCATTCGTAACCGCTACGATGCGAGCGTGCCGACGGTGGTCAGCGCCGTGGCGCGTCAAAAACCGGTGTTCGTGGACGACGCAAAATACTTACGCCAGCTCACGGATAAGCCAATCAAGTGGGCCCTGCCG
1ee00cda61146a354c546ef008bdf64c	k__Bacteria	CGTAAGCCTGCTGGATTTCGCGTTTGATGTCCGCAACCATTGCGTATTTCACCGCACCGATGCCGCCTTTGTCGACAGGGGTGTTACGCCATGCGTTGTGTACAAACTCAGAGTCGAAGGAGACGCCAACCACTTCTACGCCACGCTTCTGGAATTCTTCATAACGTTTGTCGAACGCGATCAGCTCAGACGGGCAAACGAAAGTGAAGTCCATTGGCCAGAAGAACAGAACGGTCGCTTTACCGTTGGT
902c0c78de240960527304489e62b588	k__Bacteria	ATTCTTTGAAGCCGGTGGAGAAGCGCGGCAACGCTTCCAGACTGATTTCTGACAGTTTTTGGACTTTTGCCACACCGGCATTACCCGCATAGCCGCTCAGGCGTTCATTGCGGGCCACGCTCGGCGAAGCCGCCACACCACGCACTTCGGTGATGGTGTTCCAGGCATGGCAGGCGCTGCATTGCCCCTGCCAGCGCGGATAATCCGCACCACATTCATTACAGACAAATGCGCGTTTTGGGGCTTTAGC
63aabb3190f225926f86dbdc273dbdbe	k__Bacteria	AGATATTTATAATGCGTTGATGTGGCTGGAAAAACTGGCTGATTATCAGGAAGGCCTTGCCGAACCGATGCAGCTTGCTTCTGACCCATTGTCTGTGCGCATTTATACCGCTGAAGAGTGTGAAAGGCTGGACGCCAGCTGCCGGGGATTCATCTTATTCCTTGAGCAGATTCAGGTGCTAAACCTCGAAACAAGAGAAATGGTGATAGAGCGCGTTATGGCGCTGGATACGGCAGAGTTCGAACTGGAT
088855530bd9794bb712f861c3f604ff	k__Bacteria	GGACGATCATGGTAATGGTCTGGTTGCCGGTGTTGCCGCCAATGCCGGCCACAATCGGCATCAGCGAGGCCAGCGCGACCAGTTGTGAAATGGTGTGTTCAAAGCCGTCGATCACCCGTGAGGCGATAAATGCCGTGCAGAGGTTAATGGCGAGCCATGCCCAGCGGGTTTTCACCGCCTTGCCGACGGAGGCGTGGACGTCATCTTCGGCGCTGATCCCGCCGAGCGCACGTAAATCGTTATCGGTCTC
299001b2eddeeb43ed4d2625bce8c03d	k__Bacteria	TGCCCTTTTGCTTTATAAACTGTTAATGACAACCGGGCATCATGGAAAATAAAAGCATTCCCCAAGCCACGTCGCCCCTGGCCACGTGGCTTTCTTATCTGGAAAACCTGCACAGTAAAACCATTGATATGGGGCTTGAACGCGTAAGCCAGGTTGCTGCGCGTCTCGATGTGCTGAAACCTGCGCCGTTTGTTTTTACCGTCGCCGGAACCAACGGTAAAGGCACCACCTGCCGTACGCTGGAAGCTGT
e539b46518f1135981b3de27cf58c7c9	k__Bacteria	CTTTGAAAATCACATCTCCGGAAATCAGCAGACGGGACTGGTCATCAAAGAAGACAATATGGCCTGGCGTATGCCCAGGACAATGCAACACCTGTAAAGTCACATTCCCTACGTTCACACGCTCTCCTTCGTTTAACCAGCGATCGGGCGTCAATGGCTGACACTCATCGAGGCCAAACATGCGGCTTTGGGCTGGCAAACCCTGCAGCCAGAACTCATCTTCTTTTTCCGGACCGATCACCGGCACTCC
49e719555a36643f58b78fbed92da7d1	k__Bacteria	TCCGCGCCACTGGCAGCCATGGATTGCACAGGATTTGGGGCATAAAACCGATATTGATATCTACCTTGACCGCCATGTTGTGCGTCAGGGGCGCTTCCTCTCCCTGCATGATGAAGTGAAAAACTTCCCGCTTCAGCACTGGCTACGCAGTACGGTTATCGCCGGGGGCGCAGCGCTGGTCTTTGCTCTGTTGCTGCTGTTCGTGCCGCTGGATATGCCCATCAAATTCACCCTGTCGTGGATCAAAGGG
d5e8921b338c5909700397a0ef5b581c	k__Bacteria	TGCAGTTTTTACAGCTCTTCTTGCAGTATTGTTTGATCCAGCATCACCTGGGCAATACGCCGCAGTTTTCCCCCGTTCAGCGCAACTGGACACAGTCGCGAGGGGAATACTTTACGGCGCAGGAAATTGTGCGTCACTGGAAACGCCGCGTGCCGCAGGGCACCCACAGCGACGAACAACTGTTCCTCGCGCTGCTGTTTATGATGCTGCGCACGCCCGATCCGGTGCTCGATAAACATCAGCAGGATCA
bccc53cc3315ae24e8eead9272afbbe7	k__Bacteria	GCTCATCTTTATAAAAGACGCCGTGTGGCCCCATAATGGCAATAATATTCACGGGCTTCCTCCTTAAAAAACATTAGCTAAGCATAGCCAGGGTAAACCGCAGGTATAAAAAAAGCCGCAACACTGTGCGGCTTTTCAGATAATTGTGAAGCTTACGCGTAACCGTAGGTCATCAGACGCTGGTAACGACGATTGAGCAGGTCTTCTTTGCTCAGCACATCCAGGTCCGCCAGATCGGCCAGCAGCTGCG
82381f25cbb09d785f3ee9ccdb132140	k__Bacteria	TTGCCGCCTGGTTAACGCCCGACACCATCCCGGGGCTGGATACGTTAAACCTGATGCAAACCCAGCTCATTCGCCCGTGGCCGGGAAGCACGCTGCCGTGCGCGGGCGTTGAGGCGCTGGAGCCGTTGCAATGAGTTTTAGCGACTGGCCGTGGCGGCACTGGCGCGAGCAGCGTGCTGATAAACCGGCTCTGCGTCTCAACGACGAGGTGCTGAGCTGGCAACAGCTCTGCACCCGCATCGACAATCTG
4b0f7b744d24da5b6f5a71afce8cdb01	k__Bacteria	CTAACCCGGCCCAGTTCATCATCGACTGGGGCATGACAACGGACCCGCGTAACCTCGATTATGGCCTGCCTGCGACCATCCCGTTTTTGCTGTTCCCCCGCCAGGAGGAATGGATTCACTGGATCATGGACAGGCGCGCCAGTCTTGAGCATGGACTGACAGAAAAAAGCCGTGAAATGGGGCTGAGCTGGACCTCTATCGGTCTGGCCTGTTCGCTTTGCCTGTTCAACAAAGAAATGGTGATCGGGTT
9a96f450efd43d83c365e3e389116114	k__Bacteria	TAAAAATGTCGCCACCACCAACGGCACGTTCGTGATTTCGCGTCTGTCAGGCGCCGCAATGCTGACCGTGACAATGGTGAGAAAGGTTGATAAATCTGGCTATCGTCTGCACATCTCACCGGAGATGGCAAACTATCCGGAAAATGAATGCGAAGCCGCAGCGTTCATCAATAAAGTTATCGAGACCGAAATTATGCGCGCGCCGGAGCAGTATCTGTGGATGCATCGCCGTTTCAAAACGCGGCCGCAT
a851a67ca408f0395aa359cf5492cb21	k__Bacteria	CCAGCATCTCGCGGTCGTTCATGGCGTCACCAAACGCCATACACTCCTGCAGCGTCAAGCCCAGGTGGTCGCTCAAAACCGCCAGGGCAGAACCTTTGTTACACCCCACCGGCAACACTTCCAGACAATCCACCGCCGAAAAGGTCAGATGGGCCCGGTCGCCTAACGCCTCATTCAACTGAATACGTAAGCGGCAGAGATCGTCGTGATCGCCACAAAAGCAGATCTTGGTCACCGCGTGGGCAGGGAT
d4016667fefc8907220714732b8faa54	k__Bacteria	CACCGGCATCGGTAAAGTAGCGGCCAACGATCTGGCTGGTTTTTGGCACCAGCACGCGAACCACGCGTGCTTCGCGACGGCCTTTACGATCGGCACCCAGCGGCTGCGCCAGGATCTGGTCGCCGTGAATACACATCTTCATCTGTTCGGATGAGAGGTAGAGGTCGTCTTTGCGGCCCTCTACGCGCAAAAAACCGTAACCGTCGCGGTGACCAATGACGGTCCCTTTCAACAGGTCGAGGCGTTCTGG
825ee56185e03332d62d74d28ad17fbf	k__Bacteria	ACCACGGCAGAAGACCCGCGATCAGAATGAAAATCAGCTCACCCGCATACATGTTGCCGAACAGTCGCAGACCCAGTGAAACAGGTTTGGACAGCAGGCTAACGCCTTCCAGGATCAGGTTGACCGGAATAAACGCCCAGTGGTTGAACGGCTGCAAGGTAAGCTCTTTCACAAAGCCGCTTACGCCTTTCATTTTGATGCTGTAGAAAAGAATCAGGATAAACACGCCCAGCGCCATCGACAGGGTGAT
02eb10ddb772654e37b0f5005f903084	k__Bacteria	CGGACGTTACACGGTCAGACAACTCCACAAATCCGGCTTCGCCAGAGTTAAAGAAGATCAGGTCTTCGGCAAAGCGTGACAGGTGGACCATCCCGATAGAAGCATTCGACAGCAGTTCCAGCACGTGGTCACGGTCAGAGACGCTGTCCAGACTGTTACGGGTGGCAGACGCAAAGCCCAGCCAGCCCGCCAGCTGCTCGCGGTCAATTTCATATGCCGTACCCGCCAGCGCACCGCTGCCCAGCGGGCT
0ebe65f12437921ca09de5825277c45b	k__Bacteria	GTTCGCTGGTGGAAGCCGCCGCCATTGACGGCGCAGGCCCGATCCGCCGCTTCTTCAGGCTGTCGCTGCCGCTGATTGCCCCGGTGAGTTTCTTCCTGCTGGTGGTGAACCTGGTGTATGCCTTTTTCGACACCTTCCCGGTCATCGACGCGGCCACCGCCGGTGGCCCAGTGCAGGCCACGACGACGCTGATTTATAAAATCTACCGCGAAGGGTTTGCCGGGCTGGATCTCTCGGCCTCCGCCGCGCA
1c9782f3f7ca1b39364f60a276d55450	k__Bacteria	CACCCAGGGTCAGCGCTATAACAACTATCTGTTTGCGATGTACCAGGATAACCAGCGACTTATCGCCGCCCATATGTAATCCCAATTACGCCTTCCACTGGAAGGCGTTTTCTTTTCTACATCATGACTTCGCTGTGGCGTTCCCGATACTCTTTCGGTGTGTTGTCATACTCTTTACGGAACACCGAATAAAAATACTGCAGCGACGGATAGCCGCACATCTGCGAGATTTCGTTGATCGACAGCGACG
3b8d6e1964da57a60ce8282c1cd4462b	k__Bacteria	GACGCCGCGTCTCGGCGGCAAAATGGGGGTGCTGTCGAAAATATTTTCTAACCCCGTCATGCCGCAGATTGACGATTACTATGAGCCCTTTACCTTTGACTATCAGGACCTGCACCGCGCGCCGGAGGGGGATCACCTCCCTACCGCTCGCCCGCGCTCGCTGATTGACGGCAAGCGGATGGATAAAATCGTCTGGGGACCCAACTGGGAGGAGCTGCTGGGCGGCGAATTCGAAAAACGCGCCCGCGAC
748166da2b8cbc57ac722e1f625f03be	k__Bacteria	CCAAGGACATCACCGGTGGTCTGCCACGCGTTGCGGATCTGTTCGAAGCACGTCGTCCGAAAGAGCCGGCAATCCTGGCTGAAATCAGCGGTATCATCTCCTTCGGTAAAGAGACCAAAGGTAAACGCCGTCTGGTTATCACCCCGGTAGATGGCAGCGAGCCGTACGAAGAGATGATTCCTAAGTGGCGTCAGCTCAACGTGTTCGAAGGTGAACGCGTAGAACGTGGTGACGTGGTTTCCGACGGTCC
77dc0be72b2abba5bbd5c0a3098d6ea1	k__Bacteria	GGTTATCGTGGTGAACAAATGGGATGGCCTGAGCAATGAAGTTCGTGAGCAGGTGAAAGAGACGCTGGACTTCCGTCTGGGCTTCATCGACTTTGCTCGCGTGCACTTTATCTCTGCGCTGCACGGCAGCGGTGTGGGTAACCTGTTCGACTCCGTGCGTGAAGCGTATGACAGCTCCACCCGTCGTCAGAGCACCGCTATGCTGACCCGCATCATGAACATGGCAGCAGAAGACCATCAGCCGCCGCTG
fa2129d141acdc171add7d20ba13dba1	k__Bacteria	TGCTAATTCGGCGATGTGATTATCACCTGAACCTTATTCACCCGAAAGATTACAGCTATTTCAATACATTAAGCTCGAAGCTTGGCTGGTCAAAAAAATTGTTCTGATTTTGCATCCAGTACTTTACTGTACAAAAAACCAGTTTATACTGTATGAAAACACAGTTATGGTTTTTCATACAGGAAAACAATTATGCTGGCACAACTGACCATCAGCAACTTTGCCATTGTTCGTGAGCTTGAGATCGATT
a6c4840adf375d16c5950b2ca4a6d4b9	k__Bacteria	ATGACATGATTATCGATATCCCTGTGACGCGGTTAAACCCAAAAATTAATAGTAATCGCCGTGGCGATAGTCCCAGGTATTAAACTGGGCGGACATGAAATTAATAATTTTATTCACGTCGAGACCTTTGCGAATTAATACCGGGCAAGGAGTTACTTTTCTGGCACTACCCTGTTCAGGGACCAGTTTCCCTTCGCTGTCCACCATGGACACCATCACGCCTTGTTCATAGCGACTCTCCTGGGTTTCA
6bb4a9b64e73f670bb98ad4c3cc59e98	k__Bacteria	ACCCCGGCAGCCCTTTTTCCACCAGCAGGCCGCTGATAAAGCCCACACCGCCAAATAACTTGTGTAATCCGTGAAACAACATCAGCCCACCGACGGCAAGTCGTAACAAGAGTTTGCCGAGATCGTCGCACGTTAGCTTTTCGTTTACAGCAATTAACAATGATTTAACCATCTGAAATGATTCCCGTTTTCACCCAATCTGTCGCCAGATTATGCCGAATCATTGCCGGTGAAAACCACCCTGAAATGA
aaf8f2532d07ea14c5b1b8372fb0891f	k__Bacteria	CCTTGCCGCGAATGTAGTTGGTGATCTGCTGGTTCATCTCTTCCCACACCTGCCCGGCCAGCCCGCGATTACGCGGCAAAATACGCCGCACGGCGTTGAGCATCTGATCTTTGTCCTTCACCAGGAAGAACACCATCAACGGTACCAGCACCAGGTAGACGGCGAGCGTAAGGAGCCCAACCAGCGACGCCAGGGAGTATTTCACCACCGAATCGCCCATGGTCATGATGCGGGCGCGCATGTTTTCGGC
6c87460efb45d7c2beb4e1c156c9d86a	k__Bacteria	AATCGGGTTTACCCACGCCCTGAGCCTGGCGGTGAAGCATATCCGCGGTCCGCAGATAAAAACCGCGCGCAATATGTTCGCCCTGCCGATCCTCGACCCGGCGAGCGAGGCGTGGTTTGCGCAGAATCTTGATGACTTCCTGGCGGAGTATGACTGGACGGTGCCGATGGCCATGCCGCTGATGGAGTCCGTCCCGGCAGACGAGAGCAACGCCTGGCTAACGCGCCTGGTTAAGACCGTCGCAACTCGC
dc468ae36e470d0b384c56bd90553835	k__Bacteria	CGTACTGATCCGGTGATTTACATTTCGGGCAGGTGCCTTTGACGAAACGGTCCGGCAGGAACATGCCTTTTTCCGGATCGTACAGCTGAGAGATAGTGCGGTTTTTAATAAAACCGTTCTCTTTCAGACGGGTGTAGATAAGCGTTGACAGCTCTCGGTTCTCCTCGCTGTGCGTGGAGTGGTAGTTGTCATAGCTGATGTCAAAGCCAGCAAAATCGGTCTGATGCTCCTGACTCATTTCGGCAATCAT
1c50162cf71cfcc2d042c5bdb7c2c767	k__Bacteria	GCAGATTGATCACCGCTTCCAATTGGTTATCTTCCACCAGCGTTTTGCGAAGTGACTGGTGCGCCTTACTGGAGCCAAAGAGCACACCCTGCGGCACGATAGTTGCGCTGCGTCCGCCCACTTTCAGCATTTGCAGAATTCGTGCCATGAACAGTAGCTCAGTTTTCTTAGTTTTCACCATCGCCGAAAGCGTGGAGTCGATATCTTCCTCATCCAGTGAACCGGTAAACGGCGGGTTCGCCAGAATCAG
ca766a38e0193d3f773535f244a236d1	k__Bacteria	AGATGCCTCTGTCGATGCGGGTGTTTCGTATATGCACGGTCAAAAAGTCAGCTTCAAGGAAGGTCCGTATGAGTTCTCTTCCGAAGGTAAAGCCTGGCTGTATGGCCTGAACTTCAACTACGCGTTCTAATTCGCGCAGGGATCAAAAAAGGTGAGCATCGCTCACCTTTTTTATTTATTCCGAATCGATATCTTTTAATTCGTTCTCGATTGCCTTCGCGTTTGGATTCTCTTCCGGCTTCAGCTTGCC
6f058d427933bb443634d7a011f13ec8	k__Bacteria	GGTTTTCACCTGTTTCGCCAGAGATGAGTTGCCAAGGGTGCTCAGATTCAGCTGCTGACCATTTTGCGCGTTCAGCAGACCCTGAATGCCGTCCATGTAGTTGGTGTCGGCTTTCTGCTCCTGGGTGTCCAGACCCAGCTTACCGAGCACCTGGTTTTTCACATTTTGCGCATCGGTCACGGAAGCCAGCTTTTGCTTCGCACAGTATTCCAGGATGCCTGCTGCGTTGTTCATGGTGCCGGCACTCAGA
593bb9bf72cb707d07f6b3b87ff41b2d	k__Bacteria	GTTCCAGCTTTTTCTGCGCGACCAGCGCGTTGAACTCTTCTTCAGACAGGCCCTCTTTGCGCACTTTTGCCAGCTCTTTCGCCACCACGCCCAGATTGGCATTCAGCTTATCGCCAGGCGATTCGATATTAATGGCGCACTGGGCGCGCTGGAACAGCACCCGGCAGTCGAAGCCCAGCGCAATGTTCTTCACGCTGTTCTTACTGAGGCTCTGCTGAACGTGCCAGAACAACGCCTCACGCGTCAGATC
cc595e9eaed9ddfa8172b6721d35e9fd	k__Bacteria	AAAAATCCAGTATTACCCGCAACAAACCACAGTAGATCCGCAATACCAATTCCTGGTAACTGGCTGTAAAAATCGCTATTAACGGATTCATCACTGCTCGGATAAAGCAGCTTCCAACGACGCTTTTCGGCAGCCCCAATTACTTTAATATGTTTGTTGACCCCATCAGAAATATGTTGGTTAATCGCACTATAACGTGCTGCTAGCATAGTATGAAATACAGCCAGAGTATCTTGGATAGGGGCCAATA
df190c6c7797ba1c97af398f4fd2176c	k__Bacteria	ACAGCAGCGTCAGGTTGCAGTGGATCCCCTCTTTTTCCAGCACTTCCGCCGCGCGGATGCCTTCCCAGGTGGAGGCGAGCTTAATCAGAATGCGTGATTTGTCGATCCCCTGCTCCTGGTAGAGTTCGACGAGGCGGCGGGCTTTATTGATGCTCTTCTCTTTATCGAAAGAGAGGCGGGCGTCGACTTCGGTGGAGACGCGCCCCGGGATGCTTTTCAGAATTTCCGCACCGAAATTAACCGCCAGCTT
7b43188d39f4d9bdf86f0965e75d5d0a	k__Bacteria	GACGGCGTTTCAGCAGCAGCAGACCACCCACCAGGGTCATCACGCCGCAAGCGCCACCGGCGATCATCGCCATCTTCTGCTTCACTTCGATGGGCAGCCACGCTTCATACATCCAGTGTGGCGTCAGCATTCCCAGGAAGTGACCGGCAAAAATCCCCAGAATACCGATGTGGAACAGGTTAGACGCAACGTGCATCCCTTTACGATCCAGCATCTGGCTGGAGGCAGCACGCCAGGTATATTGGCCATA
9b1d7c65d533047ecd30af3fdd666f8a	k__Bacteria	AGCAGTTAGGCCCCAGGTGATCCCCTCCAAGAATCAGGCGCTCTCGTGGAAAACCAACGTGTTTGGCAATGTTCAATACAAAATCGCGAAAATGGGCAGGAGTCATGCCGGTATAGCCACCAAACTGATTCACCTGATTCGAAGTGGCCTCAATCAGCACTTTATTGTTGGTGTTCAAATCAAACCGCAGTGCAGCTTCGATGACCAGCGGGTGAGCTGAACAGACAGAACAAATACCGAGGTGTTCTCC
f1e0c51ed1b08781d53d316c06af9936	k__Bacteria	CTTTGGACTCAATCAGCACGCGAATACCGGATGCGCCAATTACGCCGTACAGCAGCAGAGACACGCCGCCCATCACCGGAACCGGGATGATCTGGATCGCTGCCGCCAGTTTACCCACGCAGGAGAGCAGGATTGCGATGATTGCCGCGCCGCCGATAACCCAGGTGCTGTAAACGCGGGTGATCGCCATGACGCCAATATTCTCACCGTAGGTGGTGTTTGGCGTGGAGCCAAAGAAACCGGAGATGAT
79c983543d95e347ee751a3fa1aed632	k__Bacteria	TGTCGATGCTGTTCATGATTTTTTTCAGGTTATTAATCTGCTGGATGTTCACTTGCTCACCCCCATATCCATTTCAGTTTTGACTGCCATCTTGGTGACAAACGCCCAGTTGATGGCCTCATGCAGAGTGCGGCACTTGGTGCTCATCAGCCCGCACGCCGTAACGCAGTACCAACCGTTGATGATTTTCCACTGCATAATTCGTTACCTCAGTGTTACCGTTGAGGTAATAATTATCCTTATGTGGTTT
276c7d10ba734be5c777e38e417f82fd	k__Bacteria	GTTCGACTACGACCTGGAAGCACTGGCCTTCATTAATAAACAGCAGGAAGAGCCAGAGCATTTCCGTCTGGATTACTTCAGCGTGCAGTCCGGCTCCAGCGATATCGCCACGGCATCCATCAAGCTGGCCTGCGGGGATGAGATAAAAGCGGAAGCGGCAAACGGCAATGGTCCTGTCGATGCTATCTACCAGGCGATTAACCGCGTCACCGAATACGACGTGGAGCTGGTCAAATATGACCTGACGGCC
5600bcc09397a304f7dd80be285fc79e	k__Bacteria	TCCGGCACAGACGCTGATAGACCGTCTGGCAACCATGCAAAACCCGGTGCTGATGCTCTCTCCTGGCCCTGGTGCCCCCAGTGAAGCGGGCTGTATGCCGGAGCTGCTGACCCGTATGCGCGGTAAACTGCCGATTATCGGTATCTGCCTGGGTCACCAGGCGATTGTGGAAGCCTATGGCGGCTATGTGGGTCAGGCAGGTGAAATCCTGCATGGCAAAGCCTCCAGCATTGAACATGACGGCCAGGCG
bf4836be206477ee284c1995613225ee	k__Bacteria; p__Acidobacteria; c__Acidobacteria-6; o__iii1-15; f__; g__; s__	GGAATTACTGGGCGTAAAGGGCGCGTAGGCGGCCTGCTAAGTCGGACGTGAAATCCCTCGGCTCAACCGAGGAACTGCGTCCGATACTGGTGGGCTTGAATCCGGGAGAGGGATGTGGAATTCCAGGTGTAGCGGTGAAATGCGTAGATATCTGGAGGAACACCGGTGGCGAAGGCGGCATCCTGGACCGGTATTGACGCTGAGGCGCGAAAGCTAGGGGAGCAAACGGGATTAGATACCCCTGTAGTCC
880d8e9ec770604d0b58b454166182d6	k__Bacteria; p__Acidobacteria; c__Acidobacteriia; o__Acidobacteriales; f__Acidobacteriaceae; g__Edaphobacter; s__	GGAATTATTGGGCGTAAAGGGTGCGTAGGCGGTTTGATAAGTCTGATGTGAAATCTCTGGGCTCAACCCAGAGTCTGCATTAGAAACTGTCGGGCTTGAGTATGGGAGAGGTGAGTGGAATTTCCGGTGTAGCGGTGAAATGCGTAGATATCGGAAGGAACACCTGTGGCGAAAGCGGCTCACTGGACCATAACTGACGCTGAGGCACGAAAGCTAGGGGAGCAAACAGGATTAGATACCCCTGTAGTCC
9f3675303921c93d261692ea35386e8d	k__Bacteria; p__Acidobacteria; c__Solibacteres; o__Solibacterales; f__Solibacteraceae; g__; s__	GGAATTACTGGGCGTAAAGAGTGTGTAGGCGGTGCTCTAAGTTCGGTGTGAAATCTCCTGGCTCAACTGGGAGGGTGCGCCGGAAACTGGAGTGCTTGAGCGTGGGAGAGGAAAGCGGAATTCCTGGTGTAGCGGTGAAATGCGTAGATATCAGGAGGAACACCTGTGGTGTAGACGGCTTTCTGGACCATAGCTGACGCTGAGACACGAAAGCGTGGGTAGCAAACAGGATTAGATACCCGTGTAGTCC
4901fe61ecd8efaba6b1a4753931024c	k__Bacteria; p__Actinobacteria; c__Actinobacteria	GGATTTATTGGGCGTAAAGGGCTTGTAGGTGGCGTGTTGCGTCTGTCGTGAAATCTCATAGCTTAACTGTGGGCTTGCGGTGGGTACGGGCATGCTTGAGTGCGGTAGGGGAGACTGGAATTCCTGGTGTAGCGGTGGAATGCGCAGATATCAGGAGGAATACCGGTGGCGAAGGCGGGTCTCTGGGCCGTTACTGACGCTGAGGAGCGAAAGCGTGGGGAGCGAACAGGATTAGATACCCCTGTAGTCC
3dceaf106a6d8c98d419e0497bbaee64	k__Bacteria; p__Actinobacteria; c__Actinobacteria; o__Actinomycetales	GGAATTATTGGGCGTAAAGAGCTCGTAGGCGGCTTGTCGCGTCTGTCGTGAAATCCAGGGGCTTAACTCCTGGCTTGCGGTGGGTACGGGCAGGCTTGAGTGTGGTAGGGGAGATTGGAATTCCTGGTGTAGCGGTGGAATGCGCAGATATCAGGAGGAACACCGACGGCGAAGGCAGGTCTCTGGGCCATTACTGACGCTGAGGAGCGAAAGCATGGGGAGCGAACAGGATTAGATACCCCGGTAGTCC
75bbc6bf28ae0cce5b935dd59cbc152a	k__Bacteria; p__Actinobacteria; c__Actinobacteria; o__Actinomycetales; f__Cellulomonadaceae; g__Cellulomonas; s__	GGAATTATTGGGCGTAAAGAGCTCGTAGGCGGTTTGTCGCGTCTGCTGTGAAAACTCGAGGCTCAACCTCGGGCTTGCAGTGGGTACGGGCAGACTAGAGTGCGGTAGGGGAGACTGGAATTCCTGGTGTAGCGGTGGAATGCGCAGATATCAGGAGGAACACCGATGGCGAAGGCAGGTCTCTGGGCCGCAACTGACGCTGAGGAGCGAAAGCATGGGGAGCGAACAGGATTAGATACCCCTGTAGTCC
f64990a66fbb5e5db43a3aebf3081180	k__Bacteria; p__Actinobacteria; c__Actinobacteria; o__Actinomycetales; f__Corynebacteriaceae; g__Corynebacterium	GGAATTACTGGGCGTAAAGAGCTCGTAGGTGGTTTGTCGCGTCGTTTGTGAAATTTTGCAGCTTAACTGTGGGCTAGCAGGCGATACGGGCATAACTGGAGTGCTGTAGGGGTAACTGGAATTCCTGGTGTAGCGGTGGAATGCGCAGATATCAGGAGGAACACCGATGGCGAAGGCAGGTTACTGGGCAGTTACTGACGCTGAGGAGCGAGAGCATGGGTAGCGAACAGGATTAGATACCCGTGTAGTC
9cae5d9a6fa11da956c94e797e10b016	k__Bacteria; p__Actinobacteria; c__Actinobacteria; o__Actinomycetales; f__Corynebacteriaceae; g__Corynebacterium	GGATTTACTGGGCGTAAAGAGCTCGTAGGTGGTTTGTCGCGTCGTCTGTGAAATTCCGGGGCTTAACTTCGGGTGTGCAGGCGATACGGGCATAACTTGAGTGCTGTAGGGGTAACTGGAATTCCTGGTGTAGCGGTGGAATGCGCAGATATCAGGAGGAACACCGATGGCGAAGGCAGGTTACTGGGCAGTTACTGACGCTGAGGAGCGAAAGCATGGGTAGCGAACAGGATTAGATACCCGTGTAGTC
e48f4a782812d5b94edec89e2ada7d59	k__Bacteria; p__Actinobacteria; c__Actinobacteria; o__Actinomycetales; f__Dermacoccaceae; g__Dermacoccus; s__	GGAATTATTGGGCGTAAAGAGCTTGTAGGCGGTTTGTCGCGTCTGCTGTGAAAGACCGGGGCTTAACTCCGGTTCTGCAGTGGGTACGGGCAGACTAGAGTGTGGTAGGGGAGACTGGAATTCCTGGTGTAGCGGTGAAATGCGCAGATATCAGGAGGAACACCGATGGCGAAGGCAGGTCTCTGGGCCATTACTGACGCTGAGAAGCGAAAGCATGGGGAGCGAACAGGATTAGATACCCCTGTAGTCC
29a88daf8f05585bd35a85e8c9f1790c	k__Bacteria; p__Actinobacteria; c__Actinobacteria; o__Actinomycetales; f__Geodermatophilaceae; g__; s__	GGAATTATTGGGCGTAAAGAGCTCGTAGGCGGTTTGTCGCGTCGGCTGTGAAAGCCCGGAGCTCAACTCCGGGTCTGCAGTCGATACGGGCAGACTTGAGTGTTGCAGGGGAGACTGGAATTCCTGGTGTAGCGGTGAAATGCGCAGATATCAGGAGGAACACCGGTGGCGAAGGCGGGTCTCTGGGCAACAACTGACGCTGAGGAGCGAAAGCGTGGGGAGCGAACAGGATTAGATACCCGCGTAGTCC
4b4926fc8b99551fefc3238a016b6f58	k__Bacteria; p__Actinobacteria; c__Actinobacteria; o__Actinomycetales; f__Intrasporangiaceae	GGAATTATTGGGCGTAAAGAGCTTGTAGGCGGTTTGTCGCGTCTGCTGTGAAAATCCGGGGCTCAACCCCGGACTTGCAGTGGGTACGGGCAGACTAGAGTGTGGTAGGGGAGACTGGAATTCCTGGTGTAGCGGTGAAATGCGCAGATATCAGGAGGAACACCGATGGCGAAGGCAGGTCTCTGGGCCACTACTGACGCTGAGAAGCGAAAGCATGGGGAGCGAACAGGATTAGATACCCGTGTAGTCC
6f08c6c7fdcbd158280f017a9bec14f2	k__Bacteria; p__Actinobacteria; c__Actinobacteria; o__Actinomycetales; f__Microbacteriaceae; g__Frigoribacterium; s__	GGAATTATTGGGCGTAAAGAGCTCGTAGGCGGTTTGTCGCGTCTGCTGTGAAATCTGGGGGCTCAACCCCCAGCCTGCAGTGGGTACGGGCAGACTAGAGTGCGGTAGGGGAGATTGGAATTCCTGGTGTAGCGGTGGAATGCGCAGATATCAGGAGGAACACCGATGGCGAAGGCAGATCTCTGGGCCGTAACTGACGCTGAGGAGCGAAAGCGTGGGGAGCGAACAGGATTAGATACCCCTGTAGTCC
34ccca3e282a0b872c7b152c80413117	k__Bacteria; p__Actinobacteria; c__Actinobacteria; o__Actinomycetales; f__Microbacteriaceae; g__Leucobacter; s__	GGAATTATTGGGCGTAAAGAGCTCGTAGGCGGTTTGTCGCGTCTGCCGTGAAATCCTCAGGCTCAACCTGGGGCGTGCGGTGGGTACGGGCAGGCTAGAGTGCGGTAGGGGAGATTGGAATTCCTGGTGTAGCGGTGGAATGCGCAGATATCAGGAGGAACACCGATGGCGAAGGCAGATCTCTGGGCCGTAACTGACGCTGAGGAGCGAAAGCATGGGGAGCGAACAGGATTAGATACCCGTGTAGTCC
60e58cff073557dd25eac567add3b636	k__Bacteria; p__Actinobacteria; c__Actinobacteria; o__Actinomycetales; f__Microbacteriaceae; g__Leucobacter; s__	GGAATTATTGGGCGTAAAGAGCTCGTAGGCGGTTTGTCGCGTCTGCCGTGAAATCCTCAGGCTCAACCTGGGGCGTGCGGTGGGTACGGGCAGGCTAGAGTGCGGTAGGGGAGATTGGAATTCCTGGTGTAGCGGTGGAATGCGCAGATATCAGGAGGAACACCGATGGCGAAGGCAGATCTCTGGGCCGTAACTGACGCTGAGGAGCGAAAGCATGGGGAGCGAACAGGATTAGATACCCGCGTAGTCC
b79b98e9481d495e7c0cc4475dbc71b2	k__Bacteria; p__Actinobacteria; c__Actinobacteria; o__Actinomycetales; f__Micrococcaceae; g__Citricoccus	GGAATTATTGGGCGTAAAGAGCTCGTAGGCGGTTTGTCGCGTCTGCCGTGAAAGTCCGGGGCTTAACCCCGGATCTGCGGTGGGTACGGGCAGACTAGAGTGCAGTAGGGGAGACCGGAATTCCTGGTGTAGCGGTGAAATGCGCAGATATCAGGAGGAACACCGATGGCGAAGGCAGGTCTCTGGGCTGTTACTGACGCTGAGGAGCGAAAGCATGGGGAGCGAACAGGATTAGATACCCCCGTAGTCC
181cf4acfeec453572644bdcfe5d82b6	k__Bacteria; p__Actinobacteria; c__Actinobacteria; o__Actinomycetales; f__Mycobacteriaceae; g__Mycobacterium; s__	GGAATTACTGGGCGTAAAGAGCTCGTAGGTGGTTTGTCGCGTTGTTCGTGAAAACTCACAGCTTAACTGTGGGCGTGCGGGCGATACGGGCAGACTGGAGTACTGCAGGGGAGACTGGAATTCCTGGTGTAGCGGTGGAATGCGCAGATATCAGGAGGAACACCGGTGGCGAAGGCGGGTCTCTGGGCAGTAACTGACGCTGAGGAGCGAAAGCGTGGGGAGCGAACAGGATTAGATACCCCTGTAGTCC
abf983ef04589c4df6392d6560823009	k__Bacteria; p__Actinobacteria; c__Actinobacteria; o__Actinomycetales; f__Nocardioidaceae; g__; s__	GGAATTATTGGGCGTAAAGGGCTCGTAGGCGGTTTGTCACGTCAGGAGTGAAAACTCGGGGCTCAACCCCGAGCCTGCTTCTGATACGGGCAGACTGGAGGTATGCAGGGGAGAACGGAATTCCTGGTGTAGCGGTGAAATGCGCAGATATCAGGAGGAACACCGGTGGCGAAGGCGGTTCTCTGGGCATTACCTGACGCTGAGGAGCGAAAGTGTGGGGAGCGAACAGGATTAGATACCCCCGTAGTCC
72d7089f06050779c293acdc172b9a6d	k__Bacteria; p__Actinobacteria; c__Actinobacteria; o__Actinomycetales; f__Nocardioidaceae; g__; s__	GGAATTATTGGGCGTAAAGGGCTCGTAGGCGGTTTGTCGCGTCGGGAGTGAAAACGCCGTGCTTAACACGGCGCTTGCTTTCGATACGGGCAGACTAGAGGTATTCAGGGGAGAACGGAATTCCTGGTGTAGCGGTGAAATGCGCAGATATCAGGAGGAACACCGGTGGCGAAGGCGGTTCTCCGGGAATGACCTGACGCTGAGGAGCGAAAGTGTGGGGAGCGAACAGGATTAGATACCCGCGTAGTCC
35b0d7ad44cc33adfeea3005f4ce6366	k__Bacteria; p__Actinobacteria; c__Actinobacteria; o__Actinomycetales; f__Nocardioidaceae; g__Aeromicrobium; s__	GGAATTATTGGGCGTAAAGGGCTCGTAGGCGGTCTGTCGCGTCGGGAGTGAAAACTCAGGGCTCAACCCTGAGCGTGCTTCCGATACGGGCAGACTAGAGGTATGCAGGGGAGAACGGAATTCCTGGTGTAGCGGTGGAATGCGCAGATATCAGGAGGAACACCGGTGGCGAAGGCGGTTCTCTGGGCATTACCTGACGCTGAGGAGCGAAAGCATGGGGAGCGAACAGGATTAGATACCCGTGTAGTCC
8c5521b09a324f73f7e5effdf54ce3d2	k__Bacteria; p__Actinobacteria; c__Actinobacteria; o__Actinomycetales; f__Pseudonocardiaceae; g__Pseudonocardia; s__	GGAATTATTGGGCGTAAAGAGCTCGTAGGCGGTGTGTCGCGTCGGCCGTGAAAACCTGCAGCTTAACTGTGGGCGTGCGGTCGATACGGGCATCACTGGAGTTCGGCAGGGGAGACTGGAATTCCTGGTGTAGCGGTGAAATGCGCAGATATCAGGAGGAACACCGGTGGCGAAGGCGGGTCTCTGGGCCGATACTGACGCTGAGGAGCGAAAGCGTGGGGAGCGAACAGGATTAGATACCCCCGTAGTC
67ebe691eab2c90944ac854aca0f228c	k__Bacteria; p__Actinobacteria; c__Thermoleophilia; o__Gaiellales; f__; g__; s__	GGAATCATTGGGCGTAAAGAGCGTGTAGGCGGCCACTTAAGTCCTGCGTGAAATCTTGCGGCTCAACCGCAAGCGGTCGTGGGAAACTGGGTGGCTAGAGTGCGGGAGAGGAGAGTGGAATTCCTGGTGTAGCGGTGGAATGCGCAGATATCAGGAAGAACACCCGTGGCGAAGGCGGCTCTCTGGAACGCAACTGACGCTGAGACGCGAAAGCGTGGGGAGCAAACAGGATTAGATACCCGCGTAGTCC
0a584796c12971ab62c4844384b879a4	k__Bacteria; p__Bacteroidetes; c__[Saprospirae]; o__[Saprospirales]; f__Chitinophagaceae	GGATTCACTGGGTTTAAAGGGTGCGTAGGCGGGTAAGTAAGTCCGTGGTGAAATCTCTGAGCTTAACTCAGAAACTGCCGTGGATACTATTTGTCTTGAATATTGTGGAGGTGAGCGGAATATGTCATGTAGCGGTGAAATGCTTAGATATGACATAGAACACCAATTGCGAAGGCAGCTCACTACACAATTATTGACGCTGAGGCACGAAAGCGTGGGGATCAAACAGGATTAGATACCCCTGTAGTCC
e0d925e2e9e571f586cdf7c79a339f0c	k__Bacteria; p__Bacteroidetes; c__[Saprospirae]; o__[Saprospirales]; f__Chitinophagaceae; g__; s__	GGATTCACTGGGTTTAAAGGGTGCGTAGGCGGGCAGGTAAGTCAGTGGTGAAATCTCCGAGCTTAACTCGGAAACTGCCGTTGATACTACTTGTCTTGAATATTGTGGAGGTAAGCGGAATATGTCATGTAGCGGTGAAATGCTTAGATATGACATAGAACACCAATTGCGAAGGCAGCTTACTACACAATCATTGACGCTGAGGCACGAAAGCGTGGGGATCAAACAGGATTAGATACCCGGGTAGTCC
ed6830ef83f5399de567ee7bb86a22ba	k__Bacteria; p__Bacteroidetes; c__Sphingobacteriia; o__Sphingobacteriales; f__Sphingobacteriaceae; g__Pedobacter; s__	GGATTTATTGGGTTTAAAGGGTGCGTAGGCGGCTTATTAAGTCAGGGGTGAAAGACGGTGGCTCAACCATCGCAGTGCCTTTGATACTGATGAGCTTGAATGAACTAGAGGTAGGCGGAATGTGACAAGTAGCGGTGAAATGCATAGATATGTCACAGAACACCGATTGCGAAGGCAGCTTACTATGGTTTTATTGACGCTGAGGCACGAAAGCGTGGGGATCAAACAGGATTAGATACCCGTGTAGTCC
21f9625bf567196ebb9088015b93057b	k__Bacteria; p__Chlamydiae; c__Chlamydiia; o__Chlamydiales; f__Rhabdochlamydiaceae; g__Candidatus Rhabdochlamydia; s__	GGAATTATTGGGCGTAAAGGGCGCGTAGGCGGGATTAAAAGTCAGATGTGAAATTCCGAAGCTCAACTTCGGAGCCGCATTTGAAACTGCAATTCTTGAGGAATGGCGGAGGAAACGGAATTCCACATGTAGCGGTGAAATGCGTAGATATGTGGAAGAACACCTGTGGCGAAAGCGGTTTCCTAGCTTTTACCTGACGCTGAGGCGCGAGAGCAAGGGGAGCAAACAGGATTAGATACCCGCGTAGTCC
2054493e224baf5d20fbcf3635dd793c	k__Bacteria; p__Chlamydiae; c__Chlamydiia; o__Chlamydiales; f__Rhabdochlamydiaceae; g__Candidatus Rhabdochlamydia; s__	GGAATTATTGGGCGTAAAGGGCGCGTAGGCGGGATTAAAAGTCAGATGTGAAATTCCGAAGCTCAACTTCGGAGCCGCATTTGAAACTGCAATTCTTGAGGAATGGCGGAGGAAACGGAATTCCACATGTAGCGGTGAAATGCGTAGATATGTAGAAGAACACCTGTGGCGAAAGCGGTTTCCTAGCTTTTACCTGACGCTGAGGCGCGAGAGCAAGGGGAGCAAACAGGATTAGATACCCGTGTAGTCC
d6de671195592c977178679cf6f56ec6	k__Bacteria; p__Chloroflexi; c__Ktedonobacteria; o__JG30-KF-AS9; f__; g__; s__	GGAGTTACTGGGCGTAAAGGGTGCGCAGGTGGCGGCGCGCGTGGGGGGTGAAATCGCCCGGCTTAACTGGGCGGGGGCCTTCCAGACGGCGTGGCTTGAGCAGCGGAGGGGGACGTGGAATTCCGGGTGGAGCGGTGAAATGCGTAGAGATCCGGAGGAACACCGACGGCGCAGGCAGCGTCCTGGCCGCTTGCTGACACTGAGGCACGAAAGCTGGGGGAGCAAACAGGATTAGATACCCGGGTAGTCC
786c26f3becb1d2502ed9c23953b4acf	k__Bacteria; p__Firmicutes; c__Bacilli; o__Bacillales; f__Bacillaceae; g__Bacillus; s__flexus	GGAATTATTGGGCGTAAAGCGCGCGCAGGCGGTTTCTTAAGTCTGATGTGAAAGCCCACGGCTCAACCGTGGAGGGTCATTGGAAACTGGGGAACTTGAGTGCAGAAGAGAAAAGCGGAATTCCACGTGTAGCGGTGAAATGCGTAGAGATGTGGAGGAACACCAGTGGCGAAGGCGGCTTTTTGGTCTGTAACTGACGCTGAGGCGCGAAAGCGTGGGGAGCAAACAGGATTAGATACCCCTGTAGTCC
6763ca05c3f5a9d09eaac3e238928fd6	k__Bacteria; p__Firmicutes; c__Bacilli; o__Bacillales; f__Staphylococcaceae; g__Staphylococcus	GGAATTATTGGGCGTAAAGCGCGCGTAGGCGGTTTTTTAAGTCTGATGTGAAAGCCCACGGCTCAACCGTGGAGGGTCATTGGAAACTGGAAAACTTGAGTGCAGAAGAGGAAAGTGGAATTCCATGTGTAGCGGTGAAATGCGCAGAGATATGGAGGAACACCAGTGGCGAAGGCGACTTTCTGGTCTGTAACTGACGCTGATGTGCGAAAGCGTGGGGATCAAACAGGATTAGATACCCGTGTAGTCC
1d6ba5a81873dd28e6bf75e135ad5256	k__Bacteria; p__Firmicutes; c__Bacilli; o__Bacillales; f__Staphylococcaceae; g__Staphylococcus	GGAATTATTGGGCGTAAAGCGCGCGTAGGTGGTTTTTTAAGTCTGATGTGAAAGCCCACGGCTCAACCGTGGAGGGTCATTGGAAACTGGAAAACTTGAGTGCAGAAGAGGAAAGTGGAATTCCATGTGTAGCGGTGAAATGCGCAGAGATATGGAGGAACACCAGTGGCGAAGGCGACTTTCTGGTCTGTAACTGACGCTGATGTGCGAAAGCGTGGGGATCAAACAGGATTAGATACCCGTGTAGTCC
2d01280f0db9e834388a803605fccb60	k__Bacteria; p__Firmicutes; c__Bacilli; o__Bacillales; f__Staphylococcaceae; g__Staphylococcus	GGAATTATTGGGCGTAAAGCGCGCGTAGGCGGTTTTTTTAAGTCTGATGTGAAAGCCCACGGCTCAACCGTGGAGGGTCATTGGAAACTGGAAAACTTGAGTGCAGAAGAGGAAAGTGGAATTCCATGTGTAGCGGTGAAATGCGCAGAGATATGGAGGAACACCAGTGGCGAAGGCGACTTTCTGGTCTGTAACTGACGCTGATGTGCGAAAGCGTGGGGATCAAACAGGATTAGATACCCCCGTAGTC
b94f28bdc920b165c89b06020ed528e7	k__Bacteria; p__Firmicutes; c__Bacilli; o__Bacillales; f__Staphylococcaceae; g__Staphylococcus; s__sciuri	GGAATTATTGGGCGTAAAGCGCGCGTAGGCGGTTTCTTAAGTCTGATGTGAAAGCCCACGGCTCAACCGTGGAGGGTCATTGGAAACTGGGAAACTTGAGTGCAGAAGAGGAGAGTGGAATTCCATGTGTAGCGGTGAAATGCGCAGAGATATGGAGGAACACCAGTGGCGAAGGCGGCTCTCTGGTCTGTAACTGACGCTGATGTGCGAAAGCGTGGGGATCAAACAGGATTAGATACCCGTGTAGTCC
4aed4fb7fc56ff105e08aa494ce10364	k__Bacteria; p__Firmicutes; c__Bacilli; o__Gemellales; f__Gemellaceae	GGAATTATTGGGCGTAAAGCGCGCGCAGGTGGTTTAATAAGTCTGATGTGAAAGCCCACGGCTCAACCGTGGAGGGTCATTGGAAACTGTTAAACTTGAGTGCAGGAGAGAAAAGTGGAATTCCTAGTGTAGCGGTGAAATGCGTAGAGATTAGGAGGAACACCAGTGGCGAAGGCGGCTTTTTGGCCTGTAACTGACACTGAGGCGCGAAAGCGTGGGGAGCAAACAGGATTAGATACCCGGGTAGTCC
2ae9b86c6f8efc2c198d8a35f6f2fc31	k__Bacteria; p__Firmicutes; c__Bacilli; o__Lactobacillales; f__; g__; s__	GGATTTATTGGGCGTAAAGCGAGCGCAGGCGGTCTTTTAAGTCTGATGTGAAAGCCCACGGCTTAACCGTGGAGGGTCATTGGAAACTGGGAGACTTGAGTGCAGAAGAGGAAAGTGGAACTCCATGTGTAGCGGTGGAATGCGTAGATATATGGAAGAACACCAGTGGCGAAGGCGGCTTTCTGGTCTGTAACTGACGCTGAGGCTCGAAAGCGTGGGGAGCAAACAGGATTAGATACCCCGGTAGTCC
825c576735f653832c2233a7d76409c7	k__Bacteria; p__Firmicutes; c__Bacilli; o__Lactobacillales; f__Enterococcaceae; g__Enterococcus; s__cecorum	GGATTTATTGGGCGTAAAGCGAGCGCAGGCGGTCTTTTAAGTCTGATGTGAAAGCCCCCGGCTTAACCGGGGAGGGTCATTGGAAACTGGGAGACTTGAGTGCAGAAGAGGAAAGCGGAATTCCATGTGTAGCGGTGAAATGCGTAGATATATGGAGGAACACCAGTGGCGAAGGCGGCTTTCTGGTCTGTAACTGACGCTGAGGCTCGAAAGCGTGGGGAGCAAACAGGATTAGATACCCGTGTAGTCC
67ad55cf93da60f5df10fdf88711ac34	k__Bacteria; p__Firmicutes; c__Clostridia; o__Clostridiales	GGATTTACTGGGTGTAAAGGGTGCGCAGGTGGCATAGCAAGTCACATGTGAAAACCCGGGGCTCAACCCCGGGCGTGCATGAGAAACTGTTAAGCTTGAGTACAGGAGGGGTAAGCGGAATTCCTAGTGTAGCGGTGAAATGCGTAGATATTAGGAGGAACACCGGTGGCGAAGGCGGCTTACTGGACTGTAACTGACACTGAGGCACGAAAGCGTGGGGAGCAAACAGGATTAGATACCCGTGTAGTCC
ec320d3a00a41485e70d8f5ddcbf9ff9	k__Bacteria; p__Firmicutes; c__Clostridia; o__Clostridiales	GGATTTACTGGGTGTAAAGGGTGCGCAGGTGGCATAGCAAGTCACATGTGAAAACCCGGGGCTCAACCCCGGGCGTGCATGAGAAACTGTTAAGCTTGAGTACAGGAGGGGTAAGCGGAATTCCTAGTGTAGCGGTGAAATGCGTAGATATTAGGAGGAACACCGGTGGCGAAGGCGGCTTACTGGACTGTAACTGACACTGAGGCACGAAAGCGTGGGGAGCAAACAGGATTAGATACCCCTGTAGTCC
a50d2ed102c843aae34f386c4e4a055f	k__Bacteria; p__Gemmatimonadetes; c__Gemm-5; o__; f__; g__; s__	GGAATTACTGGGCGTAAAGCGCGCGCAGGCGGATCCTGCAAGTCTGGAGTGAAATCTCACCGCTCAACGGTGAGGCTGCTTTGGATACTGCGGATCTGGAGACCGGTAGAGGCTGGTAGAATTGCAGGTGTAGCGGTGGAATGCGTAGAGATCTGCAAGAATACCCGTGGCGAAGGCGGCCAGCTGGGCCGGTTCTGACGCTGAGGCGCGAAAGCGTGGGGAGCAAACAGGATTAGATACCCGGGTAGTC
9bfecb4046e99f36e4e6a1df7e85ff79	k__Bacteria; p__Planctomycetes; c__Planctomycetia; o__Pirellulales; f__Pirellulaceae; g__Pirellula; s__	GGATTTACTGGGCTTAAAGAGTTCGTAGGCGGCGCAGAAAGTAGGGTGTGAAAGCCCTCGGCTCAACCGAGGAATTGCGCTCTAAACTACTGTGCTCGAGGGACCTAGAGGTGAGCAGAACTGATGGTGGAGCGGTGAAATGCGTTGATATCATCAGGAATACCGGAGGCGAAGGCGGCTCACTGGGGGTCTTCTGACGCTGAGGAACGAAAGCCAGGGGAGCGAACGGGATTAGATACCCGGGTAGTCC
d81076ea47ea2e73aca133057863b596	k__Bacteria; p__Planctomycetes; c__vadinHA49; o__DH61; f__; g__; s__	GGAATTACTGGGCATAAAGGGTGCGTAGGTGGTTTGGTAAGTCAGTGGTGAAATCGTCCGGCCCAACCGGACACGTGCCAATGATACTGCCGAACTGGAGTGCGTGAGGGGTGGGGGGAACGAGCAGTGTAGCGGTGAAATGCGTAGATATTGCTCGGAAGGCCAAAGCCGAAGGGACCCCACTGGTACGTAACTGACACTGAGGCACGAAAGCGTGGGGAGCAAACAGGATTAGATACCCCCGTAGTCC
fcb7375a5f1cbc28e8fdc26cf79ff11d	k__Bacteria; p__Proteobacteria; c__Alphaproteobacteria; o__Caulobacterales; f__Caulobacteraceae; g__; s__	GGAATTACTGGGCGTAAAGGGAGCGTAGGCGGACATTTAAGTCAGGGGTGAAATCCCGGGGCTCAACCTCGGAATTGCCTTTGATACTGGGTGTCTTGAGTATGAGAGAGGTGTGTGGAACTCCGAGTGTAGAGGTGAAATTCGTAGATATTCGGAAGAACACCAGTGGCGAAGGCGACACACTGGCTCATTACTGACGCTGAGGCTCGAAAGCGTGGGGAGCAAACAGGATTAGATACCCGTGTAGTCC
95ca49607eff91894732232016331f28	k__Bacteria; p__Proteobacteria; c__Alphaproteobacteria; o__Ellin329; f__; g__; s__	GGAATTACTGGGCGTAAAGCGCGCGCAGGCGGTCTTCCAAGTCAGTGGTGAAAGCCCGGAGCTCAACTCCGGAACTGCCATTGAAACTGTGAGACTTGAGTATGAGAGAGGTGAGTGGAATTCCCAGTGTAGAGGTGAAATTCGTAGATATTGGGAAGAACACCGGTGGCGAAGGCGGCTCACTGGCTCATTACTGACGCTCAGGCGCGACAGCGTGGGGATCAAACAGGATTAGATACCCGTGTAGTCC
ece17db9828f846e651c028666690b34	k__Bacteria; p__Proteobacteria; c__Alphaproteobacteria; o__Rhizobiales; f__Aurantimonadaceae; g__; s__	GGAATTACTGGGCGTAAAGCGCACGTAGGCGGATATTTAAGTCAGGGGTGAAATCCCGGGGCTCAACCCCGGAACTGCCTTTGATACTGGGTATCTTGAGTTCGGAAGAGGTAAGTGGAATTGCGAGTGTAGAGGTGAAATTCGTAGATATTCGCAGGAACACCAGTGGCGAAGGCGGCTTACTGGTCCGATACTGACGCTGAGGTGCGAAAGCGTGGGGAGCAAACAGGATTAGATACCCGTGTAGTCC
1c8349cf6c78e0be1c9501ae94bde4da	k__Bacteria; p__Proteobacteria; c__Alphaproteobacteria; o__Rhizobiales; f__Hyphomicrobiaceae; g__Devosia; s__	GGATTTACTGGGCGTAAAGCGCACGTAGGCGGTTTGTTAAGTCAGGGGTGAAATCCCAGAGCTCAACTCTGGAACTGCCTTTGATACTGGCAAGCTAGAGTCCGGAAGAGGTAAGTGGAACTCCTAGTGTAGAGGTGGAATTCGTAGATATTAGGAAGAACACCAGTGGCGAAGGCGGCTTACTGGTCCGGAACTGACGCTGAGGTGCGAAAGCGTGGGGAGCAAACAGGATTAGATACCCGCGTAGTCC
d91f3dc0de839a5f054d277ed6943902	k__Bacteria; p__Proteobacteria; c__Alphaproteobacteria; o__Rhizobiales; f__Hyphomicrobiaceae; g__Rhodoplanes; s__	GGAATCACTGGGCGTAAAGCGCACGTAGGCGGATTGTTAAGTCAGGGGTGAAATCCTGGAGCTCAACTCCAGAACTGCCTTTGATACTGGCGATCTTGAGTTCGGGAGAGGTGAGTGGAACTGCGAGTGTAGAGGTGAAATTCGTAGATATTCGCAAGAACACCAGTGGCGAAGGCGGCTCACTGGCCCGATACTGACGCTGAGGTGCGAAAGCGTGGGGAGCAAACAGGATTAGATACCCGCGTAGTCC
d2379d0f59b12d18ef36e127548162a8	k__Bacteria; p__Proteobacteria; c__Alphaproteobacteria; o__Rhizobiales; f__Hyphomicrobiaceae; g__Rhodoplanes; s__	GGAATCACTGGGCGTAAAGCGCACGTAGGCGGATTGTTAAGTCAGGGGTGAAATCCTGGAGCTCAACTCCAGAACTGCCTTTGATACTGGCGATCTTGAGTTCGGGAGAGGTGAGTGGAACTGCGAGTGTAGAGGTGAAATTCGTAGATATTCGCAAGAACACCAGTGGCGAAGGCGGCTCACTGGCCCGATACTGACGCTGAGGTGCGAAAGCGTGGGGAGCAAACAGGATTAGATACCCGTGTAGTCC
4f9239b593b4696c47390b2894971518	k__Bacteria; p__Proteobacteria; c__Alphaproteobacteria; o__Rhodospirillales; f__Rhodospirillaceae; g__; s__	GGAATTACTGGGCGTAAAGGGCGCGCAGGCGGCCTCTCAAGTCAGATGTGAAAGCCCCGGGCTTAACCTGGGAATAGCATTTGGGACTGAGAGGCTAGAGATCGGGAGAGGAGGGTGGAATTCCCAGTGTAGAGGTGAAATTCGTAGATATTGGGAAGAACACCAGTGGCGAAGGCGGCTCTCTGGACCGATACTGACGCTGAGGCGCGAAAGCGTGGGGAGCAAACAGGATTAGATACCCCTGTAGTCC
fbb32ff8619d17c350d88916572f4b3b	k__Bacteria; p__Proteobacteria; c__Alphaproteobacteria; o__Sphingomonadales; f__Erythrobacteraceae; g__; s__	GGAATTACTGGGCGTAAAGCGCACGTAGGCGGCTTTTTAAGTCAGGGGTGAAATCCCGGGGCTCAACCCCGGAACTGCCCTTGAAACTGGAGAGCTAGAATCTTGGAGAGGCGAGTGGAATTCCGAGTGTAGAGGTGAAATTCGTAGATATTCGGAAGAACACCAGTGGCGAAGGCGACTCGCTGGACAAGTATTGACGCTGAGGTGCGAAAGCGTGGGGAGCAAACAGGATTAGATACCCCTGTAGTCC
9f1d961c7c7c6b13848fe554d6ed4c7a	k__Bacteria; p__Proteobacteria; c__Alphaproteobacteria; o__Sphingomonadales; f__Erythrobacteraceae; g__; s__	GGAATTACTGGGCGTAAAGCGCACGTAGGCGGCTTTTTAAGTCAGGGGTGAAATCCCGGGGCTCAACCCCGGAACTGCCCTTGAAACTGGAGAGCTAGAATCTTGGAGAGGCGAGTGGAATTCCGAGTGTAGAGGTGAAATTCGTAGATATTCGGAAGAACACCAGTGGCGAAGGCGACTCGCTGGACAAGTATTGACGCTGAGGTGCGAAAGCGTGGGGAGCAAACAGGATTAGATACCCGGGTAGTCC
2d6749ad6ad27172cac654340d5aa65a	k__Bacteria; p__Proteobacteria; c__Alphaproteobacteria; o__Sphingomonadales; f__Sphingomonadaceae; g__Kaistobacter; s__	GGAATTACTGGGCGTAAAGCGCACGTAGGCGGCTTTGCAAGTTAGAGGTGAAAGCCCGGGGCTCAACTCCGGAATTGCCTTTAAAACTGCATCGCTAGAATTGTGGAGAGGTAAGTGGAATTCCGAGTGTAGAGGTGAAATTCGTAGATATTCGGAAGAACACCAGTGGCGAAGGCGACTTACTGGACACATATTGACGCTGAGGTGCGAAAGCGTGGGGAGCAAACAGGATTAGATACCCGCGTAGTCC
9883b2833ebc056b814587b06de45d4a	k__Bacteria; p__Proteobacteria; c__Alphaproteobacteria; o__Sphingomonadales; f__Sphingomonadaceae; g__Sphingomonas; s__azotifigens	GGAATTACTGGGCGTAAAGCGCACGTAGGCGGCTTTGTAAGTCAGAGGTGAAAGCCTGGAGCTCAACTCCAGAACTGCCTTTGAGACTGCATCGCTTGAATCCAGGAGAGGTGAGTGGAATTCCGAGTGTAGAGGTGAAATTCGTAGATATTCGGAAGAACACCAGTGGCGAAGGCGGCTCACTGGACTGGTATTGACGCTGAGGTGCGAAAGCGTGGGGAGCAAACAGGATTAGATACCCGTGTAGTCC
f9f4acff62cfa1a12368448c88759d2c	k__Bacteria; p__Proteobacteria; c__Alphaproteobacteria; o__Sphingomonadales; f__Sphingomonadaceae; g__Sphingomonas; s__wittichii	GGAATTACTGGGCGTAAAGCGTACGTAGGCGGTTTTGTAAGTTAGAGGTGAAAGCCCGGAGCTCAACTTCGGAATTGCCTTTAAGACTGCATCACTTGAACGTCGGAGAGGTGAGTGGAATTCCGAGTGTAGAGGTGAAATTCGTAGATATTCGGAAGAACACCAGTGGCGAAGGCGGCTCACTGGACGACTGTTGACGCTGAGGTACGAAAGCGTGGGGAGCAAACAGGATTAGATACCCGGGTAGTCC
33bb7108e53013bcb0f89e8a234668b0	k__Bacteria; p__Proteobacteria; c__Betaproteobacteria; o__Burkholderiales; f__Burkholderiaceae; g__Pandoraea; s__	GGAATTACTGGGCGTAAAGCGTGCGCAGGCGGTTTTGTAAGACGGATGTGAAATCCCCGGGCTTAACCTGGGAACTGCATTCGTGACTGCAAGGCTAGAGTATGGCAGAGGGGGGTAGAATTCCACGTGTAGCAGTGAAATGCGTAGAGATGTGGAGGAATACCGATGGCGAAGGCAGCCCCCTGGGCCAATACTGACGCTCATGCACGAAAGCGTGGGGAGCAAACAGGATTAGATACCCCTGTAGTCC
72468c3e0d5ff2f89de4ec85757588f0	k__Bacteria; p__Proteobacteria; c__Betaproteobacteria; o__Burkholderiales; f__Comamonadaceae	GGAATTACTGGGTGTAAAGCGTGCGCAGGCGGATATGTAAGACAGTTGTGAAATCCCCGGGCTCAACCTGGGAACTGCATCTGTGACTGCATAGCTAGAGTACGGTAGAGGGGGATGGAATTCCGCGTGTAGCAGTGAAATGCGTAGATATGCAGAGGAACACCGATGGCGAAGGCAATCCCCTGGACCTGTACTGACGCTCATGCACGAAAGCGTGGGGAGCAAACAGGATTAGATACCCCTGTAGTCC
8835ca0ceef0bd753b9cf522efc2b1c8	k__Bacteria; p__Proteobacteria; c__Betaproteobacteria; o__Burkholderiales; f__Comamonadaceae	GGAATTACTGGGCGTAAAGCGTGCGCAGGCGGTTATGTAAGACAGATGTGAAATCCCCGGGCTCAACCTGGGAACTGCATTTGTGACTGCATGGCTAGAGTACGGTAGAGGGGGATGGAATTCCGCGTGTAGCAGTGAAATGCGTAGATATGCGGAGGAACACCGATGGCGAAGGCAATCCCCTGGACCTGTACTGACGCTCATGCACGAAAGCGTGGGGAGCAAACAGGATTAGATACCCCCGTAGTCC
4b767b35600fa4192d33b1c9bfac9b38	k__Bacteria; p__Proteobacteria; c__Betaproteobacteria; o__Burkholderiales; f__Comamonadaceae	GGAATTACTGGGCGTAAAGCGTGCGCAGGCGGTTATGCAAGACAGAGGTGAAATCCCCGGGCTCAACCTGGGAACTGCCTTTGTGACTGCATGGCTAGAGTACGGTAGAGGGGGATGGAATTCCGCGTGTAGCAGTGAAATGCGTAGATATGCGGAGGAACACCGATGGCGAAGGCAATCCCCTGGACCTGTACTGACGCTCATGCACGAAAGCGTGGGGAGCAAACAGGATTAGATACCCGTGTAGTCC
9fd4952cb1ad0e902733f747ab6e2938	k__Bacteria; p__Proteobacteria; c__Betaproteobacteria; o__Burkholderiales; f__Comamonadaceae	GGAATTACTGGGCGTAAAGCGTGCGCAGGCGGTTATGTAAGACAGTTGTGAAATCCCCGGGCTCAACCTGGGAACTGCATCTGTGACTGCATAGCTAGAGTACGGTAGAGGGGGATGGAATTCCGCGTGTAGCAGTGAAATGCGTAGATATGCGGAGGAACACCGATGGCGAAGGCAATCCCCTGGACCTGTACTGACGCTCATGCACGAAAGCGTGGGGAGCAAACAGGATTAGATACCCCTGTAGTCC
67bd64ceb8f69b99c8a9034cffb7eec4	k__Bacteria; p__Proteobacteria; c__Betaproteobacteria; o__Burkholderiales; f__Comamonadaceae	GGAATTACTGGGCGTAAAGCGTGCGCAGGCGGTTATGTAAGACAGTTGTGAAATCCCCGGGCTCAACCTGGGAACTGCATCTGTGACTGCATAGCTAGAGTACGGTAGAGGGGGATGGAATTCCGCGTGTAGCAGTGAAATGCGTAGATATGCGGAGGAACACCGATGGCGAAGGCAATCCCCTGGACCTGTACTGACGCTCATGCACGAAAGCGTGGGGAGCAAACAGGATTAGATACCCCGGTAGTCC
4e2cddb28a21ef58655ddb3e623bd4ef	k__Bacteria; p__Proteobacteria; c__Betaproteobacteria; o__Burkholderiales; f__Comamonadaceae	GGAATTACTGGGCGTAAAGCGTGCGCAGGCGGTTATGTAAGACAGTTGTGAAATCCCCGGGCTCAACCTGGGAACTGCATCTGTGACTGCATAGCTAGAGTACGGTAGAGGGGGATGGAATTCCGCGTGTAGCAGTGAAATGCGTAGATATGCGGAGGAACACCGATGGCGAAGGCAATCCCCTGGACCTGTACTGACGCTCATGCACGAAAGCGTGGGGAGCAAACAGGATTAGATACCCCCGTAGTCC
548557bcf6c91d3388c8300e74a6cb73	k__Bacteria; p__Proteobacteria; c__Betaproteobacteria; o__Burkholderiales; f__Comamonadaceae; g__Hydrogenophaga; s__	GGAATTACTGGGCGTAAAGCGTGCGCAGGCGGTTTTGTAAGACAGGCGTGAAATCCCCGGGCTCAACCTGGGAATTGCGCTTGTGACTGCAAGGCTGGAGTGCGGCAGAGGGGGATGGAATTCCGCGTGTAGCAGTGAAATGCGTAGATATGCGGAGGAACACCGATGGCGAAGGCAATCCCCTGGGCCTGCACTGACGCTCATGCACGAAAGCGTGGGGAGCAAACAGGATTAGATACCCCTGTAGTCC
3e5dc9f4f622c5c24e5a9bf68fb99678	k__Bacteria; p__Proteobacteria; c__Betaproteobacteria; o__Burkholderiales; f__Comamonadaceae; g__Variovorax; s__paradoxus	AATACGTAGGGTGCAAGCGTTAATCGGAATTACTGGGCGTAAAGCGTGCGCAGGCGGTTATGTAAGACAGTTGTGAAATCCCCGGGCTCAACCTGGGAACTGCATCTGTGACTGCATAGCTAGAGTACGGTAGAGGGGGATGGAATTCCGCGTGTAGCAGTGAAATGCGTAGATATGCGGAGGAACACCGATGGCGAAGGCAATCCCCTGGACCTGTACTGACGCTCATGCACGAAAGCGTGGGGAGCAA
1df51207f8b3acc3e50b45ba393609ea	k__Bacteria; p__Proteobacteria; c__Betaproteobacteria; o__Burkholderiales; f__Comamonadaceae; g__Variovorax; s__paradoxus	GGAATTACTGGGCGTAAAGCGTGCGCAGGCGGTTATGTAAGACAGTTGTGAAATCCCCGGGCTCAACCTGGGAACTGCATCTGTGACTGCATAGCTAGAGTACGGTAGAGGGGGATGGAATTCCGCGTGTAGCAGTGAAATGCGTAGATATGCGGAGGAACACCGATGGCGAAGGCAATCCCCTGGACCTGTACTGACGCTCATGCACGAAAGCGTGGGGAGCAAACAGGATTAGATACCCGCGTAGTCC
af1d5e5a5a6ce9dee5e69e7c58357773	k__Bacteria; p__Proteobacteria; c__Betaproteobacteria; o__Burkholderiales; f__Oxalobacteraceae; g__Janthinobacterium; s__	GGAATTACTGGGCGTAAAGCGTGCGCAGGCGGTTTTGTAAGTCTGTCGTGAAATCCCCGGGCTCAACCTGGGAATTGCGATGGAGACTGCAAGGCTAGAATCTGGCAGAGGGGGGTAGAATTCCACGTGTAGCAGTGAAATGCGTAGAGATGTGGAGGAACACCGATGGCGAAGGCAGCCCCCTGGGTCAAGATTGACGCTCATGCACGAAAGCGTGGGGAGCAAACAGGATTAGATACCCCCGTAGTCC
52120e6ae5af4c446cb9d38e124ea0d3	k__Bacteria; p__Proteobacteria; c__Betaproteobacteria; o__Burkholderiales; f__Oxalobacteraceae; g__Janthinobacterium; s__lividum	GGAATTACTGGGCGTAAAGCGTGCGCAGGCGGTTTTGTAAGTCTGATGTGAAATCCCCGGGCTCAACCTGGGAATTGCATTGGAGACTGCAAGGCTAGAATCTGGCAGAGGGGGGTAGAATTCCACGTGTAGCAGTGAAATGCGTAGATATGTGGAGGAACACCGATGGCGGAGGCAGCCCCCTGGGTCAAGATTGACGCTCATGCACGAAAGCGTGGGGAGCAAACAGGATTAGATACCCGCGTAGTCC
5384a6b0608208490089eb6509c41225	k__Bacteria; p__Proteobacteria; c__Betaproteobacteria; o__Burkholderiales; f__Oxalobacteraceae; g__Janthinobacterium; s__lividum	GGAATTACTGGGCGTAAAGCGTGCGCAGGCGGTTTTGTAAGTCTGATGTGAAATCCTCGGGCTCAACCTGGGAATTGCATTGGAGACTGCAAGGCTAGAATCTGGCAGAGGGGGGTAGAATTCCACGTGTAGCAGTGAAATGCGTAGATATGTGGAGGAACACCGATGGCGAAGGCAGCCCCCTGGGTCAAGATTGACGCTCATGCACGAGAGCGTGGGGAGCAAACAGGATTAGATACCCGCGTAGTCC
8ffe95422e3382d71584d8bf400114ed	k__Bacteria; p__Proteobacteria; c__Betaproteobacteria; o__Burkholderiales; f__Oxalobacteraceae; g__Massilia; s__timonae	GGAATTACTGGGCGTAAAGCGTGCGCAGGCGGTTTTGTAAGTCTGACGTGAAATCCCCGGGCTCAACCTGGGAATTGCGTTGGAGACTGCAAGGCTAGAATCTGGCAGAGGGGGGTAGAATTCCACGTGTAGCAGTGAAATGCGTAGAGATGTGGAGGAACACCGATGGCGAAGGCAGCCCCCTGGGTCAAGATTGACGCTCATGCACGAAAGCGTGGGGAGCAAACAGGATTAGATACCCCCGTAGTCC
f533003396803822eb757934f22ec281	k__Bacteria; p__Proteobacteria; c__Betaproteobacteria; o__Burkholderiales; f__Oxalobacteraceae; g__Polynucleobacter; s__	GGAATTACTGGGCGTAAAGCGTGCGCAGGCGGTTATACAAGACAGGCGTGAAATCCCCGGGCTTAACCTGGGAATGGCGCCTGTGACGGTATAGCTAGAGTGTGTCAGAGGGGGGTAGAATTCCGCGTGTAGCAGTGAAATGCGTAGATATGTGGAGGAATACCAATGGCGAAGGCAGCCCCCTGGGATAACACTGACGCTCATGCACGAAAGCGTGGGGAGCAAACAGGATTAGATACCCCCGTAGTCC
32717ff5d911da5258b40803a75595ee	k__Bacteria; p__Proteobacteria; c__Betaproteobacteria; o__Burkholderiales; f__Oxalobacteraceae; g__Polynucleobacter; s__	GGAATTACTGGGCGTAAAGCGTGCGCAGGCGGTTATACAAGACAGGCGTGAAATCCCCGGGCTTAACCTGGGAATGGCGCCTGTGACTGTATAGCTAGAGTGTGTCAGAGGGGGGTAGAATTCCACGTGTAGCAGTGAAATGCGTAGATATGTGGAGGAATACCAATGGCGAAGGCAGCCCCCTGGGATAACACTGACGCTCATGCACGAAAGCGTGGGGAGCAAACAGGATTAGATACCCCGGTAGTCC
7cd738ddd2f9ee56a321f94d8cfbbd4d	k__Bacteria; p__Proteobacteria; c__Betaproteobacteria; o__Burkholderiales; f__Oxalobacteraceae; g__Polynucleobacter; s__	GGAATTACTGGGCGTAAAGCGTGCGCAGGCGGTTATACAAGACAGGCGTGAAATCCCCGGGCTTAACCTGGGAATGGCGCCTGTGACGGTATAGCCAGAGTGTGTCAGAGGGGGGTAGAATTCCGCGTGTAGCAGTGAAATGCGTAGATATGTGGAGGAATACCAATGGCGAAGGCAGCCCCCTGGGATAACACTGACGCTCATGCACGAAAGCGTGGGGAGCAAACAGGATTAGATACCCGCGTAGTCC
770dee4c454c11074e3c095d0b5b0b88	k__Bacteria; p__Proteobacteria; c__Betaproteobacteria; o__Burkholderiales; f__Oxalobacteraceae; g__Polynucleobacter; s__	GGAATTACTGGGCGTAAAGCGTGCGCAGGCAATTATACAAGACAGGCGTGAAATCCTCGGGCTTAACCTGGGAATGGCGTCTGTGACTGTATGACTAGAGTGTGTCAGAGGGGGGTAGAATTCCACGTGTAGCAGTGAAATGCGTAGATATGTGGAGGAATACCAATGGCGAAGGCAGCCCCCTGGGATAACACTGACGCTCATGCACGAAAGCGTGGGGAGCAAACAGGATTAGATACCCCCGTAGTCC
2899a6c64238cf4b6fd20bb19f48e726	k__Bacteria; p__Proteobacteria; c__Betaproteobacteria; o__Burkholderiales; f__Oxalobacteraceae; g__Ralstonia; s__	GGAATTACTGGGCGTAAAGCGTGCGCAGGCGGTTGTGCAAGACCGATGTGAAATCCCCGAGCTTAACTTGGGAATTGCATTGGTGACTGCACGGCTAGAGTGTGTCAGAGGGGGGTAGAATTCCACGTGTAGCAGTGAAATGCGTAGAGATGTGGAGGAATACCGATGGCGAAGGCAGCCCCCTGGGATAACACTGACGCTCATGCACGAAAGCGTGGGGAGCAAACAGGATTAGATACCCCCGTAGTCC
9d2a535fba487dcd4aec89a78268d1b6	k__Bacteria; p__Proteobacteria; c__Betaproteobacteria; o__Neisseriales; f__Neisseriaceae; g__Deefgea; s__	GGAATTACTGGGCGTAAAGCGTCCGCAGGTGGCTTGATAAGATAGACGTGAAATCCCTGGGCTCAACCTAGGAATTGCGTTTATGACTGTCTCGCTAGAGTATGGGAGAGGGGGGTGGAATTCCACGTGTAGCAGTGAAATGCGTAGAGATGTGGAGGAACACCGATGGCGAAGGCAACCCCCTGGCCTAATACTGACACTCATGGACGAAAGCGTGGGGAGCAAACAGGATTAGATACCCCTGTAGTCC
d2618f0141ad10b10e83f25cb08d784b	k__Bacteria; p__Proteobacteria; c__Betaproteobacteria; o__Neisseriales; f__Neisseriaceae; g__Deefgea; s__	GGAATTACTGGGCGTAAAGCGTCCGCAGGTGGCTTGATAAGATAGACGTGAAATCCCTGGGCTCAACCTAGGAATTGCGTTTATGACTGTCTCGCTAGAGTATGGGAGAGGGGGGTGGAATTCCACGTGTAGCAGTGAAATGCGTAGAGATGTGGAGGAACACCGATGGCGAAGGCAACCCCCTGGCCTAATACTGACACTCATGGACGAAAGCGTGGGGAGCAAACAGGATTAGATACCCCCGTAGTCC
25022f7d4cc7fde51ccfa9c08047dcf8	k__Bacteria; p__Proteobacteria; c__Gammaproteobacteria; o__Aeromonadales; f__Aeromonadaceae; g__; s__	GGAATTACTGGGCGTAAAGCGCACGCAGGCGGTTGGATAAGTTAGATGTGAAAGCCCCGGGCTCAACCTGGGAATTGCATTTAAAACTGTCCAGCTAGAGTCTTGTAGAGGGGGGTAGAATTCCAGGTGTAGCGGTGAAATGCGTAGAGATCTGGAGGAATACCGGTGGCGAAGGCGGCCCCCTGGACAAAGACTGACGCTCAGGTGCGAAAGCGTGGGGAGCAAACAGGATTAGATACCCCCGTAGTCC
d04858a0652b02e3fd929607c4ab1d10	k__Bacteria; p__Proteobacteria; c__Gammaproteobacteria; o__Alteromonadales; f__Shewanellaceae; g__Shewanella; s__	GGAATTACTGGGCGTAAAGCGTGCGCAGGCGGTTTGTTAAGCGAGATGTGAAAGCCCTGGGCTCAACCTAGGAATAGCATTTCGAACTGGCGAACTAGAGTCTTGTAGAGGGGGGTAGAATTCCAGGTGTAGCGGTGAAATGCGTAGAGATCTGGAGGAATACCGGTGGCGAAGGCGGCCCCCTGGACAAAGACTGACGCTCATGCACGAAAGCGTGGGGAGCAAACAGGATTAGATACCCCCGTAGTCC
2e751ba72d88c7acbed2c2009f5fad43	k__Bacteria; p__Proteobacteria; c__Gammaproteobacteria; o__Enterobacteriales; f__Enterobacteriaceae	GGAATTACTGGGCGTAAAGCGCACGCAGGCGGTCTGTCAAGTCGGATGTGAAATCCCCGGGCTCAACCTGGGAACTGCATTCGAAACTGGCAGGCTAGAGTCTTGTAGAGGGGGGTAGAATTCCAGGTGTAGCGGTGAAATGCGTAGAGATCTGGAGGAATACCGGTGGCGAAGGCGGCCCCCTGGACAAAGACTGACGCTCAGGTGCGAAAGCGTGGGGAGCAAACAGGATTAGATACCCCCGTAGTCC
ac5cfa5512df4b835d09ed2e6a39bb16	k__Bacteria; p__Proteobacteria; c__Gammaproteobacteria; o__Legionellales	GGAATTACTGGGCGTAAAGGGCGCGTAGGTGGTTAGTTAAGTCAGAGGTGAAATCCCCGGGCTCAACCTGGGAATTGCCTATGAGACTGAGTAGCTAGAGTAGGGGAGAGGGAAGTGGAATTTCCGGTGTAGCGGTGAAATGCGTAGATATCGGAAGGAACACCAGTGGCGAAGGCGACTTCCTGGCCTACTACTGACACTGAGGCGCGAAAGCGTGGGGAGCGAACAGGATTAGATACCCGTGTAGTCC
5a7cfe50a5785e42a7cae62a0d5a53f4	k__Bacteria; p__Proteobacteria; c__Gammaproteobacteria; o__Pseudomonadales; f__Moraxellaceae; g__Acinetobacter; s__	GGATTTACTGGGCGTAAAGCGTACGTAGGTGGTCTTTTAAGTCGGATGTGAAATCCCTGAGCTTAACTTAGGAATTGCATTCGATACTGGGAGACTAGAGTATGGGAGAGGATGGTAGAATTCCAGGTGTAGCGGTGAAATGCGTAGAGATCTGGAGGAATACCGATGGCGAAGGCAGCCATCTGGCCTAATACTGACACTGAGGTACGAAAGCATGGGGAGCAAACAGGATTAGATACCCCGGTAGTCC
2db454b56dc9abee3cf8ad0d06f581cf	k__Bacteria; p__Proteobacteria; c__Gammaproteobacteria; o__Pseudomonadales; f__Moraxellaceae; g__Acinetobacter; s__	GGATTTACTGGGCGTAAAGCGTGCGTAGGCGGCTGATTAAGTCGGATGTGAAATCCCTGAGCTTAACTTAGGAATTGCATTCGATACTGGTCAGCTAGAGTATGGGAGAGGATGGTAGAATTCCAGGTGTAGCGGTGAAATGCGTAGAGATCTGGAGGAATACCGATGGCGAAGGCAGCCATCTGGCCTAATACTGACGCTGAGGTACGAAAGCATGGGGAGCAAACAGGATTAGATACCCGTGTAGTCC
0b860da79d99ba176ec1a8f3e95e265c	k__Bacteria; p__Proteobacteria; c__Gammaproteobacteria; o__Pseudomonadales; f__Moraxellaceae; g__Acinetobacter; s__lwoffii	GGATTTACTGGGCGTAAAGCGCGCGTAGGTGGTTAATTAAGTCAAATGTGAAATCCCCGAGCTTAACTTGGGAATTGCATTCGATACTGGTTAGCTAGAGTATGGGAGAGGATGGTAGAATTCCAGGTGTAGCGGTGAAATGCGTAGAGATCTGGAGGAATACCGATGGCGAAGGCAGCCATCTGGCCTAATACTGACACTGAGGTGCGAAAGCATGGGGAGCAAACAGGATTAGATACCCCCGTAGTCC
8482536c486d3db9b01c829d3ee4c5eb	k__Bacteria; p__Proteobacteria; c__Gammaproteobacteria; o__Pseudomonadales; f__Moraxellaceae; g__Enhydrobacter; s__	GGAATTACTGGGCGTAAAGCGGGTGCAGGTGGTCCATTAAGTCGTATGTGAAAGCCCTGGGCTTAACCTAGGAACAGCATACGATACTGGTGAACTAGAGTATATGAGAGGAAAGTAGAATTCCAGGTGTAGCGGTGAAATGCGTAGAGATCTGGAGGAATACCGATGGCGAAGGCAGCTTTCTGGCACAATACTGACACTCAGACCCGAAAGCGTGGGTAGCAAACAGGATTAGATACCCGTGTAGTCC
13a357eb5af25e5722e72a379fa267d9	k__Bacteria; p__Proteobacteria; c__Gammaproteobacteria; o__Pseudomonadales; f__Pseudomonadaceae	GGAATTACTGGGCGTAAAGCGCGCGTAGGTGGTTTGTTAAGTTGGATGTGAAAGCCCCGGGCTCAACCTGGGAACTGCATCCAAAACTGGCAAGCTAGAGTACGGTAGAGGGTGGTGGAATTTCCTGTGTAGCGGTGAAATGCGTAGATATAGGAAGGAACACCAGTGGCGAAGGCGACCACCTGGACTGATACTGACACTGAGGTGCGAAAGCGTGGGGAGCAAACAGGATTAGATACCCGCGTAGTCC
fe702ce3268ca90e780219dc33319ad9	k__Bacteria; p__Proteobacteria; c__Gammaproteobacteria; o__Pseudomonadales; f__Pseudomonadaceae; g__; s__	GGAATTACTGGGCGTAAAGCGCGCGTAGGTGGTTCAGTAAGTTAGGAGTGAAAGCCCCGGGCTTAACCTGGGAATTGCTTCTAAAACTGCTGAGCTAGAGTACGGTAGAGGGTGGTGGAATTTCCTGTGTAGCGGTGAAATGCGTAGATATAGGAAGGAACATCAGTGGCGAAGGCGACCACCTGGACTGATACTGACACTGAGGTGCGAAAGCGTGGGGAGCAAACAGGATTAGATACCCGTGTAGTCC
5d47919ca8d575d0002f36302c6231bf	k__Bacteria; p__Proteobacteria; c__Gammaproteobacteria; o__Pseudomonadales; f__Pseudomonadaceae; g__; s__	GGAATTACTGGGCGTAAAGCGCGCGTAGGTGGTTCAGTAAGTTAGGAGTGAAAGCCCCGGGCTTAACCTGGGAATTGCTTCTAAAACTGCTGAGCTAGAGTACGGTAGAGGGTGGTGGAATTTCCTGTGTAGCGGTGAAATGCGTAGATATAGGAAGGAACATCAGTGGCGAAGGCGACCACCTGGACTGATACTGACACTGAGGTGCGAAAGCGTGGGGAGCAAACAGGATTAGATACCCCCGTAGTCC
813c5039f944bda1ee58d1a7e9df7775	k__Bacteria; p__Proteobacteria; c__Gammaproteobacteria; o__Pseudomonadales; f__Pseudomonadaceae; g__Pseudomonas	GGAATTACTGGGCGTAAAGCGCGCGTAGGTGGTTTGTTAAGTTGGATGTGAAAGCCCCGGGCTCAACCTGGGAACTGCATCCAAAACTGGCAAGCTAGAGTATGGTAGAGGGTGGTGGAATTTCCTGTGTAGCGGTGAAATGCGTAGATATAGGAAGGAACACCAGTGGCGAAGGCGACCACCTGGACTGATACTGACACTGAGGTGCGAAAGCGTGGGGAGCAAACAGGATTAGATACCCCTGTAGTCC
3aee847623d06e3746fc54dbfef6c6f2	k__Bacteria; p__Proteobacteria; c__Gammaproteobacteria; o__Pseudomonadales; f__Pseudomonadaceae; g__Pseudomonas	GGAATTACTGGGCGTAAAGCGCGCGTAGGTGGTTTGTTAAGTTGGATGTGAAATCCCCGGGCTCAACCTGGGAACTGCATTCAAAACTGACTGACTAGAGTATGGTAGAGGGTGGTGGAATTTCCTGTGTAGCGGTGAAATGCGTAGATATAGGAAGGAACACCAGTGGCGAAGGCGACCACCTGGACTAATACTGACACTGAGGTGCGAAAGCGTGGGGAGCAAACAGGATTAGATACCCGCGTAGTCC
8fab2af67e07d68292cff6d4c2d4899d	k__Bacteria; p__Proteobacteria; c__Gammaproteobacteria; o__Pseudomonadales; f__Pseudomonadaceae; g__Pseudomonas; s__	GGAATTACTGGGCGTAAAGCGCGCGTAGGTGGTTCGTTAAGTTGGATGTGAAATCCCCGGGCTCAACCTGGGAACTGCATTCAAAACTGACGAGCTAGAGTATGGTAGAGGGTGGTGGAATTTCCTGTGTAGCGGTGAAATGCGTAGATATAGGAAGGAACACCAGTGGCGAAGGCGACCACCTGGACTGATACTGACACTGAGGTGCGAAAGCGTGGGGAGCAAACAGGATTAGATACCCCCGTAGTCC
13f7827eb7d65e448aac9ca0bbb78c3b	k__Bacteria; p__Proteobacteria; c__Gammaproteobacteria; o__Pseudomonadales; f__Pseudomonadaceae; g__Pseudomonas; s__	GGAATTACTGGGCGTAAAGCGCGCGTAGGTGGTTTGTTAAGTTGGATGTGAAATCCCCGGGCTCAACCTGGGAACTGCATTCAAAACTGACAAGCTAGAGTATGGTAGAGGGTGGTGGAATTTCCTGTGTAGCGGTGAAATGCGTAGATATAGGAAGGAACACCAGTGGCGAAGGCGACCACCTGGACTGATACTGACACTGAGGTGCGAAAGCGTGGGGAGCAAACAGGATTAGATACCCCCGTAGTCC
0eb3fcd789128c8a3ba5eb2405810ea5	k__Bacteria; p__Proteobacteria; c__Gammaproteobacteria; o__Pseudomonadales; f__Pseudomonadaceae; g__Pseudomonas; s__	GGAATTACTGGGCGTAAAGCGCGCGTAGGTGGTTCGTTAAGTTGGATGTGAAATCCCCGGGCTCAACCTGGGAACTGCATTCAAAACTGTCGAGCTAGAGTATGGTAGAGGGTGGTGGAATTTCCTGTGTAGCGGTGAAATGCGTAGATATAGGAAGGAACACCAGTGGCGAAGGCGACCACCTGGACTGATACTGACACTGAGGTGCGAAAGCGTGGGGAGCAAACAGGATTAGATACCCCTGTAGTCC
e9f63a2616deae95f90a69b5a3abad87	k__Bacteria; p__Proteobacteria; c__Gammaproteobacteria; o__Pseudomonadales; f__Pseudomonadaceae; g__Pseudomonas; s__viridiflava	GGAATTACTGGGCGTAAAGCGCGCGTAGGTGGTTTGTTAAGTTGAATGTGAAATCCCCGGGCTCAACCTGGGAACTGCATCCAAAACTGGCAAGCTAGAGTAGGGCAGAGGGTGGTGGAATTTCCTGTGTAGCGGTGAAATGCGTAGATATAGGAAGGAACACCAGTGGCGAAGGCGACCACCTGGGCTCATACTGACACTGAGGTGCGAAAGCGTGGGGAGCAAACAGGATTAGATACCCCTGTAGTCC
2d9843a33c2f00403b8685b505f8990c	k__Bacteria; p__Proteobacteria; c__Gammaproteobacteria; o__Xanthomonadales; f__Xanthomonadaceae; g__Rhodanobacter; s__	GGAATTACTGGGCGTAAAGGGTGCGTAGGCGGTTCGTTAAGTCTGTCGTGAAATCCCCGGGCTCAACCTGGGAATGGCGATGGATACTGGCGAGCTAGAGTGTGTCAGAGGATGGTGGAATTCCCGGTGTAGCGGTGAAATGCGTAGAGATCGGGAGGAACATCAGTGGCGAAGGCGGCCATCTGGGACAACACTGACGCTGAAGCACGAAAGCGTGGGGAGCAAACAGGATTAGATACCCGCGTAGTCC
49e1f9beac5deff22e0de5b800ebd43d	k__Bacteria; p__Proteobacteria; c__Gammaproteobacteria; o__Xanthomonadales; f__Xanthomonadaceae; g__Stenotrophomonas; s__	GGAATTACTGGGCGTAAAGCGTGCGTAGGTGGTTATTTAAGTCCGTTGTGAAAGCCCTGGGCTCAACCTGGGAACTGCAGTGGATACTGGATGACTAGAATGTGGTAGAGGGTAGCGGAATTCCTGGTGTAGCAGTGAAATGCGTAGAGATCAGGAGGAACATCCATGGCGAAGGCAGCTACCTGGACCAACATTGACACTGAGGCACGAAAGCGTGGGGAGCAAACAGGATTAGATACCCCCGTAGTCC
8ee79a87ebd6c93034ed3b08b633a075	Unassigned	AGATGATGTCGATATTCGATGTCTGAAGCTTAGGAAACGCCTCTTCATACTGGCGCCATTCTGAGCCAAGGGTCTTTTTCCAGTCGGTATTGGCCTTGATGCCGTATCCGTAGCAGATGTGCACCGCAGTTTCGCATTTCAGCCCTTCAATGGCACGCTCCAGCGCCGCAATCCCCCAGTCGTTGACCTCATCAAAAAAGACGTTAAATGCCGGCTCATCAAACTGAATGATATCGACACCTGCGGCCTC
f11b4423ca0dc44a65c1e5092aba81da	Unassigned	GGTTGACGGGGCGTGGGAACTGGCGCCGAACCTGAAAGAGCTTCGTCTGCGCCATCTGGAGCCTAACCGCAATCTGGTCGTCACCGTGGAACGCGATCTGCAGGCGTTAAACAAAGCGACTTTTGGCATCGACTACGAAAAAGCCCTGACCACCCGGGATGTCGAGCCGACGGTCGGCTTCGCCAGCCGCGGGTCACTGCTGCCGGGTAAAGTGGTGGAAGGTTTGCCGGTCATGGCGCTCAACGTCAAT
9c19e6e21f8dddb192a65d7f0d1b0bdd	Unassigned	TTTCGCCACCACCGGTACCCATTTTTCCATTGCTGGCTATCGCTATAACAGCAAGGGGTTCTACACCCTGCAGGACACGCTGGATTCCCATACCCGTAATGACGACTGGGAAACGCCGGACACGCGCCGCAGCCGCGAGGAGGCGACTGTCGACCAGTCCCTGGGCGGGGCGTTTGGTTCCCTGACGTTAAGCCTGGTCAAAGAGAACTACTGGAATTCAAGCCAGGGGATGACCTCACTGAACCTCGGC
c70a2dd3289767a428c844c4e958f8e4	Unassigned	CAAAAACAGAGATCTGGTTGCCGCGCCACACCTGCCGTTCCCCGGTATCGGTTATGTCACCAAAGGCGAACGCGCGGGCTATGCCTGGGTTCCCGTTACCTATACCAACCGGGACGCCAGCACAGCTAAATAAACAACGGAAAACAACATGACGCCATTTTCAGACCTGGATATTGACCTGATATTGACGTTGGATGCACTGCTCACCGACCGGAACATCACGCACGCCGCCGCACGTCTGGGGGTCAGC
fb097edb810af581b48cb63ffc357956	Unassigned	TTAATATGTACGCACCATGCTGAAAAGCCCGTTTTCAGGATACTCAAATGGAAACGTACAGACATACAAAAGATTGGCTGGCTAATCTAGCCAGCTCAACCCAACTTTGCAAGAAAAATATGCGAAATAATCAGCCTTGGCGCTGTTTATGCTTCGGCTCGGCACTGCAAATCACACGGATGACACCATCACGCTTAACGATTTTGCAGTTACGGCATAATTTCTTGACGGAAGCACGAACTTTCATTTT
9656bf8fce2135301b59c318e5168851	Unassigned	AGCAATCCCGGCGATGGAGCCCATCAGACTGCTGGCATCCAGCGGCATCATCACCACTTTGCTGTTATTTGCCGAGCCGATCTCTTTCAGCGCATCGGTATATTTTTGCGCGACAAAGTAGTTCACGGCCTGGATGTCACCGGCGGCAATGGCCTCGGATACCATCTGGGTTGCGCGGGCTTCCGCTTCGGCAGAACGTTCACGCGCCTCTGCCTGCAAGAAAGCAGACTGGCGATCCCCTTCCGCTTTC
d316aeba3bc866a5ace9721f00ac6b22	Unassigned	GATGCAGGCGATGGGCAAAACCATCTTTGCCATCAGCCATGACGATCACTACTTCATTCACGCCGACCGGCTGCTGGAGATGCGTGACGGCAAGCTGAGCGAACTGACCGGTGAAGAGCGCGATGCGGCGTCTCGCGATGCGGTGGCGCGCACGGCCTGATGCCTTCACTCTAACCCTCTCCCACGGGGAGAGGGGATAAATCGTGCATGTTATGCCGATTTTTTCTCCATCCCGCCCCGTTGTTTATTC
961e50ead80a5e3752b66791c1468c95	Unassigned	CAAATCGCTGGCTTCTTCTTCAAGATCCCAGCGATTTTCGCAGAACACCTCTAATGGATTTGAGCCACCAAAGCGGCGCTTGAGCGTTTCACCGCTAATGGCACATGTCAGTTGCATCCCATGCACGAGCACCGGGAAACAGACTGCTTGCTTACTCTCATCCCACTGTTCTCTGTCGGGAAAGTGAATCGCCTGGTTCACGCCGTAAGTTCCTGTTTCAGCTTTTCAATGACAGGTTCGACAGCAGGTA
af970ac87c626f48f303d3de66d80837	Unassigned	CATCGCCGCCGTAAGCCAGGCCAATCTTCAGGCCGGTCGCCTGCGTCAGAGGTTCAGCGTCTGCGTGGATCTGTACCGCCAGTTCTCGCGTCGGAGCCATGATAAGCGCGCGCGGCTGGTTAACTTTGCGGTCTGCAATCGCTGGATGAGAAAGTAAATAATGAAACGTTGACGTTAAAAACGCCATCGTTTTGCCAGTACCGGTTTGCGCCTGCCCTGCTACGTCACGACCGGCCAGCGTCAGCGGCAG
f885dd78289c3fa2acf963c22b6001c9	Unassigned	TCCCGGCGGGCAGTTCAACCTGGACAAGATCGATGGGCAGATCGGTGCGCGGTGAAACGTGGCGGCGCAGGTAATGGGTTTGCGGATCGCGCCAGACGGGCTGGTTAGCAAGGCGCAGCAGTTTACCCTCCTGCATCTCCGCTCTTGCTATCAGCGTTGACATGCTGATGCCGAACGCGCCGGATAAGCGCGCAAGCAGCGTTGCCGTCGGGCTGCTGTCGCCGCGCTCAATTTTGTGGATCATGGCGCG
847736bd61da4c08142f5d2d82d52a4a	Unassigned	GTAATCCGGTTAAAATCTCCGGCAGTGCGCCCGGTAAAATCACGAACAGCAGCACCTGTGTCCGGCTGGCTCCCAGTGATTGCGCCGCGCGGATCCGCACCTGCTGAGCGCTTTTGACGCCCGCCAGAGCCGACATGGCAACCGGGGCGAAAATCGCCAGATAAATCAGCAGGATTTTTGACGTTTCACCGATGCCGAACCAGATCACCATCAGCGGCAGATAGGCCAGCGGCGGCACCGGACGGTAAAG
1b4df22bceb8fa9329de0c769c9bc804	Unassigned	TGCCGTCACCAACGACGATGAAGCAAATATTATGTCCGCCATGCTCGCCAAGCGCATGGGAGCAAAAAAGGTCATGGTACTTATTCAGCGTCGTGCCTATGTTGACCTGGTGCAGGGGAGCGTAATTGATATTGCAATTTCACCGCAGCAGGCAACGATTTCCGCACTGTTGAGCCACGTTCGTAAAGCAGACATTGTTGGTGTGTCCTCACTGCGTCGCGGCGTCGCTGAAGCCATTGAAGCTGTCGCT

## Sheet: TABLE_F
Table S6: ASVs identified from cloacal samples of herring gulls
Feature ID	Taxon	Sequence
0060a7c552019d8835a53de1e7c0390a	k__Bacteria; p__Proteobacteria; c__Alphaproteobacteria; o__Rhizobiales; f__Bradyrhizobiaceae; g__Afipia; s__	GGAATCACTGGGCGTAAAGGGTGCGTAGGCGGGTCTTTAAGTCAGGGGTGAAATCCTGGAGCTCAACTCCAGAACTGCCTTTGATACTGAGGATCTTGAGTCCGGAAGAGGTGAGTGGAACTGCGAGTGTAGAGGTGAAATTCGTAGATATTCGCAAGAACACCAGTGGCGAAGGCGGCTCACTGGTCCGGTACTGACGCTGAGGCACGAAAGCGTGGGGAGCAAACAGGATTAGATACCCGCGTAGTCC
026cff1a97dad3c6a72acf945ebc4a89	k__Bacteria; p__Acidobacteria; c__[Chloracidobacteria]; o__RB41; f__Ellin6075; g__; s__	GGATTTACTGGGCGTAAAGGGCGCGTAGGCGGCAATTCAAGTCAGCTGTGAAATCTCCGGGCTTAACTCGGAACGGTCAGCTGATACTGCTTTGCTAGAGTGCAGAAGGGGCAATCGGAATTCTTGGTGTAGCGGTGAAATGCGTAGATATCAAGAGGAACACCTGAGGTGAAGACGGGTTGCTGGGCTGACACTGACGCTGAGGCGCGAAAGCTAGGGTAGCAAACGGGATTAGATACCCGTGTAGTCC
02d16a7f6f504a9f31f8eadd61f2049e	k__Bacteria; p__Actinobacteria; c__Actinobacteria; o__Actinomycetales; f__Corynebacteriaceae; g__Corynebacterium	GGATTTACTGGGCGTAAAGAGCTCGTAGGTGGTTTGTCGCGTCGTCTGTGAAATTCCGGGGCTTAACTTCGGGTGTGCAGGCGATACGGGCATAACTTGAGTGCTGTAGGGGTAACTGGAATTCCTGGTGTAGCGGTGGAATGCGCAGATATCAGGAGGAACACCGATGGCGAAGGCAGGTTACTGGGCAGTTACTGACGCTGAGGAGCGAAAGCATGGGTAGCGAACAGGATTAGATACCCCCGTAGTC
035825c8e8281638d9d50b0ee79c72a5	k__Bacteria; p__Proteobacteria; c__Gammaproteobacteria; o__Pseudomonadales; f__Moraxellaceae; g__Acinetobacter	GGATTTACTGGGCGTAAAGCGTGCGTAGGCGGCTGATGAAGTCGGATGTGAAATCCCTGAGCTTAACTTAGGAATTGCATTCGATACTGGTTGGCTAGAGTATGGGAGAGGATGGTAGAATTCCAGGTGTAGCGGTGAAATGCGTAGAGATCTGGAGGAATACCGATGGCGAAGGCAGCCATCTGGCCTAATACTGACGCTGAGGTACGAAAGCATGGGGAGCAAACAGGATTAGATACCCCCGTAGTCC
03d44749581560db9c3d5ca46dea8a52	k__Bacteria; p__Cyanobacteria; c__Chloroplast; o__Streptophyta; f__; g__; s__	GGAATGATTGGGCGTAAAGCGTCTGTAGGTGGCTTTTCAAGTCCGCCGTCAAATCCCCGGGCTCAACCCTGGACAGGCAGTGGAAACTACCAAGCTGGAGTACGGTAGGGGCAGAGGGAATTTCCGGTGGAGCGGTGAAATGCGTTGAGATCGGAAAGAACACCAACGGCGAAAGCACTCTGCTGGGCCGACACTGACACTGAGAGACGAAAGCTAGGGGAGCAAATGGGATTAGATACCCCTGTAGTCC
03f9f534ed3ab00bf34bd7720f28578e	k__Bacteria; p__Proteobacteria; c__Gammaproteobacteria; o__Enterobacteriales; f__Enterobacteriaceae; g__Escherichia; s__coli	GGAATTACTGGGCGTAAAGCGCACGCAGGCGGTTTGTTAAGTCAGATGTGAAATCCCCGGGCTCAACCTGGGAACTGCATCTGATACTGGCAAGCTTGAGTCTCGTAGAGGGGGGTAGAATTCCAGGTGTAGCGGTGAAATGCGTAGAGATCTGGAGGAATACCGGTGGCGAAGGCGGCCCCCTGGACGAAGACTGACGCTCAGGTGCGAAAGCGTGGGGAGCAAACAGGATTAGATACCCGTGTAGTCC
047f1c1e7124b8085dab8e639c02d103	k__Bacteria; p__Proteobacteria; c__Betaproteobacteria; o__Burkholderiales; f__Oxalobacteraceae	GGAATTACTGGGCGTAAAGCGTGCGCAGGCGGTTTTGTAAGTCTGTCGTGAAAGCCCCGGGCTCAACCTGGGAATTGCGATGGAGACTGCAAGGCTTGAATCTGGCAGAGGGGGGTAGAATTCCACGTGTAGCAGTGAAATGCGTAGAGATGTGGAGGAACACCGATGGCGAAGGCAGCCCCCTGGGTCAAGATTGACGCTCATGCACGAAAGCGTGGGGAGCAAACAGGATTAGATACCCGCGTAGTCC
04d6b925c2b67a3de0d3da3fa0d62e86	k__Bacteria; p__Actinobacteria; c__Actinobacteria; o__Actinomycetales; f__Corynebacteriaceae; g__Corynebacterium; s__	GGAATTACTGGGCGTAAAGAGCTCGTAGGTGGTTTGTCGCGTCGTCTGTGAAATTCCGGGACTTAACTCCGGGCGTGCAGGCGATACGGGCATAACTTGAGTACTGTAGGGGAGACTGGAATTCCTGGTGTAGCGGTGAAATGCGCAGATATCAGGAGGAACACCGGTGGCGAAGGCGGGTCTCTGGGCAGTAACTGACGCTGAGGAGCGAAAGCATGGGTAGCGAACAGGATTAGATACCCCCGTAGTC
04e4891376583863939304c4f43a8dbf	k__Bacteria; p__Firmicutes; c__Clostridia; o__Clostridiales	GGATTTACTGGGTGTAAAGGGTGCGCAGGTGGCATAGCAAGTCACATGTGAAAACCCGGGGCTCAACCCCGGGCGTGCATGAGAAACTGTTAAGCTTGAGTACAGGAGGGGTAAGCGGAATTCCTAGTGTAGCGGTGAAATGCGTAGATATTAGGAGGAACACCGGTGGCGAAGGCGGCTTACTGGACTGTAACTGACACTGAGGCACGAAAGCGTGGGGAGCAAACAGGATTAGATACCCCGGTAGTCC
05068c89e38594b61ddf701375c5f502	k__Bacteria; p__TM7; c__SC3; o__; f__; g__; s__	GGAATCACTGGGCGTAAAGCGTGCGTAGGTGGTTCGTTAAGTGAGATGTTAAAACGTGTGGCTCAACCATATCGTTGTATCTCATACTGGCGAACTAGAGGATGGCAGAGGCAAGTGGAATTTCTCGTGTAGCAGTGAAATGCGTAGATATGAGAAGGAACACCAATGGCGAAGGCAGCTTGCTGGGCCAACCCTGACACTGAGGTACGAAAGCGTGGGGAGCGAACAGGATTAGATACCCGGGTAGTCC
05b67a15070057bdbdbb866738e4b49e	k__Bacteria; p__Fusobacteria; c__Fusobacteriia; o__Fusobacteriales; f__Leptotrichiaceae; g__; s__	GGAATTATTGGGCTTAAAGGGCATCTAGGCGGTGTATCAAGTCAAAGGTGAAAACTTGTGGCTCAACCATAAGCTTGCCTATGAAACTGAAACACTAGAGTACTGGAGAGGTGGGCGGAACTACACGAGTAGAGGTGAAATTCGTAGATATGTGTAGGAATGCCGATGATGAAGATAGCTCACTGGACAGTAACTGACGCTGAAGTGCGAAAGCTAGGGGAGCAAACAGGATTAGATACCCCTGTAGTCC
05e7a986a97db6507ef3437bc7640c76	k__Bacteria; p__Proteobacteria; c__Betaproteobacteria; o__Burkholderiales; f__Oxalobacteraceae; g__Polynucleobacter; s__	GGAATTACTGGGCGTAAAGCGTGCGCAGGCGGTTATACAAGACAGGCGTGAAATCCCCGGGCTTAACCTGGGAATGGCGCCTGTGACGGTATAGCTAGAGTGTGTCAGAGGGGGGTAGAATTCCGCGTGTAGCAGTGAAATGCGTAGATATGTGGAGGAATACCAATGGCGAAGGCAGCCCCCTGGGATAACACTGACGCTCATGCACGAAAGCGTGGGGAGCAAACAGGATTAGATACCCGCGTAGTCC
060a497ef262aa8bdc1a1718317272b6	k__Bacteria; p__Firmicutes; c__Clostridia; o__Clostridiales	GGATTTACTGGGTGTAAAGGGTGCGCAGGTGGCATAGCAAGTCATATGTGAAAGCCCGCAGCTCAACTGCGGACGTGCATAAGAAACTGTTAAGCTAGAGTACAGGAGAGGTAAGTGGAATTCCTAGTGTAGCGGTAAAATGCGTAGATATTAGGAGGAACACCTGAGGCGAAGGCGGCTTACTGGACTGATACTGACACTGAGGCACGAAAGCGTGGGGAGCAAACAGGATTAGATACCCGCGTAGTCC
06bc81540471832db10b735a72eabfee	k__Bacteria; p__Actinobacteria; c__Actinobacteria	GGATTTATTGGGCGTAAAGGGCTTGTAGGTGGCGTGTTGCGTCTGTCGTGAAATCTCATAGCTTAACTGTGGGCTTGCGGTGGGTACGGGCATGCTTGAGTGCGGTAGGGGAGACTGGAATTCCTGGTGTAGCGGTGGAATGCGCAGATATCAGGAGGAATACCGGTGGCGAAGGCGGGTCTCTGGGCCGTTACTGACGCTGAGGAGCGAAAGCGTGGGGAGCGAACAGGATTAGATACCCCCGTAGTCC
06c7304ea863eef57b78384e6cba451a	k__Bacteria; p__Proteobacteria; c__Alphaproteobacteria; o__Sphingomonadales; f__Sphingomonadaceae; g__Sphingomonas	GGAATTACTGGGCGTAAAGCGCACGTAGGCGGCTTTGTAAGTTAGAGGTGAAAGCCTGGAGCTCAACTCCAGAATTGCCTTTAAGACTGCATCGCTTGAATCCAGGAGAGGTGAGTGGAATTCCGAGTGTAGAGGTGAAATTCGTAGATATTCGGAAGAACACCAGTGGCGAAGGCGGCTCACTGGACTGGTATTGACGCTGAGGTGCGAAAGCGTGGGGAGCAAACAGGATTAGATACCCCCGTAGTCC
08073602428084c17d7da40e75add5e2	k__Bacteria; p__Proteobacteria; c__Deltaproteobacteria; o__Myxococcales; f__; g__; s__	GGAATTACTGGGCGTAAAGCGTGTGTAGGCGGTGAGGTAAGTCGGATGTGAAAGCCCAGGGCTCAACCCTGGAAGTGCACTCGATACTGCTTCGCTTGAGTACTGGAGAGGTTGGTGGAATTCTCGGTGTAGAGGTGAAATTCGTAGATATCGAGAGGAACATCTGTGGCGAAGGCGGCCAACTGGACAGATACTGACGCTGAGACACGAAAGTGTGGGGAGCAAACAGGATTAGATACCCCTGTAGTCC
0815284e49afb1067c9abfecba67f42a	k__Bacteria; p__Bacteroidetes; c__Bacteroidia; o__Bacteroidales; f__Prevotellaceae; g__Prevotella; s__copri	GGATTTATTGGGTTTAAAGGGAGCGTAGGCCGGAGATTAAGCGTGTTGTGAAATGTAGACGCTCAACGTCTGCACTGCAGCGCGAACTGGTTTCCTTGAGTACGCACAAAGTGGGCGGAATTCGTGGTGTAGCGGTGAAATGCTTAGATATCACGAAGAACTCCGATTGCGAAGGCAGCTCACTGGAGCGCAACTGACGCTGAAGCTCGAAAGTGCAGGTATCGAACAGGATTAGATACCCCTGTAGTCC
09434e619a63ec0abfa978901f376e3a	k__Bacteria; p__Bacteroidetes; c__Flavobacteriia; o__Flavobacteriales; f__[Weeksellaceae]; g__Riemerella; s__	GGATTTATTGGGTTTAAAGGGTCCGCAGGCGGGCTTGTAAGTCAGTGGTGAAAGCCTACAGCTTAACTGTAGAACTGCCATTGATACTGCAAGTCTTGAGTATAGTTGAGGTAGCTGGAATGAGTAGTGTAGCGGTGAAATGCATAGATATTACTCAGAACACCAATTGCGAAGGCAGGTTACCAAGTTATAACTGACGCTGAGGGACGAAAGCGTGGGGAGCGAACAGGATTAGATACCCGTGTAGTCC
0aa0e2333446e806772288055812154c	k__Bacteria	GGATTTACTGGGCGTAAAGGGCGCGTAGGCGGCCTGGCAAGTCGGACGTTTAATCTCTGGGCTTAACCCAGAGCTGTCGTCCGATACTGTTAGGCTGGAGTGTCAGAGGGGGCAGTGGAATTCCTAGTGTAGCGGTAAAATGCGTAAATATTAGGAGGAACACCGGTGGCGAAGGCGACTGCCTGGCTGATAACTGACGCTGAGGCGCGAAAGCGTGGGGAGCAAACAGGATTAGATACCCGCGTAGTCC
0b594e2be009c541a598779ac3bf7a79	k__Bacteria; p__Firmicutes; c__Bacilli; o__Lactobacillales; f__Leuconostocaceae; g__Leuconostoc; s__	GGATTTATTGGGCGTAAAGCGAGCGCAGACGGTTGATTAAGTCTGATGTGAAAGCCCGGAGCTCAACTCCGGAATGGCATTGGAAACTGGTTAACTTGAGTGTTGTAGAGGTAAGTGGAACTCCATGTGTAGCGGTGGAATGCGTAGATATATGGAAGAACACCAGTGGCGAAGGCGGCTTACTGGACAACAACTGACGTTGAGGCTCGAAAGTGTGGGTAGCAAACAGGATTAGATACCCCGGTAGTCC
0b860da79d99ba176ec1a8f3e95e265c	k__Bacteria; p__Proteobacteria; c__Gammaproteobacteria; o__Pseudomonadales; f__Moraxellaceae; g__Acinetobacter; s__lwoffii	GGATTTACTGGGCGTAAAGCGCGCGTAGGTGGTTAATTAAGTCAAATGTGAAATCCCCGAGCTTAACTTGGGAATTGCATTCGATACTGGTTAGCTAGAGTATGGGAGAGGATGGTAGAATTCCAGGTGTAGCGGTGAAATGCGTAGAGATCTGGAGGAATACCGATGGCGAAGGCAGCCATCTGGCCTAATACTGACACTGAGGTGCGAAAGCATGGGGAGCAAACAGGATTAGATACCCCCGTAGTCC
0bf77219593a554f9c7175cf3a4e7907	k__Bacteria	ATCTTTAACAGGTATATAGGGTACCTAGACGGTGTGCGAAGGCTTAGAAAAGTACCTGCCACACTTGAGTTTGATATGGGAGAGGAAAATGTCAGAATTATTGGAGTACAGATGAAATCGGCTAATACTAATAAGACTGATAACGGCGAAGGCAAACCTCTATCTACAAGTACTTAATCTTACAATAAAAAAACTTTTGTGAAAAAGGAAAAGGAAAAATACAAGTAAGATATAAAAAGTACTATAACTG
0c401ab4e6bf8e70a40106b7cacb881b	k__Bacteria; p__Proteobacteria; c__Gammaproteobacteria; o__Pseudomonadales; f__Pseudomonadaceae; g__Pseudomonas	GGAATTACTGGGCGTAAAGCGCGCGTAGGTGGTTCAGTAAGATGGAAGTGAAATCCCCGGGCTTAACCTGGGAACTGCTTTCATAACTGCTGAGCTAGAGTACGGTAGAGGGTAGTGGAATTTCCTGTGTAGCGGTGAAATGCGTAGATATAGGAAGGAACACCAGTGGCGAAGGCGACTACCTGGACTGATACTGACACTGAGGTGCGAAAGCGTGGGGAGCAAACAGGATTAGATACCCCCGTAGTCC
0cb2c5b7de6aa7ee6f41363948d97966	k__Bacteria; p__Proteobacteria; c__Betaproteobacteria; o__Burkholderiales; f__Oxalobacteraceae; g__Ralstonia; s__	GGAATTACTGGGCGTAAAGCGTGCGCAGGCGGTTGTGCAAGACCGATGTGAAATCCCCGAGCTTAACTTGGGAATTGCATTGGTGACTGCACGGCTAGAGTGTGTCAGAGGGGGGTAGAATTCCACGTGTAGCAGTGAAATGCGTAGAGATGTGGAGGAATACCGATGGCGAAGGCAGCCCCCTGGGATAACACTGACGCTCATGCACGAAAGCGTGGGGAGCAAACAGGATTAGATACCCCGGTAGTCC
0cbe735a3ef3d539499393684bc6dc51	k__Bacteria; p__Firmicutes; c__Bacilli; o__Lactobacillales; f__Lactobacillaceae; g__Lactobacillus	GGATTTATTGGGCGTAAAGGGAACGCAGGCGGTTTTTTAAGTCTGATGTGAAAGCCTTCGGCTTAACCGGAGATGTGCATTGGAAACTGGAAAACTTGAGTGCAGAAGAGGAGAGTGGAACTCCATGTGTAGCGGTGAAATGCGTAGATATATGGAAGAACACCAGTGGCGAAAGCGGCTCTCTGGTCTGTAACTGACGCTGAGGTTCGAAAGCGTGGGTAGCGAACAGGATTAGATACCCCTGTAGTCC
0d31a1cba13ace92f5648d66076602f7	k__Bacteria; p__Cyanobacteria; c__Chloroplast; o__Streptophyta; f__; g__; s__	GGAATGATTGGGCGTAAAGCGTCTGTAGGTGGCTTTTTAAGTCCGCCGTCAAATCCCAGGGCTCAACCCTGGACAGGCGGTGGAAACTACCAAGCTGGAGTACGGTAGGGGCAGAGGGAATTTCCGGTGGAGCGGTGAAATGCGTAGAGATCGGAAAGAACACCAACGGCGAAAGCACTCTGCTGGGCCGACACTGACACTGAGAGACGAAAGCTAGGGGAGCGAATGGGATTAGATACCCCGGTAGTCC
0d4aaafc756bdad16cc4dedf29f51dbd	k__Bacteria	GGATTTACTGGGCGTAAAGGGCGCGTAGGCGGCCTGGCAAGTCGGACGTTTAATCTCTGGGCTTAACCCAGAGCTGTCGTCCGATACTGTTAGGCTGGAGTGTCAGAGGGGGCAGTGGAATTCCTAGTGTAGCGGTAAAATGCGTAAATATTAGGAGGAACACCGGTGGCGAAGGCGACTGCCTGGCTGATAACTGACGCTGAGGCGCGAAAGCGTGGGGAGCAAACAGGATTAGATACCCGTGTAGTCC
0dc07ca24140621c517a770b608fafae	k__Bacteria; p__Proteobacteria; c__Gammaproteobacteria; o__Cardiobacteriales; f__Cardiobacteriaceae; g__; s__	GGAATGACTGGGCGTAAAGCGCACGCAGGCGGCTTATTAAGTCAGATGTGAAAGCCCCGGGCTCAACCTGGGAACTGCATTTGAAACTAATAAGCTAGAGTATGTCAGAGGAAGGCGGAATTTCCAGTGTAGCAGTGAAATGCGTAGAGATTGGAAGGAACACCGATGGCGAAGGCAGCCTTCTGGGGCAATACTGACGCTCATGTGCGAAAGCGTGGGTAGCAAACAGGATTAGATACCCGCGTAGTCC
0e561b553ffe3bdc53a3bfb5cf6f4932	k__Bacteria; p__Proteobacteria; c__Gammaproteobacteria; o__Xanthomonadales; f__Sinobacteraceae; g__; s__	GGAATTACTGGGCGTAAAGCGTGCGTAGACGGTTCTGTAAGTCGGATGTGAAATCCCCGGGCTCAACCTGGGAATTGCATTCGAAACTGCAAAGCTTGGGTGCGGAAGAGGGAAGCGGAATTTCCGGTGTAGCGGTGAAATGCGTAGATATCGGAAGGAACATCAGTGGCGAAGGCGGCTTCCTGGTCCAGCACCGACGTTCAGGCACGAAAGCGTGGGGAGCAAACAGGATTAGATACCCGCGTAGTCC
0eb3fcd789128c8a3ba5eb2405810ea5	k__Bacteria; p__Proteobacteria; c__Gammaproteobacteria; o__Pseudomonadales; f__Pseudomonadaceae; g__Pseudomonas; s__	GGAATTACTGGGCGTAAAGCGCGCGTAGGTGGTTCGTTAAGTTGGATGTGAAATCCCCGGGCTCAACCTGGGAACTGCATTCAAAACTGTCGAGCTAGAGTATGGTAGAGGGTGGTGGAATTTCCTGTGTAGCGGTGAAATGCGTAGATATAGGAAGGAACACCAGTGGCGAAGGCGACCACCTGGACTGATACTGACACTGAGGTGCGAAAGCGTGGGGAGCAAACAGGATTAGATACCCCTGTAGTCC
0ef29c319b16499f07a316bd419dbd5b	k__Bacteria; p__Proteobacteria; c__Epsilonproteobacteria; o__Campylobacterales; f__Campylobacteraceae; g__Campylobacter; s__	GGAATCACTGGGCGTAAAGGGCGCGTAGGCGGATTATCAAGTCTTTTGTGAAATCCTATGGCTTAACCATAGAACTGCTTAGGAAACTGATAGTCTAGAGTAGGGGAGAGGCAGATGGAACTGGTGGTGTAGGGGTAAAATCCGTAGATATCACTAAGAATACCTATTGCGAAAGCGATCTGCTAGAACTTAACTGACGCTAAGGCGCGAAAGCGTGGGGAGCAAACAGGATTAGATACCCGCGTAGTCC
0fc73cb7709e9a220ea6acb5d3e9e589	k__Bacteria; p__Firmicutes; c__Bacilli; o__Lactobacillales; f__; g__; s__	GGATTTATTGGGCGTAAAGCGAGCGCAGGCGGTCTTTTAAGTCTGATGTGAAAGCCCACGGCTTAACCGTGGAGGGTCATTGGAAACTGGGAGACTTGAGTGCAGAAGAGGAAAGTGGAACTCCATGTGTAGCGGTGGAATGCGTAGATATATGGAAGAACACCAGTGGCGAAGGCGGCTTTCTGGTCTGTAACTGACGTTGAGGCTCGAAAGCGTGGGGAGCAAACAGGATTAGATACCCGCGTAGTCC
0fce5315682451874f8aa567016ac0a4	k__Bacteria; p__Proteobacteria; c__Gammaproteobacteria; o__Pseudomonadales; f__Moraxellaceae; g__Psychrobacter; s__	GGAATTACTGGGCGTAAAGGGAGCGTAGGTGGCTCGATAAGTCAGATGTGAAATCCCCGGGCTCAACCTGGGAACTGCATCTGATACTGTTGAGCTAGAGTATGTGAGAGGAAGGTAGAATTCCAGGTGTAGCGGTGAAATGCGTAGAGATCTGGAGGAATACCGATGGCGAAGGCAGCCTTCTGGCATAATACTGACACTGAGGCTCGAAAGCGTGGGTAGCAAACAGGATTAGATACCCCTGTAGTCC
1011a50643816176cde57f9b0c3e62e4	k__Bacteria	AGTTCTTTGGACAGGGACGAAGAAAGTGACGGTACCTGTAGAACAAGCCACGGCTAACTACGTGCCAGCAGCCGCGGTAATACGTAGGTGGCAAGCGTTATCCGGATTTACTGGGCGTAAAGGGCGTGTAGGCGGTTTATTAAGTGAGATGTTTAAATCCAAGGCTTAACCTTGGGGTGTCATTTCAAACTGGTAAACTTGAGTGCTGGAGAGGATAGTGGAATTCCTAGTGTAGCGGTAAAATGCGTAG
1129744c678d404366eaf1e1f01f9828	k__Bacteria; p__Firmicutes; c__Bacilli; o__Bacillales; f__Planococcaceae; g__Sporosarcina; s__	GGATTTATTGGGCGTAAAGCGCACGCAGGCGGCCTTCTAAGTCTGATGTGAAATCCCACGGCTTAACCGTGGAAGGTCATTGGAAACTGGAAGGCTTGAGGATAGAAGAGGAAAGTGGAATTCCACGTGTAGCGGTGAAATGCGTAGAGATGTGGAGGAACACCAGTGGCGAAGGCGACTTTCTGGTCTATTACTGACGCTGAGGTGCGAAAGCGTGGGGAGCAAACAGGATTAGATACCCCTGTAGTCC
115b83d66a96fa1d75d213782b8852c6	k__Bacteria; p__Firmicutes; c__Clostridia; o__Clostridiales; f__Veillonellaceae; g__Dialister; s__	CGGAATTATTGGGCGTAAAGAGCGCGTAGGCGGTCATTTAAGTCAGTCTTAAAAGTGCGGGGCTTAACCCCGTGATGGGATTGAAACTGGGTGACTAGAGTATCGGAGAGGAAAGTGGAATTCCTAGTGTAGCGGTGAAATGCGTAGAGATTAGGAAGAACACCGGTGGCGAAGGCGACTTTCTGGACGGAGACTGACGCTGAGGCGCGAAAGCGTGGGGAGCAAACAGGATTAGATACCCCTGTAGTCC
118420be8a18ea63b1e828ad0972510f	k__Bacteria; p__Fusobacteria; c__Fusobacteriia; o__Fusobacteriales; f__Fusobacteriaceae; g__Cetobacterium; s__somerae	GGATTTATTGGGCGTAAAGCGCGTCTAGGCGGAAAAGAAAGTCTGATGTGAAAATGCGGGGCTCAACTCCGTATTGCGTTGGAAACTGCTTTTCTAGAGTACTGGAGAGGTGGGCGGAACTACAAGTGTAGAGGTGAAATTCGTAGATATTTGTAGGAATGCCGATGGAGAAGTCAGCTCACTGGACAGATACTGACGCTGAAGCGCGAAAGCGTGGGGAGCAAACAGGATTAGATACCCCCGGTAGTCC
11b88266a35259d56c443b53c0ffde58	k__Bacteria; p__Proteobacteria; c__Alphaproteobacteria; o__Rhizobiales; f__Hyphomicrobiaceae; g__Rhodoplanes; s__	GGAATCACTGGGCGTAAAGCGCACGTAGGCGGCTTTCTAAGTCAGGGGTGAAATCCTGGAGCTCAACTCCAGAACTGCCTTTGATACTGGAGAGCTTGAGTTCGGGAGAGGTGAGTGGAACTGCGAGTGTAGAGGTGAAATTCGTAGATATTCGCAAGAACACCAGTGGCGAAGGCGGCTCACTGGCCCGATACTGACGCTGAGGTGCGAAAGCGTGGGGAGCAAACAGGATTAGATACCCGTGTAGTCC
126a1004f7f7bdcbcf911e9675b460e5	k__Bacteria; p__Actinobacteria; c__Actinobacteria; o__Actinomycetales; f__Corynebacteriaceae; g__Corynebacterium	GGAATTACTGGGCGTAAAGAGCTCGTAGGTGGTTTGTCGCGTCGTTTGTGAAATTTTGCAGCTTAACTGTGGGCTAGCAGGCGATACGGGCATAACTGGAGTGCTGTAGGGGTAACTGGAATTCCTGGTGTAGCGGTGGAATGCGCAGATATCAGGAGGAACACCGATGGCGAAGGCAGGTTACTGGGCAGTTACTGACGCTGAGGAGCGAGAGCATGGGTAGCGAACAGGATTAGATACCCGCGTAGTC
12caa544dd675e875c75283fdd5da24d	k__Bacteria; p__Proteobacteria; c__Alphaproteobacteria; o__Sphingomonadales; f__Erythrobacteraceae; g__; s__	GGAATTACTGGGCGTAAAGCGCACGTAGGCGGCGAAGTAAGTCAGGGGTGAAATCCCGGGGCTCAACCCCGGAACTGCCTTTGAAACTGCTATGCTAGAATCCTGGAGAGGCGAGTGGAATTCCGAGTGTAGAGGTGAAATTCGTAGATATTCGGAAGAACACCAGTGGCGAAGGCGACTCGCTGGACAGGTATTGACGCTGAGGTGCGAAAGCGTGGGGAGCAAACAGGATTAGATACCCGGGTAGTCC
130ccc45dfe6100ae13a8510177552c6	k__Bacteria; p__Proteobacteria; c__Epsilonproteobacteria; o__Campylobacterales; f__Campylobacteraceae; g__Campylobacter; s__	GGAATCACTGGGCGTAAAGGACGCGTAGGCGGATTATCAAGTCTCTTGTGAAATCTAATGGCTTAACCATTAAACTGCTTGGGAAACTGATAGTCTAGAGTAAGGGAGAGGTGAATGGAATTCTTGGTGTAGGGGTAAAATCCGTAGAGATCAAGAAGAATACCCATTGCGAAGGCGATTCACTGGAACTTAACTGACGCTAAGGCGTGAAAGCGTGGGGAGCAAACAGGATTAGATACCCCTGTAGTCC
136cd3bbea8a26c20ec6840e6f75e784	k__Bacteria; p__Proteobacteria; c__Betaproteobacteria; o__Burkholderiales; f__Oxalobacteraceae; g__Massilia; s__timonae	GGAATTACTGGGCGTAAAGCGTGCGCAGGCGGTTTTGTAAGTCTGACGTGAAAGCCCCGGGCTCAACCTGGGAATTGCGTTGGAGACTGCAAGGCTTGAATCTGGCAGAGGGGGGTAGAATTCCACGTGTAGCAGTGAAATGCGTAGAGATGTGGAGGAACACCGATGGCGAAGGCAGCCCCCTGGGTCAAGATTGACGCTCATGCACGAAAGCGTGGGGAGCAAACAGGATTAGATACCCGGGTAGTCC
136f49705b1571d106c961448d4e2c23	k__Bacteria; p__Proteobacteria; c__Gammaproteobacteria; o__Alteromonadales; f__Shewanellaceae; g__Shewanella; s__	GGAATTACTGGGCGTAAAGCGTGCGCAGGCGGTTTGTTAAGCGAGATGTGAAAGCCCTGGGCTCAACCTAGGAATAGCATTTCGAACTGGCGAACTAGAGTCTTGTAGAGGGGGGTAGAATTCCAGGTGTAGCGGTGAAATGCGTAGAGATCTGGAGGAATACCGGTGGCGAAGGCGGCCCCCTGGACAAAGACTGACGCTCATGCACGAAAGCGTGGGGAGCAAACAGGATTAGATACCCCTGTAGTCC
1389b1fafbed9e810baa49b35b6befbb	k__Bacteria; p__Firmicutes; c__Bacilli; o__Bacillales; f__Bacillaceae; g__Natronobacillus; s__	GGAATTATTGGGCGTAAAGCGCGCGCAGGCGGCCTTTTAAGTCTGATGTGAAATCTTGCGGCTCAACCGCAAGCGGCCATTGGAAACTGGGAGGCTTGAGTACAGAAGAGGAGAGTGGAATTCCACGTGTAGCGGTGAAATGCGTAGATATGTGGAGGAACACCAGTGGCGAAGGCGACTCTCTGGTCTGTAACTGACGCTGAGGCGCGAAAGCGTGGGGAGCAAACAGGATTAGATACCCGTGTAGTCC
13911c898f262b6a47602f8dc4c0c7fb	k__Bacteria; p__Proteobacteria; c__Gammaproteobacteria; o__Pasteurellales; f__Pasteurellaceae; g__Chelonobacter; s__Taxon	GGAATTACTGGGCGTAAAGCGCACGCAGGCGGATAGTTAAGTGAGATGTGAAATCCCCGGGCTTAACCTGGGAACTGCATTTCAGACTGGTTATCTAGAGTCTTGTAGAGAGGGGTAGAATTCCACGTGTAGCGGTGAAATGCGTAGAGATGTGGAGGAATACCGGAGGCGAAGGCGGCCCCTTGGACAAAGACTGACGCTCATGTGCGAAAGCGTGGGGAGCAAACAGGATTAGATACCCCTGTAGTCC
13f7827eb7d65e448aac9ca0bbb78c3b	k__Bacteria; p__Proteobacteria; c__Gammaproteobacteria; o__Pseudomonadales; f__Pseudomonadaceae; g__Pseudomonas; s__	GGAATTACTGGGCGTAAAGCGCGCGTAGGTGGTTTGTTAAGTTGGATGTGAAATCCCCGGGCTCAACCTGGGAACTGCATTCAAAACTGACAAGCTAGAGTATGGTAGAGGGTGGTGGAATTTCCTGTGTAGCGGTGAAATGCGTAGATATAGGAAGGAACACCAGTGGCGAAGGCGACCACCTGGACTGATACTGACACTGAGGTGCGAAAGCGTGGGGAGCAAACAGGATTAGATACCCCCGTAGTCC
149a8279bad2113458378a09558d2a37	k__Bacteria; p__Firmicutes; c__Clostridia; o__Clostridiales; f__Lachnospiraceae; g__Blautia; s__	GGATTTACTGGGTGTAAAGGGAGCGTAGACGGTGTGGCAAGTCTGATGTGAAAGGCATGGGCTCAACCCGTGGACTGCATTGGAAACTGTCATACTTGAGTGCCGGAGGGGTAAGCGGAATTCCTAGTGTAGCGGTGAAATGCGTAGATATTAGGAGGAACACCAGTGGCGAAGGCGGCTTACTGGACGGTAACTGACGTTGAGGCTCGAAAGCGTGGGGAGCAAACAGGATTAGATACCCCCGTAGTCC
15521018de9a4fbe0b0619ad1c54d1e9	k__Bacteria; p__Firmicutes; c__Clostridia; o__Clostridiales; f__Clostridiaceae; g__Clostridium; s__	GGATTTACTGGGCGTAAAGGGCGTGTAGGCGGTTTATTAAGTGAGATGTTTAAATCCAAGGCTTAACCTTGGGGTGTCATTTCAAACTGGTAAACTTGAGTGCTGGAGAGGATAGTGGAATTCCTAGTGTAGCGGTAAAATGCGTAGATATTAGGAGGAACACCAGTGGCGAAGGCGGCTATCTGGACAGTAACTGACGCTGAGGCGCGAAAGCGTGGGGAGCAAACAGGATTAGATACCCCCGTAGTCC
15c8e507fab66ed450ad54d4ecd9d8f0	k__Bacteria; p__Firmicutes; c__Clostridia; o__Clostridiales; f__Clostridiaceae; g__Clostridium; s__	GGATTTACTGGGTGTAAAGGGCGCGTAGGCGGGCTTGCAAGTTGGATGTGAAAAGCCAAGGCTTAACCTTGGTCTTGCATCCAAAACTGTAGGTCTTGAGTGTCAGAGGGGAAAGTGGAATTCCTAGTGGAGCGGTAAAATGCGTAGAGATTAGGAGGAACACCGGTGGCGAAGGCGACTTTCTGGCTGACAACTGACGCTGAGGCGCGAAAGCGTGGGGAGCAAACAGGATTAGATACCCCCGTAGTCC
16a0eaabc14b0f893cc52a0d411f3324	k__Bacteria; p__Fusobacteria; c__Fusobacteriia; o__Fusobacteriales; f__Fusobacteriaceae; g__Cetobacterium; s__somerae	GGATTTATTGGGCGTAAAGCGCGTCTAGGCGGAAAAGAAAGTCTGATGTGAAAATGCGGGGCTCAACTCCGTATTGCGTTGGAAACTGCTTTTCTAGAGTACTGGAGAGGTGGGCGGAACTACAAGTGTAGAGGTGAAATTCGTAGATATTTGTAGGAATGCCGATGGAGAAGTCAGCTCACTGGACAGATACTGACGCTGAAGCGCGAAAGCGTGGGGAGCAAACAGGATTAGATACCCCGTGTAGTCC
1749cf4a5f6a5fec3c38a00c15ab8cba	k__Bacteria; p__Firmicutes; c__Bacilli; o__Lactobacillales; f__; g__; s__	GGATTTATTGGGCGTAAAGCGAGCGCAGGCGGTCTTTTAAGTCTGATGTGAAAGCCCACGGCTTAACCGTGGAGGGTCATTGGAAACTGGGAGACTTGAGTGCAGAAGAGGAAAGTGGAACTCCATGTGTAGCGGTGGAATGCGTAGATATATGGAAGAACACCAGTGGCGAAGGCGGCTTTCTGGTCTGTAACTGACGCTGAGGCTCGAAAGCGTGGGGAGCAAACAGGATTAGATACCCCCGTAGTCC
17761b920ecdd850c60210e35db4a653	k__Bacteria; p__Actinobacteria; c__Actinobacteria; o__Bifidobacteriales; f__; g__; s__	GGAATTATTGGGCGTAAAGAGCTCGTAGGTGGTTGGTCGCGTCTGTCGTGAAAGCTCATGGCTTAACTGTGGGTTTGCGGTGGGTACGGGCTGACTTGAGTGCAGTAGGGGAGATTGGAATTCCTGGTGTAGCGGTGAAATGCGCAGATATCAGGAGGAATACCGGTGGCGAAGGCTGGTCTCTGGGCTGTTACTGACACTGAGGAGCGAAAGCGTGGGGAGCGAACAGGATTAGATACCCGCGTAGTCC
1780e33055a2fdc92fc3fb961336a92f	k__Bacteria; p__Firmicutes; c__Clostridia; o__Clostridiales	GGATTTACTGGGTGTAAAGGGTGCGCAGGTGGCATAGCAAGTCATATGTGAAAGCCCGCAGCTCAACTGCGGACGTGCATAAGAAACTGTTAAGCTAGAGTACAGGAGAGGTAAGTGGAATTCCTAGTGTAGCGGTAAAATGCGTAGATATTAGGAGGAACACCTGAGGCGAAGGCGGCTTACTGGACTGATACTGACACTGAGGCACGAAAGCGTGGGGAGCAAACAGGATTAGATACCCGTGTAGTCC
1804b39163cf2c26466528672339a7ba	k__Bacteria	CGGATTCATTGGGCGTAAAGCGCGCGTAGGCGGATTGTTAAGTCGGTTGTTAAAGCCCGGAGCTCAACTCCGGTTCGCATCCGATACTGGCAGTCTTGAGTGCGGTAGAGGAGAGTGGAATTCCCGGTGTAACGGTGGAATGTGTAGATATCGGGAAGAACACCAGCGGCGAAGGCGGCTCTCTGGGCCGTTACTGACGCTGAGGCGCGAAAGCTGGGGGAGCGAACAGGATTAGATACCCGCGTAGTCC
19b7c4da9601a2e7cc784bd68e53d3fd	k__Bacteria; p__Proteobacteria; c__Gammaproteobacteria; o__Enterobacteriales; f__Enterobacteriaceae	GGAATTACTGGGCGTAAAGCGCACGCAGGCGGTTGATTAAGTCAGATGTGAAATCCCCGGGCTCAACCTGGGAACTGCATCTGATACTGGTCAGCTTGAGTCTCGTAGAGGGGGGTAGAATTCCAGGTGTAGCGGTGAAATGCGTAGAGATCTGGAGGAATACCGGTGGCGAAGGCGGCCCCCTGGACGAAGACTGACGCTCAGGTGCGAAAGCGTGGGGAGCAAACAGGATTAGATACCCGTGTAGTCC
19f05c1e68215a9c4bf64ed91a2ab5ee	k__Bacteria; p__Actinobacteria; c__Actinobacteria; o__Actinomycetales; f__Streptomycetaceae	GGAATTATTGGGCGTAAAGAGCTCGTAGGCGGTTTGTCACGTCGGATGTGAAAGCCCGGGGCTTAACCCCGGGTCTGCATTCGATACGGGCAGACTAGAGTGTGGTAGGGGAGATCGGAATTCCTGGTGTAGCGGTGAAATGCGCAGATATCAGGAGGAACACCGGTGGCGAAGGCGGATCTCTGGGCCATTACTGACGCTGAGGAGCGAAAGCGTGGGGAGCGAACAGGATTAGATACCCGTGTAGTCC
1a4a3804e30eaf20fca5db00d06dd2c2	k__Bacteria; p__Proteobacteria; c__Gammaproteobacteria; o__Cardiobacteriales; f__Cardiobacteriaceae; g__; s__	GGAATGACTGGGCGTAAAGCGCACGCAGGCGGTTACTTAAGTCAGATGTGAAAGCCCCGGGCTTAACCTGGGAATTGCATTTGAAACTGGGTAACTAGAGTATGTCAGAGGAAGGCGGAATTTCCAGTGTAGCAGTGAAATGCGTAGAGATTGGAAGGAACACCGATGGCGAAGGCAGCCTTCTGGGGCAATACTGACGCTCATGTGCGAAAGCGTGGGTAGCAAACAGGATTAGATACCCGGGTAGTCC
1b3ef0175400876dbfeb00b146aa39e5	k__Bacteria; p__Actinobacteria; c__Actinobacteria; o__Actinomycetales; f__Brevibacteriaceae; g__Brevibacterium	GGAATTATTGGGCGTAAAGAGCTCGTAGGTGGTTGGTCACGTCTGCTGTGGAAACGCAACGCTTAACGTTGCGCGTGCAGTGGGTACGGGCTGACTAGAGTGCAGTAGGGGAGTCTGGAATTCCTGGTGTAGCGGTGAAATGCGCAGATATCAGGAGGAACACCGGTGGCGAAGGCGGGACTCTGGGCTGTAACTGACGCTGAGGAGCGAAAGCATGGGGAGCGAACAGGATTAGATACCCCCGTAGTCC
1bd00816f1c587a81866c8021ecf0f57	k__Bacteria	GGAATTACTGGGCGTAAAGGGCGCGTAGGCGGCTCACTAAGTCTCTGGTTAAAGCGTGGTGCTCAACGCCATGATGCCCGAGAAACTGGTGAGCTAGAGGCATGGAGAGGCAAATGGAATTCCTGGTGTAGCGGTGGAATGCGTAGATATCAGGAGGAACACCGGTGGCGAAGGCGATTTGCTGGACATGCACTGACGCTCATAGCGCGAAAGCCAGGGTAGCGAACGGGATTAGATACCCCCGTAGTCC
1d43c8c4b450d6015e3625095153b8c9	k__Bacteria; p__Proteobacteria; c__Betaproteobacteria; o__Burkholderiales; f__Comamonadaceae	GGAATTACTGGGCGTAAAGCGTGCGCAGGCGGTTATGCAAGACAGAGGTGAAATCCCCGGGCTCAACCTGGGAACTGCCTTTGTGACTGCATGGCTAGAGTACGGTAGAGGGGGATGGAATTCCGCGTGTAGCAGTGAAATGCGTAGATATGCGGAGGAACACCGATGGCGAAGGCAATCCCCTGGACCTGTACTGACGCTCATGCACGAAAGCGTGGGGAGCAAACAGGATTAGATACCCCTGTAGTCC
1d46625ba7a6fa6feae33dffdc5d0730	k__Bacteria	GGATTTACTGGGCGTAAAGGGCGCGTAGGCGGACTGGCAAGTCGGACGTTTAATCTCTGGGCTTAACCCAGAGCTGTCGTCCGATACTGTTAGGCTGGAGTGTCAGAGGGGGCAGTGGAATTCCTAGTGTAGCGGTAAAATGCGTAAATATTAGGAGGAACACCGGTGGCGAAGGCGACTGCCTGGCTGATAACTGACGCTGAGGCGCGAAAGCGTGGGGAGCAAACAGGATTAGATACCCCTGTAGTCC
1df51207f8b3acc3e50b45ba393609ea	k__Bacteria; p__Proteobacteria; c__Betaproteobacteria; o__Burkholderiales; f__Comamonadaceae; g__Variovorax; s__paradoxus	GGAATTACTGGGCGTAAAGCGTGCGCAGGCGGTTATGTAAGACAGTTGTGAAATCCCCGGGCTCAACCTGGGAACTGCATCTGTGACTGCATAGCTAGAGTACGGTAGAGGGGGATGGAATTCCGCGTGTAGCAGTGAAATGCGTAGATATGCGGAGGAACACCGATGGCGAAGGCAATCCCCTGGACCTGTACTGACGCTCATGCACGAAAGCGTGGGGAGCAAACAGGATTAGATACCCGCGTAGTCC
1e4aaa446c7b49a34a574849d55809b1	k__Bacteria; p__Firmicutes; c__Bacilli; o__Bacillales; f__Planococcaceae; g__Sporosarcina; s__	GGAATTATTGGGCGTAAAGCGCACGCAGGCGGCCTTCTAAGTCTGATGTGAAATCCCACGGCTTAACCGTGGAAGGTCATTGGAAACTGGAAGGCTTGAGGATAGAAGAGGAAAGTGGAATTCCACGTGTAGCGGTGAAATGCGTAGAGATGTGGAGGAACACCAGTGGCGAAGGCGACTTTCTGGTCTATTACTGACGCTGAGGTGCGAAAGCGTGGGGAGCAAACAGGATTAGATACCCCCGTAGTCC
1ea70c5e78398edb9a185dd63df58f0f	k__Bacteria; p__Firmicutes; c__Bacilli; o__Lactobacillales; f__Aerococcaceae; g__Facklamia; s__	GGAATTACTGGGCGTAAAGGGAGCGCAGGTGGTTTCTTAAGTCTGATGTGAAAGCCCACGGCTCAACCGTGGAAGGTCATTGGAAACTGGGAAACTTGAGTGCAGAAGAGGAAAATGGAATTCCATGTGTAGCAGTGAAATGCGTAGATATATGGAGGAACACCAGTGGCGAAGGCGATTTTCTGGTCTGTAACTGACACTGAGGCTCGAAAGCGTGGGGAGCGAACAGGATTAGATACCCCCGTAGTCC
1f785d5b12d75c1f32ba3ac08fca17af	k__Bacteria; p__Firmicutes; c__Clostridia; o__Clostridiales; f__Peptococcaceae; g__Peptococcus; s__	GGAATCACTGGGCGTAAAGGGCGCGCAGGCGGACTGTTAAGTCAGATGTGAAAGGTTAGGGCTCAACCCTGAACGTGCATCTGATACTGGCAGACTAGAGTATGGAAGAGGTAAGTGGAATTCCTAGTGTAGCGGTGAAATGCGTAGATATTAGGAGGAACACCAGTGGCGAAGGCGACTTACTGGGCCATAACTGACGCTGAGGCGCGAAAGCGTGGGGAGCAAACAGGATTAGATACCCCCGTAGTCC
201749c304dc0451026a5f0abe994d88	k__Bacteria; p__Bacteroidetes; c__Bacteroidia; o__Bacteroidales	GATTTATTGGGTTTAAAGGGTGCGTAGGTGGCCGATTAAGTCAGCGGTGAAAAGCTCAGGCTCAACCTGAGTCTTGCCGTTGAAACTGGTTGGCTTGAGTGTGGATGCTGTGTGCGGAACGCGTAGTGTAGCGGTGAAATGCATAGATATTACGCAGAACTCCAATTGCGAAGGCAGCGCACAAAACCACAACTGACACTCAGAGCACGAGAGCGTGGGTATCAAACAGGATTAGATACCCCCGTAGTCC
201faaf02fa8138010c263dfb332b774	k__Bacteria; p__Firmicutes; c__Bacilli; o__Bacillales; f__Planococcaceae; g__Sporosarcina; s__	GGAATTATTGGGCGTAAAGCGCACGCAGGCGGCCTTCTAAGTCTGATGTGAAATCCCACGGCTTAACCGTGGAAGGTCATTGGAAACTGGAAGGCTTGAGGATAGAAGAGGAAAGTGGAATTCCACGTGTAGCGGTGAAATGCGTAGAGATGTGGAGGAACACCAGTGGCGAAGGCGACTTTCTGGTCTATTACTGACGCTGAGGTGCGAAAGCGTGGGGAGCAAACAGGATTAGATACCCGTGTAGTCC
211be416b035cba5e7601fefd43f84f5	k__Bacteria; p__Actinobacteria; c__Coriobacteriia; o__Coriobacteriales; f__Coriobacteriaceae; g__; s__	GGATTCATTGGGCGTAAAGCGCGCGTAGGCGGATTGTTAAGTCGGTTGTTAAATTCCGGAGCTCAACTCCGGCCCGCATCCGATACTGGCAGTCTTGAGTTCGGTAGAGGAGAGTGGAATTCCCGGTGTAGCGGTGGAATGCGCAGATATCGGGAAGAACACCGGTGGCGAAGGCGGCTCTCTGGGCCGATACTGACGCTGAGGCGCGAAAGCTGGGGGAGCGAACAGGATTAGATACCCCCGTAGTCCC
220c7e81616a818c9cf54c28f080f5fe	k__Bacteria; p__Bacteroidetes; c__[Saprospirae]; o__[Saprospirales]; f__Chitinophagaceae; g__Flavisolibacter; s__	GGATTCACTGGGTTTAAAGGGAGCGTAGGAGGGCAGGTAAGTCAGTGGTGAAATCTTCGAGCTTAACTCGGAAACTGCCGTTGATACTATCTGTCTTGAATACCGTGGAGATGAGCGGAATATGTCATGTAGCGGTGAAATGCTTAGATATGACATAGAACACCAATTGCGAAGGCAGCTCGTTACACGAATATTGACTCTGAGGCTCGAAAGCGTGGGGATCAAACAGGATTAGATACCCGGGTAGTCC
228e37dd7113781a9ee5ac550c236d3e	k__Bacteria; p__Firmicutes; c__Clostridia; o__Clostridiales	GGAATTACTGGGTGTAAAGGGCGTGCAGGCGGCTTAGCAAGTCGAATGTGAAATCCCGAGGCTTAACCTCGGAACTGCATCCGATACTGCTGAGCTTGAGTGCTGGAGAGGAAAGTGGAATTCCTAGTGTAGCGGTAAAATGCGTAGATATTAGGAGGAACACCAGTGGCGAAGGCGGCTTTCTGGACAGTAACTGACGCTGAGGCGCGAAAGCGTGGGTAGCAAACAGGATTAGATACCCCCGTAGTCC
23b58b005f200510824f66757c0c68c7	k__Bacteria; p__Firmicutes; c__Bacilli; o__Lactobacillales; f__Enterococcaceae; g__Enterococcus; s__	GGATTTATTGGGCGTAAAGCGAGCGCAGGCGGTTTCTTAAGTCTGATGTGAAAGCCCCCGGCTCAACCGGGGAGGGTCATTGGAAACTGGGAAACTTGAGTGCAGAAGAGGAGAGTGGAATTCCATGTGTAGCGGTGAAATGCGTAGATATATGGAGGAACACCAGTGGCGAAGGCGGCTCTCTGGTCTGTAACTGACGCTGAGGCTCGAAAGCGTGGGGAGCAAACAGGATTAGATACCCCTGTAGTCC
23d094ceb742caf0fd4704c5c37c6830	k__Bacteria; p__Bacteroidetes; c__Bacteroidia; o__Bacteroidales; f__Bacteroidaceae; g__Bacteroides; s__fragilis	GGATTTATTGGGTTTAAAGGGAGCGTAGGTGGACTGGTAAGTCAGTTGTGAAAGTTTGCGGCTCAACCGTAAAATTGCAGTTGATACTGTCAGTCTTGAGTACAGTAGAGGTGGGCGGAATTCGTGGTGTAGCGGTGAAATGCTTAGATATCACGAAGAACTCCGATTGCGAAGGCAGCTCACTGGACTGCAACTGACACTGATGCTCGAAAGTGTGGGTATCAAACAGGATTAGATACCCCGGTAGTCC
2405d55b9a21cd7c803b07a1e7303de1	k__Bacteria; p__Proteobacteria; c__Gammaproteobacteria; o__Pasteurellales; f__Pasteurellaceae; g__Actinobacillus	GGAATAACTGGGCGTAAAGGGCACGCAGGCGGTGACTTAAGTGAGATGTGAAAGCCCCGGGCTTAACCTGGGAATTGCATTTCATACTGGGTCGCTAGAGTACTTTAGGGAGGGGTAGAATTCCACGTGTAGCGGTGAAATGCGTAGAGATGTGGAGGAATACCGAAGGCGAAGGCAGCCCCTTGGGAATGTACTGACGCTCATGTGCGAAAGCGTGGGGAGCAAACAGGATTAGATACCCCCGTAGTCC
24ea4413c91074849e301773427c7e1f	k__Bacteria; p__Actinobacteria; c__Actinobacteria	GGAATTATTGGGCGTAAAGAGCTCGTAGGCGGTTTGTCGCGTCTGTCGTGAAAACTAGGGGCTTAACCTCTAGCTTGCGGTGGGTACGGGCAGGCTTGAGTGCAGTAGGGGAGACTGGAATTCCTGGTGTAGCGGTGGAATGCGCAGATATCAGGAGGAATACCGGTGGCGAAGGCGGGTCTCTGGGCTGTTACTGACGCTGAGGAGCGAAAGCATGGGGAGCGAACAGGATTAGATACCCGTGTAGTCC
24ee4fca3c57d36eb73f4e293025fce8	k__Bacteria; p__Bacteroidetes; c__Bacteroidia; o__Bacteroidales; f__Bacteroidaceae; g__; s__	GGATTTATTGGGTTTAAAGGGTGCGTAGGCGGGATATTAAGTCAGCGGTGAAAGTTTTCGGCTCAACCTTAAAATTGCCGTTGAAACTGTTATTCTTGAGTGCAGTAGAGGTAGGCGGAATTCGTTGTGTAGCGGTGAAATGCGTAGATATAACGAGGAACTCCGATTGCGTAGGCAGCTTACTATATTGCTACTGACGCTGAGGCACGAAAGTGTGGGTATCAAACAGGATTAGATACCCCTGTAGTCC
25022f7d4cc7fde51ccfa9c08047dcf8	k__Bacteria; p__Proteobacteria; c__Gammaproteobacteria; o__Aeromonadales; f__Aeromonadaceae; g__; s__	GGAATTACTGGGCGTAAAGCGCACGCAGGCGGTTGGATAAGTTAGATGTGAAAGCCCCGGGCTCAACCTGGGAATTGCATTTAAAACTGTCCAGCTAGAGTCTTGTAGAGGGGGGTAGAATTCCAGGTGTAGCGGTGAAATGCGTAGAGATCTGGAGGAATACCGGTGGCGAAGGCGGCCCCCTGGACAAAGACTGACGCTCAGGTGCGAAAGCGTGGGGAGCAAACAGGATTAGATACCCCCGTAGTCC
257d232196ff685f830c56c5ba07c48b	k__Bacteria; p__Proteobacteria; c__Gammaproteobacteria; o__Cardiobacteriales; f__Cardiobacteriaceae; g__; s__	GGAATGACTGGGCGTAAAGCGCACGCAGGCGGTTATTTAAGTCAGATGTGAAAGCCCTGGGCTTAACCTGGGAATTGCATTTGAAACTGGATAGCTAGAGTATGTCAGAGGAAGGCGGAATTTCCAGTGTAGCAGTGAAATGCGTAGAGATTGGAAGGAACACCGATGGCGAAGGCAGCCTTCTGGGGCAATACTGACGCTCATGTGCGAAAGCGTGGGTAGCAAACAGGATTAGATACCCCTGTAGTCC
258b1678eedf63ea4725ea09fc3b8af4	k__Bacteria; p__Bacteroidetes; c__Bacteroidia; o__Bacteroidales; f__Porphyromonadaceae	GGATTTATTGGGTTTAAAGGGTGCGTAGGTGGTTTTATAAGTCAGCGGTGAAACGCCATAGCTCAACTATGGTCCTGCCGTTGAAACTGTAGAACTTGAGTGTAAATGAGGTAGGCGGAATGCGTGGTGTAGCGGTGAAATGCATAGATATCACGCAGAACTCCGATTGCGAAGGCAGCTTACTAAGCTACAACTGACACTGAAGCACGAAAGCGTGGGTATCAAACAGGATTAGATACCCCTGTAGTCC
271f18f84f68915a844564951e778299	k__Bacteria; p__Proteobacteria; c__Gammaproteobacteria; o__Pseudomonadales; f__Pseudomonadaceae; g__Pseudomonas	GGAATTACTGGGCGTAAAGCGCGCGTAGGTGGTTTGTTAAGTTGGATGTGAAATCCCCGGGCTCAACCTGGGAACTGCATTCAAAACTGACTGACTAGAGTATGGTAGAGGGTGGTGGAATTTCCTGTGTAGCGGTGAAATGCGTAGATATAGGAAGGAACACCAGTGGCGAAGGCGACCACCTAGACTAATACTGACACTGAGGTGCGAAAGCGTGGGGAGCAAACAGGATTAGATACCCCGGTAGTCC
27e3e0d7176ecfc4d36a443475d4d23a	k__Bacteria; p__Actinobacteria; c__Actinobacteria	GGAATTATTGGGCGTAAAGAGCTCGTAGGCGGTTTGTCGCGTCTGTCGTGAAAACTAGGGGCTTAACCTCTAGCTTGCGGTGGGTACGGGCAGGCTTGAGTGCAGTAGGGGAGACTGGAATTCCTGGTGTAGCGGTGGAATGCGCAGATATCAGGAGGAATACCGGTGGCGAAGGCGGGTCTCTGGGCTGTTACTGACGCTGAGGAGCGAAAGCATGGGGAGCGAACAGGATTAGATACCCGCGTAGTCC
2a8a14925201d6f9c4030621081c03cd	k__Bacteria; p__Firmicutes; c__Clostridia; o__Clostridiales; f__Peptococcaceae; g__Peptococcus; s__	GGAATCACTGGGCGTAAAGGGCGCGCAGGCGGTTTTTTAAGTCAGATGTGAAAGGTTAGGGCTCAACCCTGAACGTGCATCTGATACTGGGAGACTAGAGTATGGAAGAGGTAAGTGGAATTCCTAGTGTAGCGGTGAAATGCGTAGATATTAGGAGGAACACCAGTGGCGAAGGCGACTTACTGGGCCATAACTGACGCTGAGGCGCGAAAGCGTGGGGAGCAAACAGGATTAGATACCCCCGTAGTCC
2ae9b86c6f8efc2c198d8a35f6f2fc31	k__Bacteria; p__Firmicutes; c__Bacilli; o__Lactobacillales; f__; g__; s__	GGATTTATTGGGCGTAAAGCGAGCGCAGGCGGTCTTTTAAGTCTGATGTGAAAGCCCACGGCTTAACCGTGGAGGGTCATTGGAAACTGGGAGACTTGAGTGCAGAAGAGGAAAGTGGAACTCCATGTGTAGCGGTGGAATGCGTAGATATATGGAAGAACACCAGTGGCGAAGGCGGCTTTCTGGTCTGTAACTGACGCTGAGGCTCGAAAGCGTGGGGAGCAAACAGGATTAGATACCCCGGTAGTCC
2cc0fcba6b1e4baf64498e7af06a24ca	k__Bacteria; p__Proteobacteria; c__Gammaproteobacteria; o__Pseudomonadales; f__Moraxellaceae; g__Acinetobacter	GGATTTACTGGGCGTAAAGCGCGCGTAGGTGGTTAATTAAGTCAAATGTGAAATCCCCGAGCTTAACTTGGGAATTGCATTCGATACTGGTTAGCTAGAGTATGGGAGAGGATGGTAGAATTCCAGGTGTAGCGGTGAAATGCGTAGAGATCTGGAGGAATACCGATGGCGAAGGCAGCCATCTGGCCTAATACTGACACTGAGGTGCGAAAGCATGGGGAGCAAACAGGATTAGATACCCGTGTAGTCC
2cee1d440c07a1815a5875dbce24f4e1	k__Bacteria; p__Proteobacteria; c__Gammaproteobacteria	GGAATTACTGGGCGTAAAGCGCGCGTAGGCGGTTTAGTAAGTTGGATGTGAAAGCCCTGGGCTTAACCTGGGAACTGCATTTGATACTGCTAGGCTAGAGTATGGTAGAGGGAAGTGGAATTTCAGGTGTAGCGGTGAAATGCGTAGATATCTGAAGGAACATCAGTGGCGAAGGCGACTTCCTGGACCAATACTGACGCTGAGGTGCGAAAGCGTGGGTAGCAAACGGGATTAGATACCCGTGTAGTCC
2de8dcd890a266f9b889700083f566a1	k__Bacteria; p__Proteobacteria; c__Epsilonproteobacteria; o__Campylobacterales; f__Helicobacteraceae; g__Helicobacter; s__	GGAATCACTGGGCGTAAAGAGCGCGTAGGCGGGGTAGTAAGTCAGATGTGAAATCCTATGGCTTAACCATAGAACTGCATTTGAAACTACTACTCTAGAGTATGGGAGAGGTAGGTGGAATTCTTGGTGTAGGGGTAAAATCCGTAGAGATCAAGAGGAATACTCATTGCGAAGGCGACCTGCTGGAACATTACTGACGCTGATGCGCGAAAGCGTGGGGAGCAAACAGGATTAGATACCCCCGTAGTCC
2e91bf75db9b67533cbbbcec2bc88c31	k__Bacteria; p__Firmicutes; c__Bacilli; o__Lactobacillales; f__; g__; s__	GGATTTATTGGGCGTAAAGCGAGCGCAGGCGGTCTTTTAAGTCTGATGTGAAAGCCCACGGCTTAACCGTGGAGGGTCATTGGAAACTGGGAGACTTGAGTGCAGAAGAGGAAAGCGGAACTCCATGTGTAGCGGTGGAATGCGTAGATATATGGAAGAACACCAGTGGCGAAGGCGGCTTTCTGGTCTGTAACTGACGCTGAGGCTCGAAAGCGTGGGGAGCAAACAGGATTAGATACCCCCGTAGTCC
2fad2300f6e8ac9c3f00fe0dd21c73b8	k__Bacteria; p__Proteobacteria; c__Alphaproteobacteria; o__Sphingomonadales; f__Sphingomonadaceae	GGAATTACTGGGCGTAAAGCGCGCGTAGGCGGTTCTTCAAGTCAGAGGTGAAAGCCCGGTGCTCAACACCGGAATTGCCTTTGAAACTAGGGAACTTGAATCCAGGAGAGGTGAGTGGAATTCCGAGTGTAGAGGTGAAATTCGTAGATATTCGGAAGAACACCAGTGGCGAAGGCGGCTCACTGGACTGGTATTGACGCTGAGGTGCGAAAGCGTGGGGAGCAAACAGGATTAGATACCCCGGTAGTCC
2ff0f1fda5b3ab7589e2ac9ebf075977	k__Bacteria; p__Proteobacteria; c__Betaproteobacteria; o__Burkholderiales; f__Comamonadaceae	GGAATTACTGGGCGTAAAGCGTGCGCAGGCGGTTATGTAAGACAGATGTGAAATCCCCGGGCTCAACCTGGGAACTGCATTTGTGACTGCATAGCTAGAGTACGGTAGAGGGGGATGGAATTCCGCGTGTAGCAGTGAAATGCGTAGATATGCGGAGGAACACCGATGGCGAAGGCAATCCCCTGGACCTGTACTGACGCTCATGCACGAAAGCGTGGGGAGCAAACAGGATTAGATACCCCCGTAGTCC
30c3bd1a7909d9691a95838fdb3383f9	k__Bacteria; p__Actinobacteria; c__Actinobacteria; o__Actinomycetales; f__Corynebacteriaceae; g__Corynebacterium; s__	GGAATTACTGGGCGTAAAGAGCTCGTAGGTGGTTTGTCGCGTCGTCTGTGAAATACCGGGGCTTAACTTCGGAGCTGCAGGCGATACGGGCATAACTTGAGTGCTGTAGGGGAGACTGGAATTCCTGGTGTAGCGGTGAAATGCGCAGATATCAGGAGGAACACCAATGGCGAAGGCAGGTCTCTGGGCAGTAACTGACGCTGAGGAGCGAAAGCATGGGTAGCGAACAGGATTAGATACCCCCGTAGTC
3154539fe4deac62e8da514952a303ac	k__Bacteria; p__Fusobacteria; c__Fusobacteriia; o__Fusobacteriales; f__Leptotrichiaceae; g__; s__	GGAATTATTGGGCTTAAAGGGCATCTAGGCGGTTTAACAAGTTGAAGGTGAAAAGCTGTGGCTCAACCATAGTCTTGCCTACAAAACTGTTAAACTAGAGTACTGGAAAGGTGGGTGGAACTACACGAGTAGAGGTGAAATTCGTAGATATGTGTAGGAATGCCGATGATGAAGATAACTCACTGGACAGAAACTGACGCTGAAGTGCGAAAGCTAGGGGAGCAAACAGGATTAGATACCCGCGTAGTCC
315a7aea8fbd21638ed1854a10048425	k__Bacteria; p__Proteobacteria; c__Deltaproteobacteria; o__Myxococcales; f__; g__; s__	GGAATCACTGGGCGTAAAGGGCGCGTAGGCGGGAATGTAAGTCGGGCGTGAAATCCCCAGGCTCAACCTGGGAACTGCACTCGAAACTGCGTTTCTTGAGTATCGGAGAGGAAAGCGGAATTCCTGGTGTAGAGGTGAAATTCGTAGATATCAGGAGGAACACCAGTGGCGAAGGCGGCTTTCTGGACGGTAACTGACGCTGAGGCGCGAAAGCGTGGGGAGCAAACAGGATTAGATACCCGGGTAGTCC
317be42c09d8bd96d15f3688216bb0b5	k__Bacteria; p__Bacteroidetes; c__Bacteroidia; o__Bacteroidales; f__; g__; s__	GGATTTATTGGGTTTAAAGGGTGCGTAGGCTGTTATGCAAGTCAGTGGTGAAATACTCACGCTCAACGTGGGGGCTGCCATTGAAACTGTGTAGCTGGAGTTCGGATGCCGTTGGAGGAATGAGTAGTGTAGCGGTGAAATGCATAGATATTACTCAGAACACCGATTGCGAAGGCATCTAACGAATCCGAAACTGACGCTGAAGCACGAAAGCGTGGGTATCAAACAGGATTAGATACCCGTGTAGTCC
325118a9e0907726cb66ce52a065dcd2	k__Bacteria; p__Actinobacteria; c__Actinobacteria; o__Actinomycetales	GGAATTATTGGGCGTAAAGAGCTCGTAGGCGGCTTGTCGCGTCTGTCGTGAAATCCAGGGGCTTAACTCCTGGCTTGCGGTGGGTACGGGCAGGCTTGAGTGTGGTAGGGGAGATTGGAATTCCTGGTGTAGCGGTGGAATGCGCAGATATCAGGAGGAACACCGACGGCGAAGGCAGGTCTCTGGGCCATTACTGACGCTGAGGAGCGAAAGCATGGGGAGCGAACAGGATTAGATACCCGCGTAGTCC
32e1164ce6d445e721afa17888352a29	k__Bacteria; p__Actinobacteria; c__Actinobacteria; o__Actinomycetales; f__Corynebacteriaceae; g__Corynebacterium; s__mastitidis	GGATTTACTGGGCGTAAAGAGCTCGTAGGTGGTTTGTCGCGTCGTCTGTGAAATTCCGGGGCTTAACTTCGGGTGTGCAGGCGATACGGGCATAACTTGAGTGCTGTAGGGGTAACTGGAATTCCTGGTGTAGCGGTGGAATGCGCAGATATCAGGAGGAACACCGATGGCGAAGGCAGGTTACTGGGCAGTTACTGACGCTGAGGAGCGAAAGCATGGGTAGCGAACAGGATTAGATACCCGCGTAGTC
32ee3f53a17103dc5d9e374142c80263	k__Bacteria; p__Firmicutes; c__Clostridia; o__Clostridiales	GGAATTACTGGGTGTAAAGGGCGTGCAGGCGGCTTAGCAAGTCGGATGTGAAATCCCGAGGCTTAACCTCGGAACTGCATCCGATACTGCTGAGCTTGAGTGCTGGAGAGGAAAGTGGAATTCCTAGTGTAGCGGTAAAATGCGTAGATATTAGGAGGAACACCAGTGGCGAAGGCGGCTTTCTGGACAGCAACTGACGCTGAGGCGCGAAAGCGTGGGTAGCAAACAGGATTAGATACCCCCGTAGTCC
332f4d5ed1d5d2fa80f4dc539efb1754	k__Bacteria; p__Acidobacteria; c__[Chloracidobacteria]; o__RB41; f__Ellin6075; g__; s__	GGATTTACTGGGCGTAAAGGGCGCGTAGGCGGCATGACAAGTCACTTGTGAAATCTCCGGGCTTAACTCGGAACGGCCAAGTGATACTGTCGCGCTAGAGTGCGGAAGGGGCAATCGGAATTCTTGGTGTAGCGGTGAAATGCGTAGATATCAAGAGGAACACCTGAGGTGAAGACGGGTTGCTGGGCCGACACTGACGCTGAGGCGCGAAAGCCAGGGGAGCAAACGGGATTAGATACCCCCGTAGTCC
33422d86d271834c4dae45cd36fdfb78	k__Bacteria; p__Firmicutes; c__Clostridia; o__Clostridiales	GGATTTACTGGGTGTAAAGGGTGCGCAGGTGGCATAGCAAGTCATATGTGAAAGCCCGCAGCTCAACTGCGGACGTGCATAAGAAACTGTTAAGCTAGAGTACAGGAGAGGTAAGTGGAATTCCTAGTGTAGCGGTAAAATGCGTAGATATTAGGAGGAACACCGGAGGCGAAGGCGGCTTACTGGACTGATACTGACACTGAGGCACGAAAGCGTGGGGAGCAAACAGGATTAGATACCCGGGTAGTCC
33b0e208cc7171739335cf6aa1895e98	k__Bacteria; p__Firmicutes; c__Bacilli; o__Bacillales; f__Bacillaceae; g__Bacillus; s__	GGAATTATTGGGCGTAAAGCGCGCGCAGGCGGTTTCTTAAGTCTGATGTGAAAGCCCCCGGCTCAACCGGGGAGGGTCATTGGAAACTGGGAAACTTGAGTGCAGAAGAGGAGAGTGGAATTCCACGTGTAGCGGTGAAATGCGTAGAGATGTGGAGGAACACCAGTGGCGAAGGCGACTCTCTGGTCTGTAACTGACGCTGAGGCGCGAAAGCGTGGGGAGCGAACAGGATTAGATACCCGCGTAGTCC
3469fdc45e48fd792fd5b0ad65fe5646	k__Bacteria; p__Firmicutes; c__Clostridia; o__Clostridiales; f__; g__; s__	GGATTTACTGGGTGTAAAGGGTGCGCAGGTGGCATAGCAAGTCACATGTGAAAACCCGGGGCTCAACCCCGGGCGTGCATGAGAAACTGTTAAGCTTGAGTACAGGAGGGGTAAGCGGAATTCCTAGTGTAGCGGTGAAATGCGTAGATATTAGGAGGAACACCGGTGGCGAAGGCGGCTTACTGGACTGTAACTGACACTGAGGCACGAAAGCGTGGGGAGCAAACAGGATTAGATACCCGCGTAGTCC
352c6ca980afe6c2f11b7350cfb501cd	k__Bacteria; p__Actinobacteria; c__Actinobacteria	GGAATTACTGGGCGTAAAGAGCTCGTAGGCGGTTTGTCGCGTCTGTCGTGAAAACTAGGGGCTTAACCTCTAGCTTGCGGTGGGTACGGGCAGGCTTGAGTGCAGTAGGGGAGACTGGAATTCCTGGTGTAGCGGTGGAATGCGCAGATATCAGGAGGAATACCGGTGGCGAAGGCGGGTCTCTGGGCTGTTACTGACGCTGAGGAGCGAAAGCATGGGGAGCGAACAGGATTAGATACCCCCGTAGTCC
35cb5266f6560481497f9915297906a8	k__Bacteria; p__Actinobacteria; c__Actinobacteria; o__Micrococcales; f__; g__; s__	GGATTCATTGGGCGTAAAGAGCTCGTAGGCGGCTGCTCAAGTCGAATGTGAAAACTCGAGGCTCAACCTCGAGCCTGCATTCGATACTGGGCGGCTAGAGTCTGGTAGGGGGATCTGGAATTCCTGGTGTAGCGGTGGAATGCGCAGATATCAGGAGGAACACCGGTGGCGAAGGCGGGATCCTGGGCCAGTACTGACGCTGAGGAGCGAAAGCGTGGGGAGCAAACAGGATTAGATACCCCCGTAGTCC
36593d8a4673f75a6faf8f4399f5ea24	k__Bacteria; p__Bacteroidetes; c__[Saprospirae]; o__[Saprospirales]; f__Chitinophagaceae; g__; s__	GGATTCACTGGGTTTAAAGGGTGCGTAGGCGGGTTGGTAAGTCCGTGGTGAAATCTCCGAGCTTAACTCGGAAACTGCCGTGGATACTATCAATCTTGAATGTCGTGGAGGTAAGCGGAATATGTCATGTAGCGGTGAAATGCTTAGATATGACATAGAACACCAATTGCGTAGGCAGCTTACTACACGAATATTGACGCTGAGGCACGAAAGCGTGGGGAGCAAACAGGATTAGATACCCCCGTAGTCC
3685d0bbad9878be57f9d31d6ffd526a	k__Bacteria; p__Bacteroidetes; c__[Saprospirae]; o__[Saprospirales]; f__Saprospiraceae; g__; s__	GGAATCACTGGGTTTAAAGGGTGCGTAGGCGGCGTTATAAGTCAGAGGTGAAAGCTTGCAGCTTAACTGTAAAATTGCCTTTGAAACTGTAGTGCTTGAATCACGTTGAGGTCAGCGGAATGTGACATGTAGCGGTGAAATGCTTAGATATGTCATAGAACACCAATTGCGTAGGCAGCTGACTGGGCGTGTATTGACGCTGAGGCACGAAAGCGTGGGTAGCGAACAGGATTAGATACCCCCGTAGTCC
37239d5abfaa3f89ee1b14a138f01b02	k__Bacteria; p__Firmicutes; c__Clostridia; o__Clostridiales; f__; g__; s__	GGATTTACTGGGTGTAAAGGGTGCGCAGGTGGCATAGCAAGTCACATGTGAAAACCCGGGGCTCAACCCCGGGCGTGCATGAGAAACTGTTAAGCTTGAGTACAGGAGGGGTAAGCGGAATTCCTAGTGTAGCGGTGAAATGCGTAGATATTAGGAGGAACACCAGTGGCGAAGGCGGCTTACTGGACTGTAACTGACACTGAGGCACGAAAGCGTGGGGAGCAAACAGGATTAGATACCCCCGTAGTCC
38b485d6550393eb6e420f8058bae637	k__Bacteria; p__Cyanobacteria; c__; o__; f__; g__; s__	GGAATCATTGGGCGTAAAGCGTCCGTAGGTGGCAGTTCAAGTCTGCTGTTAAAGGCTGGGGCTTAACCCCAGACAGGCAGTGGAAACTGAACAGCTAGAGTGTGGTAGGGGTAGAGGGAATTCCCGGTGTAGCGGTGAAATGCGTAGATATCGGGAAGAACACCGGTGGCGAAAGCGCTCTGCTGGACCACAACTGACACTGAGGGACGAAAGCTAGGGGAGCGAATGGGATTAGATACCCGGGTAGTCC
38ce672333272af612bd5f8dcf68ebd6	k__Bacteria; p__Actinobacteria; c__Thermoleophilia; o__Solirubrobacterales; f__Solirubrobacteraceae; g__; s__	GGAATCATTGGGCGTAAAGCGCGTGTAGGCGGTTCGATAAGTCTGCTGTGAAAGTCCAGGGCTCAACCCTGGGATGCCGGTGGATACTGTCGGGCTAGAGTACGGAAGAGGCGAGTGGAATTCCCGGTGTAGCGGTGAAATGCGCAGATATCGGGAGGAACACCAATTGCGAAGGCAGCTCGCTGGGACGTTACTGACGCTGAGACGCGAAAGACCTACAGTTTTGGATGCAAGACCAAGGTTAAGCCTT
38d5e43ccd4e8701d464cd7beab84caf	k__Bacteria; p__Proteobacteria	GGAATTACTGGGCGTAAAGGGCATGCAGGCGGAATATTAAGATAGATGTGAAATCCCTGAGCTCAACTTAGGAATTGCATTTATAACTGGTATTCTAGAGTTATTTAGGGAGGGGCGGAATTTCTCGTGTAACGGTAAAATGTGTAGATATGAGAAGGAACACCAAAGGCGAAGGCAGCCCCTTGGGAATAAACTGACGCTCATGTGCGAAAGCGTGGGGAGCAAACAGGATTAGATACCCCTGTAGTCC
38f2eb39a0ff7b8de483ce8430a2868d	k__Bacteria; p__Actinobacteria; c__Actinobacteria; o__Actinomycetales; f__Corynebacteriaceae; g__Corynebacterium; s__	GGAATTACTGGGCGTAAAGAGCTCGTAGGTGGTTTGTCGCGTCGTCTGTGAAATTCCGGGGCTTAACTCCGGGCGTGCAGGCGATACGGGCATAACTTGAGTACTGTAGGGGAGACTGGAATTCCTGGTGTAGCGGTGAAATGCGCAGATATCAGGAGGAACACCGGTGGCGAAGGCGGGTCTCTGGGCAGTAACTGACGCTGAGGAGCGAAAGCATGGGTAGCGAACAGGATTAGATACCCCTGTAGTC
39e75ac68921121d3fe9ae279ec7a4b4	k__Bacteria; p__Proteobacteria; c__Epsilonproteobacteria; o__Campylobacterales; f__Campylobacteraceae; g__Campylobacter; s__	GGAATCACTGGGCGTAAAGGGCGCGTAGGCGGATTATCAAGTCTTTTGTGAAATCCTATGGCTTAACCATAGAACTGCTTAGGAAACTGATAGTCTAGAGTAGGGGAGAGGCAGATGGAACTGGTGGTGTAGGGGTAAAATCCGTAGATATCACTAAGAATACCTATTGCGAAAGCGATCTGCTAGAACTTAACTGACGCTAAGGCGCGAAAGCGTGGGGAGCAAACAGGATTAGATACCCGTGTAGTCC
3a72134edc4335e488425c10703e8cdd	k__Bacteria; p__Firmicutes; c__Clostridia; o__Clostridiales; f__[Tissierellaceae]; g__Peptoniphilus; s__	CCGGAATCACTGGGCGTAAAGGGTTCGCAGGCGGAAATACAAGTCAGTTGTGAAAGACCGAGGCTCAACCTCGGCGAGCAATTGAAACTGTATATCTTGAGTTGTGTAGAGGCAAGTGGAATTCCTAGTGTAGCGGTGAAATGCGTAGATATTAGGAGGAATACCGGTGGCGAAGGCGACTTGCCGGGCACAAACTGACGCTGAGGAACGAAAGCGTGGGGAGCAAACAGGATTAGATACCCGCGTAGTC
3ac5c7b3adb0cf1d2d66da38a51f6d18	k__Bacteria; p__Proteobacteria; c__Gammaproteobacteria; o__Pseudomonadales; f__Moraxellaceae; g__Acinetobacter; s__	GGATTTACTGGGCGTAAAGCGTACGTAGGTGGTCTTTTAAGTCGGATGTGAAATCCCTGAGCTTAACTTAGGAATTGCATTCGATACTGGGAGACTAGAGTATGGGAGAGGATGGTAGAATTCCAGGTGTAGCGGTGAAATGCGTAGAGATCTGGAGGAATACCGATGGCGAAGGCAGCCATCTGGCCTAATACTGACACTGAGGTACGAAAGCATGGGGAGCAAACAGGATTAGATACCCCCGTAGTCC
3c4ffce2b84dd791a1014e1a16ac7b32	k__Bacteria; p__Proteobacteria; c__Alphaproteobacteria; o__Rhizobiales; f__Rhizobiaceae; g__Rhizobium; s__	GGATTTACTGGGCGTAAAGCGCACGTAGGCGGATCGATCAGTCAGGGGTGAAATCCCAGAGCTCAACTCTGGAACTGCCTTTGATACTGTCGATCTGGAGTATGGAAGAGGTGAGTGGAATTCCGAGTGTAGAGGTGAAATTCGTAGATATTCGGAGGAACACCAGTGGCGAAGGCGGCTCACTGGTCCATTACTGACGCTGAGGTGCGAAAGCGTGGGGAGCAAACAGGATTAGATACCCCTGTAGTCC
3d5535e2ce3530a43574bf44532e88b3	k__Bacteria; p__Firmicutes; c__Clostridia; o__Clostridiales; f__[Tissierellaceae]; g__Anaerococcus; s__	GGAATCATTGGGCGTAAAGGGTACGCAGGCGGCTATTTAAGTTAGAAGTCAAAGGCTATAGCTCAACTATAGTAAGCTTCTAAAACTGGATAGCTTGAGTAAAGGAAGGGAAAGTGGAATTTCTAGTGTAGCGGTGAAATGCGTAGATATTAGGAAGAATACCGGTGGCGAAAGCGACTTTCTGGCCTTTAACTGACGCTGAGGTACGAAAGCGTGGGTAGCAAACAGGATTAGATACCCCGGGTAGTCC
3d609beb135627be7e52b0d962d45447	k__Bacteria	GTAACGATTGGGTGTTAAGGGCCCGTAGACGGTGTAGTAAGCAAAATTGTGGAAATATATAAACTCCGGCGAGTATTGAACTACTATCACTAGAGATTAATAGAGGATTAAGCTAGAAATGAGGGAGAAAGGATGATATCTTATAATACCCAAAAATAAGGAATACCACATAAAGGCAAAGGCAAGCGTCCTTATTAAATGAGAAGAATAGAGCCATATCTAGATATATATTTATCTTTATTTTATGTCT
3df624cd72ff356bcef90a5035779818	k__Bacteria; p__Firmicutes; c__Clostridia; o__Clostridiales	GGATTTACTGGGCGTAAAGGGCGTGTAGGCGGCTTGGCAAGTCGGATGTTTAACCCCCGGGCTTAACTCGGGGCTGTCATCCGAAACTACTGAGCTAGAGTGTCGAAGGGGACAGTGGAATTCCTAGTGTAGCGGTAAAATGCGTAGATATTAGGAGGAACACCGGTGGCGAAGGCGACTGTCTGGTCGATAACTGACGCTGAGGCGCGAAAGCGTGGGGAGCAAACAGGATTAGATACCCCCGTAGTCC
3e0e46544e91a733b7c1704485943b62	k__Bacteria; p__Firmicutes; c__Bacilli; o__Lactobacillales; f__Lactobacillaceae; g__Lactobacillus; s__delbrueckii	GGATTTATTGGGCGTAAAGCGAGCGCAGGCGGAATGATAAGTCTGATGTGAAAGCCCACGGCTCAACCGTGGAACTGCATCGGAAACTGTCATTCTTGAGTGCAGAAGAGGAGAGTGGAACTCCATGTGTAGCGGTGGAATGCGTAGATATATGGAAGAACACCAGTGGCGAAGGCGGCTCTCTGGTCTGCAACTGACGCTGAGGCTCGAAAGCATGGGTAGCGAACAGGATTAGATACCCGTGTAGTCC
3f6989dc0669dd9f6725f7dc363ea4eb	k__Bacteria; p__Proteobacteria; c__Gammaproteobacteria; o__Pseudomonadales; f__Pseudomonadaceae; g__; s__	GGAATTACTGGGCGTAAAGCGCGCGTAGGTGGTTCAGTAAGTTAGGAGTGAAAGCCCCGGGCTTAACCTGGGAATTGCTTCTAAAACTGCTGAGCTAGAGTACGGTAGAGGGTGGTGGAATTTCCTGTGTAGCGGTGAAATGCGTAGATATAGGAAGGAACATCAGTGGCGAAGGCGACCACCTGGACTGATACTGACACTGAGGTGCGAAAGCGTGGGGAGCAAACAGGATTAGATACCCCTGTAGTCC
3fe92bd9af5f00e06af044be7570d760	k__Bacteria; p__[Thermi]; c__Deinococci; o__Deinococcales; f__Deinococcaceae; g__Deinococcus; s__	GGAATCACTGGGCGTAAAGGGCGTGTAGGCGGCCTGCCAAGTCTGGTTTTAAAGCCTGCGGCTCAACCGCAGAGATGGACTGGAGACTGGTAGGCTAGACCTCTGGAGAGAGAACTGGAATTCCTGGTGTAGCGGTGGAATGCGTAGATACCAGGAGGAACACCGATGGCGAAGGCAGGTTCTTGGACAGAAGGTGACGCTGAGGCGCGAAAGTGTGGGGAGCAAACCGGATTAGATACCCCCGTAGTCC
3ff6754e0620de93a333f844bebc4266	k__Bacteria; p__Bacteroidetes; c__Bacteroidia; o__Bacteroidales; f__; g__; s__	GGATTTATTGGGTTTAAAGGGTGCGTAGGCGGCTATGTAAGTCAGTGGTGAAATACCGGTGCTCAACACCGGGGCTGCCATTGATACTGTGTAGCTAGAGTTCGGATGCCGTGGGAGGAATGAGTAGTGTAGCGGTGAAATGCATAGATATTACTCAGAACACCAATTGCGAAGGCATCTCACGAATCCGAAACTGACGCTGATGCACGAAAGCGTGGGGATCAAACAGGATTAGATACCCCCGTAGTCC
4035f4c12f59f90b84ea5a6f60231ecf	k__Bacteria; p__Proteobacteria; c__Gammaproteobacteria; o__Pasteurellales; f__Pasteurellaceae	GGAATAACTGGGCGTAAAGGGCACGTAGGCGGATAATTAAGTGAGATGTGAAAGCCCTGGGCTTAACCTAGGAACTGCATTTCATACTGGTTATCTAGAGTACTTTAGGGAGGGGTAGAATTCCACGTGTAGCGGTGAAATGCGTAGAGATGTGGAGGAATACCGAAGGCGAAGGCAGCCCCTTGGGAAGATACTGACGCTCAAGTGCGAAAGCGTGGGGAGCAAACAGGATTAGATACCCCGGTAGTCC
40fbe321ad12b87134777d3a250afd01	k__Bacteria	ATCTTTAACAGGTATATAGGGTACCTAGACGGTGTACAAAGGCTTAGATAAGTACCTGTTACACTTGAGTTTGATATGTGAGAGGAATATGTCAGAATTATTGGTGGAAAGATAAAATTTGCTAATACTAATAGGACTGATAACGGCGAAGGCAAACCTCTATGTACATGCGTTTTTTATTCGTTGGCGTGCTAGCACGTTTACAGTAAAAAATACTATAACTGACGTTGAGGGACGAAGGCTCAGAGAG
41787d75d0bcc21cf935d02c5a88faa1	k__Bacteria; p__Fusobacteria; c__Fusobacteriia; o__Fusobacteriales; f__Leptotrichiaceae; g__; s__	GGAATTATTGGGCTTAAAGGGCATCTAGGCGGTAAAACAAGTTGAAGGTGAAAAGCTGTGGCTCAACCATAGTCTTGCCTACAAAACTGTATTACTAGAGTACTGGAAAGGTGGGTGGAACTACACGAGTAGAGGTGAAATTCGTAGATATGTGTAGGAATGCCGATGATGAAGATAACTCACTGGACAGAAACTGACGCTGAAGTGCGAAAGCTAGGGGAGCAAACAGGATTAGATACCCGTGTAGTCC
41813631dbdc2b9a4cf5f6387457309e	k__Bacteria; p__Firmicutes; c__Clostridia; o__Clostridiales; f__Peptococcaceae; g__Peptococcus; s__	GGAATCACTGGGCGTAAAGGGCGCGCAGGCGGTTTTTTAAGTCAGATGTGAAAGGTTAGGGCTCAACCCTGAACGTGCATCTGATACTGGGAGACTAGAGTATGGAAGAGGTAAGTGGAATTCCTAGTGTAGCAGTGAAATGCGTAGATATTAGGAGGAACACCAGTGGCGAAGGCGACTTACTGGGCCATAACTGACGCTGAGGCGCGAAAGCGTGGGGAGCAAACAGGATTAGATACCCCTGTAGTCC
41c1cb524beccb20eec4ebd616b0cb95	k__Bacteria; p__Cyanobacteria; c__Chloroplast; o__Streptophyta; f__; g__; s__	GGAATGATTGGGCGTAAAGCGTCTGTAGGTGGCTTTTCAAGTCCGCCGTCAAATCCCCGGGCTCAACCCTGGACAGGCAGTGGAAACTACCAAGCTGGAGTACGGTAGGGGCAGAGGGAATTTCCGGTGGAGCGGTGAAATGCGTTGAGATCGGAAAGAACACCAACGGCGAAAGCACTCTGCTGGGCCGACACTGACACTGAGAGACGAAAGCTAGGGGAGCAAATGGGATTAGATACCCCCGTAGTCC
42fd0268347af184e7f1358a45f0e300	k__Bacteria; p__Actinobacteria; c__Actinobacteria; o__Actinomycetales; f__Pseudonocardiaceae; g__Pseudonocardia	GGAATTATTGGGCGTAAAGAGCTCGTAGGCGGTCTGTCGCGTCGGTCGTGAAAACTTGGGGCTTAACCCTGAGCTTGCGGTCGATACGGGCATGACTGGAGTTCGGCAGGGGAGACTGGAATTCCTGGTGTAGCGGTGAAATGCGCAGATATCAGGAGGAACACCGGTGGCGAAGGCGGGTCTCTGGGCCGATACTGACGCTGAGGAGCGAAAGCGTGGGGAGCGAACAGGATTAGATACCCCGGTAGTC
458216080b55055098ca8e92c373ff0e	k__Bacteria; p__Firmicutes; c__Clostridia; o__Clostridiales; f__Clostridiaceae; g__Clostridium; s__	GGATTTACTGGGTGTAAAGGGCGAGTAGGCGGATTTGCAAGTTGGATGTGAAATACCAAGGCTAAACCTTGGGGTGTCATCCAAAACTGTAAACCTTGAGTGTCAGAGAGGGAAGCGGAATTCCTAGTGGAGCGGTAAAATGCGTAGAGATTAGGAGGAACACCGGTGGCGAAGGCGGCTTTCTGGCTGACAACTGACGCTGAGGCGCGAAAGCGTGGGGAGCAAACAGGATTAGATACCCGCGTAGTCC
4642f629694d8ff9a25587bbc0f36324	k__Bacteria; p__Firmicutes; c__Bacilli; o__Bacillales; f__Bacillaceae; g__Bacillus; s__flexus	GGAATTATTGGGCGTAAAGCGCGCGCAGGCGGTTTCTTAAGTCTGATGTGAAAGCCCACGGCTCAACCGTGGAGGGTCATTGGAAACTGGGGAACTTGGGTGCAGAAGAGAAAAGCGGAATTCCACGTGTAGCGGTGAAATGCGTAGAGATGTGGAGGAACACCAGTGGCGAAGGCGGCTTTTTGGTCTGTAACTGACGCTGAGGCGCGAAAGCGTGGGGAGCAAACAGGATTAGATACCCCCGTAGTCC
46a44910bcba0ebe603190af874a8353	k__Bacteria; p__Proteobacteria; c__Gammaproteobacteria	GGAATTACTGGGCGTAAAGGGCATGCAGGCGGAAGATTAAGCTAGATGTGAAATCCCTGAGCTTAACTTAGGAATTGCATTTAGAACTGGTTTTCTAGAGTTATTTAGGGAGGGGCGGAATTTCTCGTGTAACGGTAAAATGTGTAGATATGAGAAGGAACACCAAAGGCGAAGGCAGCCCCTTGGGAATTAACTGACGCTCATGTGCGAAAGCGTGGGGAGCAAACAGGATTAGATACCCCGGTAGTCC
46dd277c79c1f9353d235a3ae77e0851	k__Bacteria; p__Firmicutes; c__Bacilli; o__Lactobacillales; f__Lactobacillaceae; g__Lactobacillus	GGATTTATTGGGCGTAAAGCGAGCGCAGGCGGAAGAATAAGTCTGATGTGAAAGCCCTCGGCTTAACCGAGGAACTGCATCGGAAACTGTTTTTCTTGAGTGCAGAAGAGGAGAGTGGAACTCCATGTGTAGCGGTGGAATGCGTAGATATATGGAAGAACACCAGTGGCGAAGGCGGCTCTCTGGTCTGCAACTGACGCTGAGGCTCGAAAGCATGGGTAGTGAACAGGATTAGATACCCCCGTAGTCC
47404d9a5f07053699608e17f744b5df	k__Bacteria; p__Proteobacteria; c__Alphaproteobacteria; o__Rhodospirillales; f__Rhodospirillaceae; g__Azospirillum; s__	GGAATTACTGGGCGTAAAGGGCGCGTAGGCGGCCTGTTTAGTCAGAAGTGAAAGCCCCGGGCTCAACCTGGGAATAGCTTTTGATACTGGCAGGCTTGAGTTCCGGAGAGGATGGTGGAATTCCCAGTGTAGAGGTGAAATTCGTAGATATTGGGAAGAACACCGGTGGCGAAGGCGGCCATCTGGACGGACACTGACGCTGAGGCGCGAAAGCGTGGGGAGCAAACAGGATTAGATACCCCCGTAGTCC
47e457cc7bc60075a7736c9e4e298396	k__Bacteria; p__Firmicutes; c__Clostridia; o__Clostridiales	GGATTTACTGGGTGTAAAGGGTGCGCAGGTGGCAAAGCAAGTCATATGTGAAAGCCCATGGCTCAACCATGGGATTGCATAAGAAACTGTTTAGCTAGAGTACTGGAGAGGTAAGTGGAATTCCTAGTGTAGCGGTGGAATGCGTAGATATTAGGAGGAACACCAGCGGCGAAGGCGGCTTACTGGACAGATACTGACACTGAGGCACGAAAGCGTGGGGAGCAAACAGGATTAGATACCCGTGTAGTCC
48bbb24f189623a65c92d45efcc5479f	k__Bacteria; p__Proteobacteria; c__Gammaproteobacteria; o__Pasteurellales; f__Pasteurellaceae; g__Aggregatibacter; s__segnis	GGAATAACTGGGCGTAAAGGGCACGCAGGCGGCTATTTAAGTGAGGTGTGAAATCCCCGGGCTTAACCTGGGAATTGCATTTCAGACTGGGTAGCTAGAGTACTTTAGGGAGGGGTAGAATTCCACGTGTAGCGGTGAAATGCGTAGAGATGTGGAGGAATACCGAAGGCGAAGGCAGCCCCTTGGGAATGTACTGACGCTCATGTGCGAAAGCGTGGGGAGCAAACAGGATTAGATACCCCGGTAGTCC
48f4d5bf9963bf2e48d6ecd04e948f7d	k__Bacteria	ATCTTTAACAGGTATATAGGGTACCTAGACGGTGTGCAATGGCTTATATAAGTACCTGGTACACTTGAGTTTGATATGTGAGAGGAATATGTCGGAATTGTTGGAGGAAAGATGAAATTTGTTAATACCAATAGGACTGATAACGGCGAAGGCAAACCTCTATGTACATGTACTTGCTGTTTGGCCCCACCTTTTTCTATTTTTTACTGTTTGGGTTCGGAGCCTAAATTAGTAGATTTTATACCGGAAA
4901fe61ecd8efaba6b1a4753931024c	k__Bacteria; p__Actinobacteria; c__Actinobacteria	GGATTTATTGGGCGTAAAGGGCTTGTAGGTGGCGTGTTGCGTCTGTCGTGAAATCTCATAGCTTAACTGTGGGCTTGCGGTGGGTACGGGCATGCTTGAGTGCGGTAGGGGAGACTGGAATTCCTGGTGTAGCGGTGGAATGCGCAGATATCAGGAGGAATACCGGTGGCGAAGGCGGGTCTCTGGGCCGTTACTGACGCTGAGGAGCGAAAGCGTGGGGAGCGAACAGGATTAGATACCCCTGTAGTCC
4923fb65feb5d527fad70b198929b98c	k__Bacteria; p__Proteobacteria; c__Epsilonproteobacteria; o__Campylobacterales; f__Campylobacteraceae; g__Campylobacter; s__	GGAATCACTGGGCGTAAAGGGCGCGTAGGCGGATTATCAAGTCTTTTGTGAAATCCTATGGCTTAACCATAGAACTGCTTAGGAAACTGATAGTCTAGAGTAGGGGAGAGGCAGATGGAACTGGTGGTGTAGGGGTAAAATCCGTAGATATCACTAAGAATACCTATTGCGAAAGCGATCTGCTAGAACTTAACTGACGCTAAGGCGCGAAAGCGTGGGGAGCAAACAGGATTAGATACCCGGGTAGTCC
4a05211e935ac5309d138b5e2292d00e	k__Bacteria; p__Proteobacteria; c__Alphaproteobacteria; o__Rhizobiales; f__Hyphomicrobiaceae; g__Hyphomicrobium; s__	GGAATTACTGGGCGTAAAGCGCACGTAGGCGGATTTGTTAGTCAGGGGTGAAATCCCGGGGCTCAACCTCGGAACTGCCTTTGATACTGCAAGTCTCGAGTCCGGAAGAGGTGAGTGGAATTCCTAGTGTAGAGGTGAAATTCGTAGATATTAGGAAGAACACCAGTGGCGAAGGCGGCTCACTGGTCCGGTACTGACGCTGAGGTGCGAAAGCGTGGGGAGCAAACAGGATTAGATACCCCCGTAGTCC
4b25b84fdbbe33030c44c45e1679a3b2	k__Bacteria; p__Actinobacteria; c__Actinobacteria; o__Actinomycetales; f__Geodermatophilaceae; g__Modestobacter; s__	GGAATTATTGGGCGTAAAGAGCTCGTAGGCGGTCTGTCACGTCGGCTGTGAAAACCCGAGGCTCAACCTCGGGCCTGCAGTCGATACGGGCAAACTAGAGTACTGCAGGGGAGACTGGAATTCCTGGTGTAGCGGTGAAATGCGCAGATATCAGGAGGAACACCGGTGGCGAAGGCGGGTCTCTGGGCAGTAACTGACGCTGAGGAGCGAAAGCGTGGGGAGCGAACAGGATTAGATACCCCCGTAGTCC
4b383ffefbeceee5911f73173bf49fa1	k__Bacteria; p__Actinobacteria; c__Actinobacteria; o__Actinomycetales; f__Microbacteriaceae; g__Leucobacter; s__	GGAATTATTGGGCGTAAAGAGCTCGTAGGCGGCTTGTCGCGTCTGCTGTGAAAACCAGAGGCTCAACCTCTGGCCTGCAGTGGGTACGGGCAAGCTAGAGTGCGGTAGGGGAGATTGGAATTCCTGGTGTAGCGGTGGAATGCGCAGATATCAGGAGGAACACCGATGGCGAAGGCAGATCTCTGGGCCGTAACTGACGCTGAGGAGCGAAAGCATGGGGAGCGAACAGGATTAGATACCCCCGTAGTCC
4b4ab5b5cb9734e6acdca9ad1650d75e	k__Bacteria; p__Actinobacteria; c__Actinobacteria	GGAATTATTGGGCGTAAAGAGCTCGTAGGCGGTTTGTCGCGTCTGTCGTGAAAACTAGGGGCTTAACCTCTAGCTTGCGGTGGGTACGGGCAGGCTTGAGTGCAGTAGGGGAGACTGGAATTCCTGGTGTAGCGGTGGAATGCGCAGATATCAGGAGGAATACCGGTGGCGAAGGCGGGTCTCTGGGCTGTTACTGACGCTGAGGAGCGAAAGCATGGGGAGCGAACAGGATTAGATACCCCTGTAGTCC
4b7f1d5d89e7978de044ee332624b638	k__Bacteria; p__Firmicutes; c__Bacilli; o__Lactobacillales; f__; g__; s__	GGATTTATTGGGCGTAAAGCGAGCGCAGGCGGTCTCTTAAGTCTGATGTGAAAGCCCACGGCTTAACCGTGGAGGGTCATTGGAAACTGGGAGACTTGAGTGCAGAAGAGGAAAGTGGAACTCCATGTGTAGCGGTGGAATGCGTAGATATATGGAAGAACACCAGTGGCGAAGGCGGCTTTCTGGTCTGTAACTGACGCTGAGGCTCGAAAGCGTGGGGAGCAAACAGGATTAGATACCCCCGTAGTCC
4bfca112f011f0a15b14ebd4fbec9ec5	k__Bacteria; p__Actinobacteria; c__Actinobacteria; o__Actinomycetales; f__Corynebacteriaceae; g__Corynebacterium; s__	GGAATTACTGGGCGTAAAGAGCTCGTAGGTGGTTTGTCGCGTCGTTTGTGAAATTTTGCAGCTTAACTGTGGGCTAGCAGGCGATACGGGCATAACTGGAGTGCTGTAGGGGTAACTGGAATTCCTGGTGTAGCGGTGGAATGCGCAGATATCAGGAGGAACACCGATGGCGAAGGCAGGTTACTGGGCAGTTACTGACGCTGAGGAGCGAGAGCATGGGTAGCGAACAGGATTAGATACCCCCGTAGTC
4c8a8d483b635714e511d4d16c5dd363	k__Bacteria; p__Proteobacteria; c__Gammaproteobacteria; o__Pseudomonadales; f__Moraxellaceae; g__Acinetobacter	GGATTTACTGGGCGTAAAGCGCGCGTAGGTGGTTAATTAAGTCAAATGTGAAATCCCCGAGCTTAACTTGGGAATTGCATTCGATACTGGTTAGCTAGAGTATGGGAGGGGATGGTAGAATTCCAGGTGTAGCGGTGAAATGCGTAGAGATCTGGAGGAATACCGATGGCGAAGGCAGCCATCTGGCCTAATACTGACACTGAGGTGCGAAAGCATGGGGAGCAAACAGGATTAGATACCCGTGTAGTCC
4c9ee389febe298c52d301d76535fc22	k__Bacteria; p__Proteobacteria; c__Gammaproteobacteria	GGAATTACTGGGCGTAAAGGGCATGCAGGCGGAAGATTAAGCTAGATGTGAAATCCCTGAGCTTAACTTAGGAATTGCATTTAGAACTGGTTTTCTAGAGTTATTTAGGGAGGGGCGGAATTTCTCGTGTAACGGTAAAATGTGTAGATATGAGAAGGAACACCAAAGGCGAAGGCAGCCCCTTGGGAATTAACTGACGCTCATGTGCGAAAGCGTGGGGAGCAAACAGGATTAGATACCCCCGTAGTCC
4cd0be7a8f57cdbdb2cd0426cfb47bf1	k__Bacteria; p__Bacteroidetes; c__Sphingobacteriia; o__Sphingobacteriales; f__Sphingobacteriaceae; g__Pedobacter; s__	GGATTTATTGGGTTTAAAGGGTGCGTAGGCGGCTTATTAAGTCAGGGGTGAAAGACGGTGGCTCAACCATCGCAGTGCCTTTGATACTGATGAGCTTGAATGAACTAGAGGTAGGCGGAATGTGACAAGTAGCGGTGAAATGCATAGATATGTCACAGAACACCGATTGCGAAGGCAGCTTACTATGGTTTTATTGACGCTGAGGCACGAAAGCGTGGGGATCAAACAGGATTAGATACCCGCGTAGTCC
4d4fca54cdc942187d011c6e069b53fa	k__Bacteria; p__Chloroflexi; c__TK10; o__; f__; g__; s__	GGATTTATTGGGCGTAAAGGGCGCGCAGGTGGTTCTGTGTGCTCCGCGTGAAATCGCCCGGCTCAACCGGGCGGGGTCGCGGATGACTACAGGACTGGAGCCTGGGAGGGGGAAGCGGAATTCCCGGTGTAGTGGTGGAATGCGTAGATATCGGGAGGAACACCAGTGGCGAAGGCGGCTTCCTGGACCAGAGCTGACACTGAGGCGCGAAAGCGTGGGGAGCGATCCGGATTAGATACCCCTGTAGTCC
4e2cddb28a21ef58655ddb3e623bd4ef	k__Bacteria; p__Proteobacteria; c__Betaproteobacteria; o__Burkholderiales; f__Comamonadaceae	GGAATTACTGGGCGTAAAGCGTGCGCAGGCGGTTATGTAAGACAGTTGTGAAATCCCCGGGCTCAACCTGGGAACTGCATCTGTGACTGCATAGCTAGAGTACGGTAGAGGGGGATGGAATTCCGCGTGTAGCAGTGAAATGCGTAGATATGCGGAGGAACACCGATGGCGAAGGCAATCCCCTGGACCTGTACTGACGCTCATGCACGAAAGCGTGGGGAGCAAACAGGATTAGATACCCCCGTAGTCC
501713ce639c8de884df5e0809fe4eb9	k__Bacteria; p__Proteobacteria; c__Alphaproteobacteria; o__Rhizobiales; f__Bradyrhizobiaceae; g__Afipia; s__	GGAATCACTGGGCGTAAAGGGTGCGTAGGCGGGTCTTTAAGTCAGGGGTGAAATCCTGGAGCTCAACTCCAGAACTGCCTTTGATACTGAGGATCTTGAGTCCGGAAGAGGTGAGTGGAACTGCGAGTGTAGAGGTGAAATTCGTAGATATTCGCAAGAACACCAGTGGCGAAGGCGGCTCACTGGTCCGGTACTGACGCTGAGGCACGAAAGCGTGGGGAGCAAACAGGATTAGATACCCCTGTAGTCC
501b87a82341bb4ddbac696c0be13a09	k__Bacteria; p__Firmicutes; c__Clostridia; o__Clostridiales; f__Veillonellaceae; g__Dialister; s__	GGAATTATTGGGCGTAAAGAGCGCGTAGGCGGTCATTTAAGTCAGTCTTAAAAGTGCGGGGCTTAACCCCGTGATGGGATTGAAACTGGGTGACTAGAGTATCGGAGAGGAAAGTGGAATTCCTAGTGTAGCGGTGAAATGCGTAGAGATTAGGAAGAACACCGGTGGCGAAGGCGACTTTCTGGACGAAAACTGACGCTGAGGCGCGAAAGCGTGGGGAGCAAACAGGATTAGATACCCCTGTAGTCCA
5031bd6e301868394b0b8f9d1ab5ce0f	k__Bacteria; p__Firmicutes; c__Bacilli; o__Lactobacillales; f__Lactobacillaceae; g__Lactobacillus; s__acidipiscis	GGATTTATTGGGCGTAAAGGGAACGCAGGCGGTTTTTTAAGTCTGATGTGAAAGCCTTCGGCTTAACCGGAGATGTGCATTGGAAACTGGAAGACTTGAGTGCAGAAGAGGAGAGTGGAACTCCATGTGTAGCGGTGAAATGCGTAGATATATGGAAGAACACCAGTGGCGAAAGCGGCTCTCTGGTCTGTAACTGACGCTGAGGTTCGAAAGCATGGGTAGCGAACAGGATTAGATACCCGCGTAGTCC
506f4e18b5bd3950abc25ad2b3553c74	k__Bacteria; p__Bacteroidetes; c__Bacteroidia; o__Bacteroidales; f__Porphyromonadaceae; g__Porphyromonas; s__endodontalis	GGAATTATTGGGTTTAAAGGGTGCGTAGGTTGTATTTTAGGTCAGGGGTGAAAATTTGGAGCTCAACTTTGGACTTGCCTTTGAAACCGGGATACTAGAGATTAATCGAGGTATGCGGAATGTGTGGTGTAGCGGTGAAATGCATAGATATCACACAGAACTCCGATTGCGCAGGCAGCGTACCAGGTTGTATCTGACACTGAAGCACGAAAGCGTGGGTATCAAACAGGATTAGATACCCCTGTAGTCC
50f4016f2efa54ddf5391ec931c7d688	k__Bacteria; p__Actinobacteria; c__Actinobacteria; o__Actinomycetales; f__Nocardioidaceae; g__Nocardioides; s__	GGAATTATTGGGCGTAAAGGGCTCGTAGGCGGTTTGTCGCGTCGGGAGTGAAATCCACTGGCTTAACTGGTGGCTTGCTTTCGATACGGGCAGACTGGAGGTATGCAGGGGAGAACGGAATTCCTGGTGTAGCGGTGAAATGCGCAGATATCAGGAGGAACACCGGTGGCGAAGGCGGTTCTCTGGGCATGTCCTGACGCTGAGGAGCGAAAGTGTGGGGAGCGAACAGGATTAGATACCCCCGTAGTCC
51904f025a2124afff04e5f815df0f64	k__Bacteria; p__Proteobacteria; c__Alphaproteobacteria; o__; f__; g__; s__	GGAATTACTGGGCGTAAAGCGCGCGCAGGCGGTTCGATAAGTTGGGGGTGAAATCCCCGGGCTCAACCCGGGAATGGCCTTCAAGACTGTCGATCTAGAGGACGAGAGAGGTGAGTGGAATTCCCAGTGTAGAGGTGAAATTCGTAGATATTGGGAAGAACACCGGTGGCGAAGGCGGCTCACTGGCTCGTTTCTGACGCTGAGGCGCGAAAGCGTGGGGAGCAAACAGGATTAGATACCCCGGTAGTCC
52488b867f97ef659ac5450a5152e7f3	k__Bacteria; p__Bacteroidetes; c__Bacteroidia; o__Bacteroidales; f__Porphyromonadaceae; g__Porphyromonas; s__endodontalis	GGAATTATTGGGTTTAAAGGGTGCGTAGGTTGTATTTTAGGTCAGGGGTGAAAATTCGGAGCTCAACTTTGGACTTGCCTTTGAAACCGGGATACTAGAGATTAATCGAGGTATGCGGAATGTGTGGTGTAGCGGTGAAATGCATAGATATCACACAGAACTCCGATTGCGCAGGCAGCGTACCAGGTTGTATCTGACACTGAAGCACGAAAGCGTGGGTATCAAACAGGATTAGATACCCCTGTAGTCC
52825c8c2e72d1d62a6d1ece67ab6b46	k__Bacteria; p__Planctomycetes; c__Planctomycetia; o__Gemmatales; f__Isosphaeraceae; g__; s__	GGAATCACTGGGCTTAAAGCGCGTGTAGGCGGGCCGGCACGTCGATGGCTGAAATCCCCCGGCTCAACCGGGGAAGTGGCCTCGATACGACCGGCCTGGAGGGGGGTAGGGGGCGCCGGAACTTCCGGTGGAGCGGTGAAATGCGTTGAGATCGGAAGGAACGCCCGTGGCGAAAGCGGGCGCCTGGACCCCACCTGACGCTGAGACGCGAAAGCCAGGGGAGCGAACGGGATTAGATACCCGGGTAGTC
52c4b8096b6ba7b8d11b556f2ecf2325	k__Bacteria; p__Proteobacteria; c__Gammaproteobacteria; o__Pasteurellales; f__Pasteurellaceae; g__Avibacterium; s__gallinarum	GGAATAACTGGGCGTAAAGGGCACGCAGGCGGTAAATTAAGTGAGATGTGAAATCCCCGAGCTTAACTTGGGAATTGCATTTCAGACTGGTTTACTAGAGTACTCTAGGGAGGGGTAGAATTCCACGTGTAGCGGTGAAATGCGTAGAGATGTGGAGGAATACCGAAGGCGAAGGCAGCCCCTTGGGGAGATACTGACGCTCATGTGCGAAAGCGTGGGGAGCAAACAGGATTAGATACCCGGGTAGTCC
53fb9b865ebe37c793b854e42393a817	k__Bacteria; p__TM7; c__TM7-3; o__; f__; g__; s__	GGAGTGACTGGGCGTAAAGAGTTGCGTAGGCGGTCTGTTAAGTGAATAGTGAAATCTGGTGGCTCAACCATCTAGACTATTATTCAAACTGATAGACTCGAGAATAGCAGAGGTCACTGGAATTTCTAGTGTAGGAGTGAAATCCGTAGATATTAGAAGGAACACCGATGGCGTAGGCAGGTGACTGGGCTATTTCTGACGCTAAGGCACGAAAGCGTGGGGAGCGAACCGGATTAGATACCCGTGTAGT
54079274a7ba296e8e7ae4589eb30311	k__Bacteria; p__Firmicutes; c__Clostridia; o__Clostridiales; f__Clostridiaceae; g__Clostridium; s__	GGATTTACTGGGCGTAAAGGGCGTGTAGGCGGTTTATTAAGTGAGATGTTTAAATCCAAGGCTTAACCTTGGGGTGTCATTTCAAACTGGTAAACTTGAGTGCTGGAGAGGATAGTGGAATTCCTAGTGTAGCGGTAAAATGCGTAGATATTAGGAGGAACACCAGTGGCGAAGGCGGCTATCTGGACAGTAACTGACGCTGAGGCGCGAAAGCGTGGGGAGCAAACAGGATTAGATACCCGCGTAGTCC
5610c8efb3fcab9c7c24a0328577d051	k__Bacteria; p__Proteobacteria; c__Gammaproteobacteria; o__Alteromonadales; f__Shewanellaceae; g__Shewanella; s__	GGAATTACTGGGCGTAAAGCGTGCGCAGGCGGTTTGTTAAGCGAGATGTGAAAGCCCTGGGCTCAACCTAGGAATAGCATTTCGAACTGGCGAACTAGAGTCTTGTAGAGGGGGGTAGAATTCCAGGTGTAGCGGTGAAATGCGTAGAGATCTGGAGGAATACCGGTGGCGAAGGCGGCCCCCTGGACAAAGACTGACGCTCATGCACGAAAGCGTGGGGAGCAAACAGGATTAGATACCCGGGTAGTCC
568825ada94105013066c0d08a610be4	k__Bacteria; p__Actinobacteria; c__Actinobacteria; o__Bifidobacteriales; f__; g__; s__	GGAATTATTGGGCGTAAAGAGCTCGTAGGCGGTTTGTCGCGTCTGCCGTGAAAACCTGCAGCTTAACTGTGGGCTTGCGGTGGGTACGGGCAGGCTTGAGTGCAGTAGGGGAGACTGGAATTCCTGGTGTAGCGGTGGAATGCGCAGATATCAGGAGGAACACCGGTGGCGAAGGCGGGTCTCTGGGCTGTTACTGACGCTGAGGAGCGAAAGCATGGGGAGCGAACAGGATTAGATACCCCCGTAGTCC
56e53a887b25992e5ac8ab056f21686b	k__Bacteria; p__Proteobacteria; c__Alphaproteobacteria; o__Rhodobacterales; f__Rhodobacteraceae; g__Amaricoccus; s__	GGAATTACTGGGCGTAAAGCGCACGTAGGCGGATAGTTAAGTCGGGGGTGAAATCCCGGGGCTCAACCCCGGAACTGCCTTCGATACTGGCTGTCTAGAGATCGAGAGAGGTGAGTGGAATTCCGAGTGTAGAGGTGAAATTCGTAGATATTCGGAGGAACACCAGTGGCGAAGGCGGCTCACTGGCTCGATACTGACGCTGAGGTGCGAAAGCGTGGGGAGCAAACAGGATTAGATACCCCCGTAGTCC
572018d15a75fef69c2f917e0a2cf780	k__Bacteria; p__Proteobacteria; c__Gammaproteobacteria; o__Pasteurellales; f__Pasteurellaceae; g__Chelonobacter; s__	GGAATAACTGGGCGTAAAGGGCACGCAGGCGGATGGATAAGTGAGATGTGAAAGCCCTGGGCTTAACCTGGGAACTGCATTTCAGACTGTTCATCTAGAGTTTTGTAGAGAGGGGTAGAATTCCACGTGTAGCGGTGAAATGCGTAGAGATGTGGAGGAATACCGGAGGCGAAGGCGGCCCCTTGGACAAGAACTGACGCTCATGTGCGAAAGCGTGGGGAGCAAACAGGATTAGATACCCCCGTAGTCC
5749b239b47717b587b60a49d6d7db4e	k__Bacteria; p__Firmicutes; c__Bacilli; o__Lactobacillales; f__; g__; s__	GGATTTATTGGGCGTAAAGCGAGCGCAGGCGGTCTTTTAAGTCTGATGTGAAAGCCCACGGCTTAACCGTGGAGGGTCATTGGAAACTGGGAGACTTGAGTGCAGAAGAGGAAAGTGGAACTCCATGTGTAGCGGTGGAATGCGTAGATATATGGAAGAACACCAGTGGCGAAGGCGGCTTTCTGGTCTGTAACTGACGCTGAGGCTCGAAAGCGTGGGGAGCAAACAGGATTAGATACCCCTGTAGTCC
577697aa4b2b5e492bbc22061fb86b8b	k__Bacteria; p__Firmicutes; c__Clostridia; o__Clostridiales; f__Clostridiaceae; g__Clostridium; s__	GGAATTACTGGGTGTAAAGGGCGTGCAGGCGGCTTAGCAAGTCGGATGTGAAATCCCGAGGCTTAACCTCGGAACTGCATCCGATACTGCTGAACTTGAGTGCTGGAGAGGAAAGTGGAATTCCTAGTGTAGCGGTAAAATGCGTAGATATTAGGAGGAACACCAGTGGCGAAGGCGGCTTTCTGGACAGTAACTGACGCTGAGGCGCGAAAGCGTGGGTAGCAAACAGGATTAGATACCCGTGTAGTCC
57f55c12425a61745291a5e2646530d4	k__Bacteria	ATCTTTAACAGGTATATAGGGTACCTAGACGGTGTACAAAGGCTTAGATAAGTACCTGTTACACTTGAGTTTGATATGTGAGAGGAATATGTCAGAATTATTGGTGGAAAGATGAAATTTGCTAATACTAATAGGACTGATAACGGCGAAGGCAAACCTCTATGTACATGTATTTTGCTTTGTCGGCGTAAAGACAAAAACATTAATACTATAACTGACGTTGAGGGACGAAGGCTCAGAGAGTGAAGAG
59443116e895bc55ef07aaa018b462ce	k__Bacteria; p__Bacteroidetes	GGATTTATTGGGTTTAAAGGGTGCGTAGGTGGCAGATTAAGTCAGCGGTGAAAAGCTCAGGCTCAACCTGAGTCTTGCCGTTGAAACTGGTCAGCTTGAGTGTGGATGCTGTGGGCGGAACGCGTAGTGTAGCGGTGAAATGCATAGATATTACGCTGAACTCCGATTGCGAAGGCAGCTCACAAAACCACTACTGACACTCAGAGCACGAGAGCGTGGGTATCAAACAGGATTAGATACCCCTGTAGTC
59d460f4f302d3c6f515b0bce4890813	k__Bacteria; p__Proteobacteria; c__Gammaproteobacteria; o__Cardiobacteriales; f__Cardiobacteriaceae; g__; s__	GGAATGACTGGGCGTAAAGCGCACGCAGGCGGTTACTTAAGTCAGATGTGAAAGCCCCGGGCTTAACCTGGGAATTGCATTTGAAACTGGGTAACTAGAGTATGTCAGAGGAAGGCGGAATTTCCAGTGTAGCAGTGAAATGCGTAGAGATTGGAAGGAACACCGATGGCGAAGGCAGCCTTCTGGGGCAATACTGACGCTCATGTGCGAAAGCGTGGGTAGCAAACAGGATTAGATACCCGCGTAGTCC
5a4666ed26f1f54e249b1a8d14b8d038	k__Bacteria; p__Proteobacteria; c__Gammaproteobacteria; o__Cardiobacteriales; f__Cardiobacteriaceae; g__; s__	GGAATGACTGGGCGTAAAGCGCACGCAGGCGGCTTATTAAGTCAGATGTGAAAGCCCCGGGCTCAACCTGGGAACTGCATTTGAAACTAATAAGCTAGAGTATGTCAGAGGAAGGCGGAATTTCCAGTGTAGCAGTGAAATGCGTAGAGATTGGAAGGAACACCGATGGCGAAGGCAGCCTTCTGGGGCAATACTGACGCTCATGTGCGAAAGCGTGGGTAGCAAACAGGATTAGATACCCGGGTAGTCC
5a7b52d9be70cfd1b07dc915b1603bd8	k__Bacteria; p__Proteobacteria; c__Gammaproteobacteria	GGAATTACTGGGCGTAAAGCGCGCGTAGGCGGTTTAGTAAGTTGGATGTGAAAGCCCTGGGCTTAACCTGGGAACTGCATTTGATACTGCTAGGCTAGAGTATGGTAGAGGGAAGTGGAATTTCAGGTGTAGCGGTGAAATGCGTAGATATCTGAAGGAACATCAGTGGCGAAGGCGACTTCCTGGACCAATACTGACGCTGAGGTGCGAAAGCGTGGGTAGCAAACGGGATTAGATACCCCTGTAGTCC
5a88be34534c3cb9fb4b281da65db627	k__Bacteria; p__Firmicutes; c__Bacilli; o__Bacillales; f__Planococcaceae; g__Sporosarcina; s__	GGAATTATTGGGCGTAAAGCGCACGCAGGCGGCCTTCTAAGTCTGATGTGAAATCCCACGGCTTAACCGTGGAAGGTCATTGGAAACTGGAAGGCTTGAGGATAGAAGAGGAAAGTGGAATTCCACGTGTAGCGGTGAAATGCGTAGAGATGTGGAGGAACACCAGTGGCGAAGGCGACTTTCTGGTCTATTACTGACGCTGAGGTGCGAAAGCGTGGGGAGCAAACAGGATTAGATACCCGCGTAGTCC
5b98fb09bb46bf3873befab4d24ee6c3	k__Bacteria; p__Proteobacteria; c__Epsilonproteobacteria; o__Campylobacterales; f__Campylobacteraceae; g__Campylobacter; s__	GGAATCACTGGGCGTAAAGGGCGCGTAGGCGGATAATCAAGTCTCTTGTGAAATCCAATGGCTCAACCATTGAACTGCTTGGGAAACTGGTTATCTAGAGTAAGGGAGAGGTAGATGGAATTCTTGGTGTAGGGGTAAAATCCGTAGAGATCAAGAAGAATACCCATTGCGAAAGCGATCTACTGGAACTTAACTGACGCTAATGCGCGAAAGCGTGGGGAGCAAACAGGATTAGATACCCCGGTAGTCC
5bb5f7c2e80152ccbb95ce8a2287df87	k__Bacteria; p__Firmicutes; c__Bacilli; o__Bacillales; f__Planococcaceae; g__Sporosarcina; s__	GGAATTATTGGGCGTAAAGCGCACGCAGGCGGCCTTCTAAGTCTGATGTGAAATCCCACGGCTTAACCGTGGAAGGTCATTGGAAACTGGAAGGCTTGAGGATAGAAGAGGAAAGTGGAATTCCACGTGTAGCGGTGAAATGCGTAGAGATGTGGAGGAACACCAGTGGCGAAGGCGACTTTCTGGTCTATTACTGACGCTGAGGTGCGAAAGCGTGGGGAGCAAACAGGATTAGATACCCCGGTAGTCC
5bc51749a33a8fb35ed8342ad3ccdb31	k__Bacteria; p__Firmicutes; c__Clostridia; o__Clostridiales; f__Clostridiaceae; g__Clostridium; s__	GGATTTACTGGGTGTAAAGGGCGTGTAGGCGGATCTACAAGTCGGATGTGAAATACCAAGGCTAAACCTTGGGGTGTCATCCGAAACTGCAGACCTTGAGTGTCAGAGGGGAAAGCGGAATTCCTAGTGGAGCGGTAAAATGCTTAGAGATTAGGAGGAACACCGGTGGCGAAGGCGGCTTTCTGGCTGACAACTGACGCTAAGGCGCGAAAGCGTGGGGAGCAAACAGGATTAGATACCCCCGTAGTCC
5be879b08f2607b0396f932ab3b3aa98	k__Bacteria; p__Proteobacteria; c__Gammaproteobacteria; o__Aeromonadales; f__Aeromonadaceae; g__; s__	GGAATTACTGGGCGTAAAGCGCACGCAGGCGGTTGGATAAGTTAGATGTGAAAGCCCCGGGCTCAACCTGGGAATTGCATTTAAAACTGTCCAGCTAGAGTCTTGTAGAGGGGGGTAGAATTCCAGGTGTAGCGGTGAAATGCGTAGAGATCTGGAGGAATACCGGTGGCGAAGGCGGCCCCCTGGACAAAGACTGACGCTCAGGTGCGAAAGCGTGGGGAGCAAACAGGATTAGATACCCGTGTAGTCC
5bf340c3a44788fc475d66af7fcf84bb	k__Bacteria; p__Actinobacteria; c__Actinobacteria; o__Actinomycetales; f__Micrococcaceae	GGAATTATTGGGCGTAAAGAGCTTGTAGGCGGTTTGTCGCGTCTGCTGTGAAAGCCCGGGGCTTAACTCCGGGTTTGCAGTGGGTACGGGCTAACTAGAGTGCAGTAGGGGAGACTGGAATTCCTGGTGTAGCGGTGAAATGCGCAGATATCAGGAGGAACACCAATGGCGAAGGCAGGTCTCTGGGCTGTAACTGACGCTGAGAAGCGAAAGCATGGGGAGCAAACAGGATTAGATACCCCTGTAGTCC
5bf9097fdbea5bf6e7d69fbd5027f8b6	k__Bacteria; p__Proteobacteria; c__Deltaproteobacteria; o__Myxococcales; f__OM27; g__; s__	GGAATCATTGGGCGTAAAGCGTACGCAGGCGGCTCAATAAGTCGGGTGTGAAAGCCCAGGGCTCAACCCTGGAAATGCGCCCGAAACTGTCGAGCTTGAGTGCGGGAGAGGGAAGCGGAATTCCTGGTGTAGAGGTGAAATTCGTAGATATCAGGAGGAACACCGGTGGCGAAAGCGGCTTCCTGGCCCGATACTGACGCTCATGTACGAAAGCGTGGGGAGCAAACAGGATTAGATACCCCCGTAGTCC
5c4bc8ad0f1f607059ab29b03b774003	k__Bacteria	TGTTTGCTCCCCACGCTTTCGTGCCTGAGCGTCAGTCTAAAGTCCAGTAAGTCGCCTTCGCCACCGGTATTCCTCCTGATATCTACGCATTTCACCGCTACACCAGGAATTCCACTTACCTCTCCTTGACTCAAGTCTTGGAGTTTTGGATGCTTAATATAGTTGAGCTATATCCTTTCACATCCAACTTCCAAAACCGCCTGCGCACCCTTTACGCCCAATGATTCCGGACAACGCTCGCCCCATACGT
5c964fdedd0a812c61b3a16e230efc5c	k__Bacteria; p__Actinobacteria; c__Actinobacteria; o__Actinomycetales; f__Actinomycetaceae; g__Varibaculum; s__	GGATTTATTGGGCGTAAAGGGCTTGTAGGTGGCTGGTTGCGTCTGTCGTGAAAGCTCATGGCTTAACTGTGGGTTTGCGGTGGGTACGGGCTGGCTTGAGTGCAGTAGGGGAGATTGGAATTCCTGGTGTAGCGGTGGAATGCGCAGATATCAGGAGGAATGCCGGTGGCGAAGGCGGGTCTCTGGGCTGTTACTGACGCTGAGGAGCGAAAGCGTGGGGAGCGAACAGGATTAGATACCCCTGTAGTCC
5d47919ca8d575d0002f36302c6231bf	k__Bacteria; p__Proteobacteria; c__Gammaproteobacteria; o__Pseudomonadales; f__Pseudomonadaceae; g__; s__	GGAATTACTGGGCGTAAAGCGCGCGTAGGTGGTTCAGTAAGTTAGGAGTGAAAGCCCCGGGCTTAACCTGGGAATTGCTTCTAAAACTGCTGAGCTAGAGTACGGTAGAGGGTGGTGGAATTTCCTGTGTAGCGGTGAAATGCGTAGATATAGGAAGGAACATCAGTGGCGAAGGCGACCACCTGGACTGATACTGACACTGAGGTGCGAAAGCGTGGGGAGCAAACAGGATTAGATACCCCCGTAGTCC
5e161f21c1b0b418bfcfe8511d3b6e60	k__Bacteria; p__Proteobacteria; c__Gammaproteobacteria; o__Pseudomonadales; f__Pseudomonadaceae; g__; s__	GGATTTACTGGGCGTAAAGAGCTCGTAGGTGGTTCAGTAAGTTAGGAGTGAAAGCCCCGGGCTTAACCTGGGAATTGCTTCTAAAACTGCTGAGCTAGAGTACGGTAGAGGGTGGTGGAATTTCCTGTGTAGCGGTGAAATGCGTAGATATAGGAAGGAACATCAGTGGCGAAGGCGACCACCTGGACTGATACTGACACTGAGGTGCGAAAGCGTGGGGAGCAAACAGGATTAGATACCCGCGTAGTCC
5e5944aefb4471424214362bd4f518cc	k__Bacteria; p__Actinobacteria; c__Actinobacteria; o__Actinomycetales; f__Corynebacteriaceae; g__Corynebacterium; s__	GGAATTACTGGGCGTAAAGAGCTCGTAGGTGGTTTGTCGCGTCGTCTGTGAAATTCCGGGGCTTAACTCCGGGCGTGCAGGCGATACGGGCATAACTTGAGTACTGTAGGGGAGACTGGAATTCCTGGTGTAGCGGTGAAATGCGCAGATATCAGGAGGAACACCGGTGGCGAAGGCGGGTCTCTGGGCAGTAACTGACGCTGAGGAGCGAAAGCATGGGTAGCGAACAGGATTAGATACCCCCGTAGTC
5e8230fb017469eaa82b4d496d223219	k__Bacteria; p__Bacteroidetes; c__Bacteroidia; o__Bacteroidales; f__Porphyromonadaceae; g__Porphyromonas; s__	GGATTTATTGGGTTTAAAGGGTGCGTAGGTGGCTTTTTAGGTCAGCGGTGAAAAGCTGTGGCTCAACCATAGTCTTGCCGTTGAAACCGGGGAGCTTGAGTGTAGATGATGTGGGCGGAACGCGTAGTGTAGCGGTGAAATGCATAGAGATTACGCAGAACTCCAATTGCGAAGGCAGCTCACAAAACTACCACTGACACTCATTGCACGAGAGCGTGGGTATCAAACAGGATTAGATACCCCTGTAGTC
5f0718ef7fff2e88e50b37c5c61869d4	k__Bacteria; p__Chloroflexi; c__Thermomicrobia; o__JG30-KF-CM45; f__; g__; s__	GGAGTTATTGGGCGTAAAGCGCGCGCAGGCGGCTTGGCGCGCCCGACGTGAAAGCCCCCGGCTTAACCGGGGAGAGTCGTCGGGTACGGCCAGGCTTGAGGGCGGGAGAGGTTGGTGGAATTCCCGGTGTAGTGGTGAAATGCGTAGAGATCGGGAGGAACACCTGTGGCGAAGGCGGCCGACTGGGCCGACCCTGACGCTGAGGCGCGAAGGCGTGGGGAGCGAACGGGATTAGATACCCGCGTAGTCC
5f42c83de128913cbf41ac777b2f3bd2	k__Bacteria; p__Proteobacteria; c__Alphaproteobacteria; o__Rhizobiales; f__Bradyrhizobiaceae	GGAATCACTGGGCGTAAAGGGTGCGTAGGCGGGTCTTTAAGTCAGAGGTGAAAGCCTGGAGCTCAACTCCAGAACTGCCTTTGATACTGAGGATCTCGAGTTCGGGAGAGGTGAGTGGAACTGCGAGTGTAGAGGTGAAATTCGTAGATATTCGCAAGAACACCAGTGGCGAAGGCGGCTCACTGGCCCGATACTGACGCTGAGGCACGAAAGCGTGGGGAGCAAACAGGATTAGATACCCGCGTAGTCC
5fbfc4879228d321af00c0e2cd7d0f78	k__Bacteria; p__Firmicutes; c__Bacilli; o__Lactobacillales; f__Enterococcaceae; g__Enterococcus; s__	GGATTTATTGGGCGTAAAGCGAGCGCAGGCGGTTTCTTAAGTCTGATGTGAAAGCCCCCGGCTCAACCGGGGAGGGTCATTGGAAACTGGGAAACTTGAGTGCAGAAGAGGAGAGTGGAATTCCATGTGTAGCGGTGAAATGCGTAGATATATGGAGGAACACCAGTGGCGAAGGCGGCTCTCTGGTCTGTAACTGACGCTGAGGCTCGAAAGCGTGGGGAGCAAACAGGATTAGATACCCGTGTAGTCC
603d67afd3519da64b9d62d00b1c637a	k__Bacteria; p__Proteobacteria; c__Gammaproteobacteria; o__Pseudomonadales; f__Moraxellaceae; g__Acinetobacter	GGATTTACTGGGCGTAAAGCGTGCGTAGGCGGCTTTTTAAGTCGGATGTGAAATCCCTGAGCTTAACTTAGGAATTGCATTCGATACTGGGAAGCTAGAGTATGGGAGAGGATGGTAGAATTCCAGGTGTAGCGGTGAAATGCGTAGAGATCTGGAGGAATACCGATGGCGAAGGCAGCCATCTGGCCTAATACTGACGCTGAGGTACGAAAGCATGGGGAGCAAACAGGATTAGATACCCCTGTAGTCC
60aadc7d53535d2e9221f5d1f3b2c783	k__Bacteria; p__Bacteroidetes; c__Bacteroidia; o__Bacteroidales; f__Porphyromonadaceae; g__; s__	GGATTTATTGGGTTTAAAGGGTGCGCAGGCGGGATGTTAAGTCGGCGGTGAAATTTTGCAGCTCAACTGTAAAAGTGCCTTCGAAACTGGCATTCTTGAGTATGGATGAAGTAGGCGGAATTTGTGGTGTAGCGGTGAAATGCATAGATATCACAAGGAACTCCGATTGCGCAGGCAGCTTACTAAACCATAACTGACGCTCATGCACGAAGGCGTGGGTATCAAACAGGATTAGATACCCGGGTAGTCC
61008c4c9445c0e4ad51a9859f9a99ba	k__Bacteria; p__Proteobacteria; c__Deltaproteobacteria; o__Myxococcales; f__; g__; s__	GGAATCACTGGGCGTAAAGGGCGTGTAGGCGGGAAGGTAAGTCGGGCGTGAAATCCCTGGGCTCAACCCAGGAACTGCACTCGAAACTACTTTTCTTGAGTGCCGGAGAGGAAAGCGGAATTCCTGGTGTAGAGGTGAAATTCGTAGATATCAGGAGGAACACCAGTGGCGAAGGCGGCTTTCTGGACGGTAACTGACGCTGAGACGCGAAAGCGTGGGGAGCAAACAGGATTAGATACCCGCGTAGTCC
6168f9ffc3db7a839a914eebfa1e61af	k__Bacteria; p__Firmicutes; c__Bacilli; o__Lactobacillales; f__Aerococcaceae; g__Facklamia; s__	GGAATTATTGGGCGTAAAGGGAGCGCAGGTGGTTTCTTAAGTCTGATGTGAAAGCCCACGGCTCAACCGTGGAAGGTCATTGGAAACTGGGAAACTTGAGTGCAGAAGAGGAAAATGGAATTCCATGTGTAGCAGTGAAATGCGTAGATATATGGAGGAACACCAGTGGCGAAGGCGATTTTCTGGTCTGTAACTGACACTGAGGCTCGAAAGCGTGGGGAGCGAACAGGATTAGATACCCGCGTAGTCC
6187810891b7fa55d234f197dc78121a	k__Bacteria; p__Firmicutes; c__Clostridia; o__Clostridiales; f__[Tissierellaceae]; g__Peptoniphilus; s__	CGGAATCACTGGGCGTAAAGGGTTCGCAGGCGGAAATGCAAGTCAGATGTCAAAGGCATAGGCTTAACCAATGTAAGCATCTGAAACTGCATATCTTGAGTGATGGAGAGGTAAGTGGAATTCCTAGTGTAGCGGTGAAATGCGTAGATATTAGGAGGAATACCGGTGGCGAAGGCGACTTACTGGACATCAACTGACGCTGAGGAACGAAAGCGTGGGGAGCAAACAGGATTAGATACCCCCGTAGTCC
619b4ce7524c02862aba0f23f39e7c60	k__Bacteria; p__Firmicutes; c__Clostridia; o__Clostridiales; f__Clostridiaceae; g__Clostridium; s__	GGATTTACTGGGTGTAAAGGGCGCGTAGGCGGGCTTGCAAGTTGGATGTGAAAAGCCAAGGCTTAACCTTGGTCTTGCATCCAAAACTGTAGGTCTTGAGTGTCAGAGGGGAAAGTGGAATTCCTAGTGGAGCGGTAAAATGCGTAGAGATTAGGAGGAACACCGGTGGCGAAGGCGACTTTCTGGCTGACAACTGACGCTGAGGCGCGAAAGCGTGGGGAGCAAACAGGATTAGATACCCGCGTAGTCC
6255f438da216157ff0e7a5862c0f88c	k__Bacteria; p__Bacteroidetes; c__Cytophagia; o__Cytophagales; f__Cytophagaceae; g__Dyadobacter; s__	GGATTTATTGGGTTTAAAGGGTGCGTAGGTGGCTTATTAAGTCAGTGGTGAAATACAGCCGCTCAACGGTTGAGGTGCCATTGATACTGATGAGCTTGAAACAAGTGGAGGCTGCCGGAATGGATGGTGTAGCGGTGAAATGCATAGATATCATCCAGAACACCGATTGCGAAGGCAGGTGGCTACGTTTGATTTGACACTGAGGCACGAAAGCATGGGGAGCAAACAGGATTAGATACCCGTGTAGTCC
62b172c30790da2c66bf0d2175cf4b4d	k__Bacteria; p__Proteobacteria; c__Gammaproteobacteria; o__Xanthomonadales; f__Sinobacteraceae; g__Steroidobacter; s__	GGAATTACTGGGCGTAAAGCGCGCGTAGGCGGCTTTGCAAGTCGGGTGTGAAATCCCCAGGCTTAACCTGGGAACTGCATTCGAGACTGCATTGCTAGAGTATGGGAGAGGGAAGTGGAATTTCCGGTGTAGCGGTGAAATGCGTAGATATCGGAAGGAACATCAGTGGCGAAAGCGACTTCCTGGACCAATACTGACGCTCATGTGCGAAAGCGTGGGGAGCAAACAGGATTAGATACCCGTGTAGTCC
62e4893a9c75c1abf8265c6d58e09102	k__Bacteria; p__Proteobacteria; c__Gammaproteobacteria; o__Pseudomonadales; f__Pseudomonadaceae; g__Pseudomonas; s__	GGAATTACTGGGCGTAAAGCGCGCGTAGGTGGTTTGTTAAGTTGGATGTGAAATCCCCGGGCTCAACCTGGGAACTGCATTCAAAACTGACAAGCTAGAGTATGGTAGAGGGTGGTGGAATTTCCTGTGTAGCGGTGAAATGCGTAGATATAGGAAGGAACACCAGTGGCGAAGGCGACCACCTGGACTGATACTGACACTGAGGTGCGAAAGCGTGGGGAGCAAACAGGATTAGATACCCCTGTAGTCC
62ea35f77965cef79fa62f6b9992d2cc	k__Bacteria; p__Firmicutes; c__Clostridia; o__Clostridiales; f__Clostridiaceae; g__Clostridium; s__	GGATTTACTGGGTGTAAAGGGCGTGTAGGCGGATCTGCAAGTCGGATGTGAAATACCAAGGCTAAACCTTGGGGTGTCATCCGAAACTGCAGACCTTGAGTGTCAGAGGGGAAAGCGGAATTCCTAGTGGAGCGGTAAAATGCTTAGAGATTAGGAGGAACACCGGTGGCGAAGGCGGCTTTCTGGCTGACAACTGACGCTAAGGCGCGAAAGCGTGGGGAGCAAACAGGATTAGATACCCCCGTAGTCC
6308928e6d53d26397f737a913122d15	k__Bacteria; p__Proteobacteria; c__Gammaproteobacteria; o__Xanthomonadales; f__Xanthomonadaceae; g__Rhodanobacter; s__	GGAATTACTGGGCGTAAAGGGTGCGTAGGCGGTTCGTTAAGTCTGTTGTGAAATCCCCGGGCTCAACCTGGGAATGGCGATGGATACTGGCGAGCTAGAGTGTGTCAGAGGATGGTGGAATTCCCGGTGTAGCGGTGAAATGCGTAGAGATCGGGAGGAACATCAGTGGCGAAGGCGGCCATCTGGGACAACACTGACGCTGAAGCACGAAAGCGTGGGGAGCAAACAGGATTAGATACCCCCGTAGTCC
6319e2362225f4bdfda6c37605535223	k__Bacteria; p__Firmicutes; c__Clostridia; o__Clostridiales; f__[Tissierellaceae]; g__Peptoniphilus; s__	CGGAATCACTGGGCGTAAAGGGTTCGCAGGCGGAAATGCAAGTCAGATGTCAAAGGCATAGGCTTAACCAATGTAAGCATCTGAAACTGCATATCTTGAGTGATGGAGAGGTAAGTGGAATTCCTAGTGTAGCGGTGAAATGCGTAGATATTAGGAGGAATACCGGTGGCGAAGGCGACTTACTGGACATCAACTGACGCTGAGGAACGAAAGCGTGGGGAGCAAACAGGATTAGATACCCGCGTAGTCC
63932e6f6671964392a45a9995843898	k__Bacteria; p__Actinobacteria; c__Actinobacteria; o__Actinomycetales; f__Nocardiaceae; g__Rhodococcus; s__	GGAATTACTGGGCGTAAAGAGCTCGTAGGCGGTTTGTCGCGTCGTCTGTGAAAACCAGCAGCTCAACTGTTGGCTTGCAGGCGATACGGGCAGACTTGAGTATTTCAGGGGAGACTGGAATTCCTGGTGTAGCGGTGAAATGCGCAGATATCAGGAGGAACACCGGTGGCGAAGGCGGGTCTCTGGGAAATAACTGACGCTGAGGAGCGAAAGCGTGGGTAGCGAACAGGATTAGATACCCGCGTAGTCC
641034b95d5f12d9f93ca9dcdc572eba	k__Bacteria; p__Firmicutes; c__Clostridia; o__Clostridiales	GGATTTACTGGGTGTAAAGGGTGCGCAGGTGGCATAGCAAATCATATGTGAAAGCCCGCAGCTCAACTGCGGACGTGCATAAGAAACTGTTAAGCTAGAGTACAGGAGAGGTAAGTGGAATTCCTAGTGTAGCGGTAAAATGCGTAGATATTAGGAGGAACACCTGAGGCGAAGGCGGCTTACTGGACTGATACTGACACTGAGGCACGAAAGCGTGGGGAGCAAACAGGATTAGATACCCGCGTAGTCC
642e1bcfb013a40a3bb6eb3dd5a35311	k__Bacteria; p__Proteobacteria; c__Alphaproteobacteria; o__Caulobacterales; f__Caulobacteraceae; g__; s__	GGAATTACTGGGCGTAAAGGGAGCGTAGGCGGATAGTTTAGTCAGAGGTGAAAGCCCAGGGCTCAACCCTGGAATTGCCTTTGATACTGGCTATCTTGAGTATGAGAGAGGTTAGCGGAACTCCGAGTGTAGAGGTGAAATTCGTAGATATTCGGAAGAACACCAGTGGCGAAGGCGGCTAACTGGCTCATTACTGACGCTGAGGCTCGAAAGCGTGGGGAGCAAACAGGATTAGATACCCGTGTAGTCC
64e42110e21bcdbabaf4491c12f3fe08	k__Bacteria; p__Proteobacteria; c__Alphaproteobacteria; o__Rhodospirillales; f__Acetobacteraceae; g__; s__	GGAATGACTGGGCGTAAAGGGCGCGTAGGCGGATTGTCTTGTCGGGCGTGAAATTCCAGGGCTCAACCTTGGGTGGTCGTTCGAGACGGGCAGTCTAGAGTTTGGCAGAGGGTCGTGGAATTCCCAGTGTAGAGGTGAAATTCGTAGATATTGGGAAGAACACCGGTGGCGAAGGCGGCGACCTGGTCCTTGACTGACGCTGAGGCGCGAAAGCGTGGGGAGCAAACAGGATTAGATACCCCCGTAGTCC
661ab074e8dbc11ec517ed7c817ef5b9	k__Bacteria; p__Chlamydiae; c__Chlamydiia; o__Chlamydiales; f__Rhabdochlamydiaceae; g__Candidatus Rhabdochlamydia; s__	GGAATTATTGGGCGTAAAGGGCGCGTAGGCGGGATTAAAAGTCAGATGTGAAATTCCGAAGCTCAACTTCGGAGCCGCATTTGAAACTGCAATTCTTGAGGAATGGCGGAGGAAACGGAATTCCACATGTAGCGGTGAAATGCGTAGATATGTGGAAGAACACCTGTGGCGAAAGCGGTTTCCTAGCTTTTACCTGACGCTGAGGCGCGAGAGCAAGGGGAGCAAACAGGATTAGATACCCCCGTAGTCC
664f2d94791b3f67007736d0d80db803	k__Bacteria; p__Proteobacteria; c__Gammaproteobacteria; o__Alteromonadales; f__Shewanellaceae; g__Shewanella; s__	GGAATTACTGGGCGTAAAGCGTGCGCAGGCGGTTTGTTAAGCGAGATGTGAAAGCCCTGGGCTCAACCTAGGAATAGCATTTCGAACTGGCGAACTAGAGTCTTGTAGAGGGGGGTAGAATTCCAGGTGTAGCGGTGAAATGCGTAGAGATCTGGAGGAATACCGGTGGCGAAGGCGGCCTCCTGGACAAAGACTGACGCTCATGCACGAAAGCGTGGGGAGCAAACAGGATTAGATACCCGCGTAGTCC
673541a54197c139faf63712d7c80d34	k__Bacteria; p__Firmicutes; c__Bacilli; o__Bacillales; f__Staphylococcaceae; g__Staphylococcus; s__sciuri	GGAATTATTGGGCGTAAAGCGCGCGTAGGCGGTTTCTTAAGTCTGATGTGAAAGCCCACGGCTCAACCGTGGAGGGTCATTGGAAACTGGGAAACTTGAGTGCAGAAGAGGAGAGTGGAATTCCATGTGTAGCGGTGAAATGCGCAGAGATATGGAGGAACACCAGTGGCGAAGGCGGCTCTCTGGTCTGTAACTGACGCTGATGTGCGAAAGCGTGGGGATCAAACAGGATTAGATACCCCTGTAGTCC
675a579d0e967778f4fb63e711b10e1a	k__Bacteria; p__Firmicutes; c__Clostridia; o__Clostridiales; f__Veillonellaceae; g__Dialister; s__	CGGAATTATTGGGCGTAAAGAGCGCGCAGGCGGTCACTTAAGTCAGTCTTAAAAGTGCGGGGCTTAACCCCGTGATGGGATTGAAACTGGGTGACTTGAGTATCGGAGAGGAAAGTGGAATTCCTAGTGTAGCGGTGAAATGCGTAGAGATTAGGAAGAACACCGGTGGCGAAGGCGACTTTCTGGACGAAAACTGACGCTGAGGCGCGAAAGCGTGGGGAGCAAACAGGATTAGATACCCGTGTAGTCC
67bd64ceb8f69b99c8a9034cffb7eec4	k__Bacteria; p__Proteobacteria; c__Betaproteobacteria; o__Burkholderiales; f__Comamonadaceae	GGAATTACTGGGCGTAAAGCGTGCGCAGGCGGTTATGTAAGACAGTTGTGAAATCCCCGGGCTCAACCTGGGAACTGCATCTGTGACTGCATAGCTAGAGTACGGTAGAGGGGGATGGAATTCCGCGTGTAGCAGTGAAATGCGTAGATATGCGGAGGAACACCGATGGCGAAGGCAATCCCCTGGACCTGTACTGACGCTCATGCACGAAAGCGTGGGGAGCAAACAGGATTAGATACCCCGGTAGTCC
6808a3e6d6cdec749afd947cc59ab901	k__Bacteria; p__Planctomycetes; c__Planctomycetia; o__Gemmatales; f__Isosphaeraceae; g__; s__	GGAATCACTGGGCTTAAAGCGCGTGTAGGCGGATGGCCGCGTCGTTTGCTGAAAGCCCCCGGCTCAACCGGGGGACCGGCGGCGAAACGGGCCGTCTGGAGGGGCGTAGGGGGAGCTGGAACTCACGGTGGAGCGGTGAAATGCGTTGAGATCGTGAGGAACGCCCGCGGCGAAAGCGAGCTCCTGGACGCCTGCTGACGCTGAGACGCGAAAGCCAGGGGAGCGAACGGGATTAGATACCCCCGTAGTC
682f6be9fc1140e2e0c6bbfffb355f2d	k__Bacteria; p__Proteobacteria; c__Alphaproteobacteria; o__Rhizobiales; f__Bradyrhizobiaceae; g__Balneimonas; s__	GGAATCACTGGGCGTAAAGGGCGCGTAGGCGGCCATTCAAGTCGGGGGTGAAAGCCTGTGGCTTAACCACAGAATTGCCTTCGATACTGTTTGGCTTGAGACCGGAAGAGGTAAGTGGAACTGCGAGTGTAGAGGTGAAATTCGTAGATATTCGCAAGAACACCAGTGGCGAAGGCGGCTTACTGGTCCGGTTCTGACGCTGAGGCGCGAAAGCGTGGGGAGCAAACAGGATTAGATACCCGCGTAGTCC
698a0067e39596a4c5ec1f56d7861753	k__Bacteria; p__Proteobacteria; c__Alphaproteobacteria; o__Ellin329; f__; g__; s__	GGAATTACTGGGCGTAAAGCGCGCGCAGGCGGTCTTCCAAGTCAGTGGTGAAAGCCCGGAGCTCAACTCCGGAACTGCCATTGAAACTGTGAGACTTGAGGACGAGAGAGGTGAGTGGAATTCCCAGTGTAGAGGTGAAATTCGTAGATATTGGGAAGAACACCGGTGGCGAAGGCGGCTCACTGGCTCGTATCTGACGCTCAGGCGCGATAGCGTGGGGATCAAACAGGATTAGATACCCGGGTAGTCC
69f1612c33d00f501d466281512a7b5a	k__Bacteria; p__Firmicutes; c__Clostridia; o__Clostridiales; f__[Tissierellaceae]; g__1-68; s__	GGAATCATTGGGCGTAAAGGGTGCGCAGGCGGTTTTGGAAGTTGGATGTGAAAGGATATAGCTCAACTATATTAAGCATCCAAAACTCCAAGACTTGAGTCAAGGAGAGGTAAGTGGAATTCCTGGTGTAGCGGTGAAATGCGTAGATATCAGGAGGAATACCGGTGGCGAAGGCGACTTACTGGACTTTAGACTGACGCTCAGGCACGAAAGCGTGGGGAGCAAACAGGATTAGATACCCGCGTAGTCC
6aebdaf8a5ee47e67d38b1ce3525b040	k__Bacteria; p__Proteobacteria; c__Gammaproteobacteria; o__Aeromonadales; f__Aeromonadaceae; g__; s__	GGAATTACTGGGCGTAAAGCGCACGCAGGCGGTTGGATAAGTTAGATGTGAAAGCCCCGGGCTCAACCTGGGAATTGCATTTAAAACTGTCCAGCTAGAGTCTTGTAGAGGGGGGTAGAATTCCAGGTGTAGCGGTGAAATGCGTAGAGATCTGGAGGAATACCGGTGGCGAAGGCGGCCCCCTGGACAAAGACTGACGCTCAGGTGCGAAAGCGTGGGGAGCAAACAGGATTAGATACCCGCGTAGTCC
6af437cadc7a98f257a90e1c8d8a036f	k__Bacteria; p__Cyanobacteria; c__ML635J-21; o__; f__; g__; s__	GGAATTACTGGGCGTAAAGAGTACGTAGGCGGCATATCAAGTCTGATATTAAAGACCGGGGCTTAACCTCGGGAATGTACCGGAAACTGATAAGCTAGAGGACAGTAGAGGAAACCGGAATTCTCAGTGTAGCGGTGAAATGCGTAGATATTGGGAAGAACACCAGTGGCGAAAGCGGGTTTCTGGGCTGTTACTGACGCTGAGGTACGAAAGTGTGGGGAGCAAACAGGATTAGATACCCCTGTAGTCC
6af5d37ae155b1ff7994ed700f80e911	k__Bacteria; p__Proteobacteria; c__Betaproteobacteria; o__Burkholderiales; f__Oxalobacteraceae; g__Polynucleobacter; s__	GGAATTACTGGGCGTAAAGCGTGCGCAGGCGATTATACAAGCCAGGCGTGAAATCCCCGGGCTTAACCTGGGAATGGCGTCTGTGACTGTATGACTAGAGTGTGTCAGAGGGGGGTAGAATTCCACGTGTAGCAGTGAAATGCGTAGATATGTGGAGGAATACCAATGGCGAAGGCAGCCCCCTGGGATAACACTGACGCTCATGCACGAAAGCGTGGGGAGCAAACAGGATTAGATACCCCCGTAGTCC
6c1cc45014b773e54582253911c8566f	k__Bacteria	GGAATTACTGGGCGTAAAGGGCGCGTAGGCGGCTCATTAAGTCTCTGGTTAAAGCGTGGTGCTCAACGCCATGATGCCCGAGAAACTGGTGAGCTAGAGGCATGGAGAGGCAAATGGAATTCCTGGTGTAGCGGTGGAATGCGTAGATATCAGGAGGAACACCGGTGGCGAAGGCGATTTGCTGGACATGCACTGACGCTCATAGCGCGAAAGCCAGGGTAGCGAACGGGATTAGATACCCCCGTAGTCC
6c5ecb17adfe5afc26d439d7b4bbb2e5	k__Bacteria; p__Proteobacteria; c__Epsilonproteobacteria; o__Campylobacterales; f__Helicobacteraceae; g__Helicobacter; s__	GGAATCACTGGGCGTAAAGAGCGCGTAGGCGGGGTAGTAAGTCAGATGTGAAATCCTATGGCTTAACCATAGAACTGCATTTGAAACTACTACTCTAGAGTATGGGAGAGGTAGGTGGAATTCTTGGTGTAGGGGTAAAATCCGTAGAGATCAAGAGGAATACTCATTGCGAAGGCGACCTGCTGGAACATTACTGACGCTGATGCGCGAAAGCGTGGGGAGCAAACAGGATTAGATACCCCTGTAGTCC
6df863dbb0bc8c6a45d40c4247b7a139	k__Bacteria; p__Actinobacteria; c__Actinobacteria; o__Actinomycetales	GGAATTATTGGGCGTAAAGAGCTCGTAGGCGGCTTGTCGCGTCTGTCGTGAAATCCAGGGGCTTAACTCCTGGCTTGCGGTGGGTACGGGCAGGCTTGAGTGTGGTAGGGGAGATTGGAATTCCTGGTGTAGCGGTGGAATGCGCAGATATCAGGAGGAACACCGACGGCGAAGGCAGGTCTCTGGGCCATTACTGACGCTGAGGAGCGAAAGCATGGGGAGCGAACAGGATTAGATACCCGTGTAGTCC
6e51933b9ca30d3c1d234cd1740d19e6	k__Bacteria; p__Firmicutes; c__Bacilli; o__Lactobacillales; f__; g__; s__	GTAATACGTAGGTGGCAAGCGTTGTCCGGATTTATTGGGCGTAAAGCGAGCGCAGGCGGTCTTTTAAGTCTGATGTGAAAGCCCACGGCTTAACCGTGGAGGGTCATTGGAAACTGGGAGACTTGAGTGCAGAAGAGGAAAGTGGAACTCCATGTGTAGCGGTGGAATGCGTAGATATATGGAAGAACACCAGTGGCGAAGGCGGCTTTCTGGTCTGTAACTGACGCTGAGGCTCGAAAGCGTGGGGAGC
6e53031b956c1f623ebabd629e78f301	k__Bacteria; p__Proteobacteria; c__Alphaproteobacteria; o__Rhodobacterales; f__Rhodobacteraceae; g__Rubellimicrobium; s__	GGAATGACTGGGCGTAAAGCGCGCGTAGGCGGGCTGGAAAGTTGGGGGTGAAATCCCGGGGCTCAACCCCGGAATGGCCTTCAAAACTCCCAGCCTAGAGTTCGAGAGAGGTGAGTGGAATTCCGAGTGTAGAGGTGAAATTCGTAGATATTCGGAGGAACACCAGTGGCGAAGGCGGCTCACTGGCTCGACACTGACGCTGAGGTGCGAAAGCGTGGGGAGCAAACAGGATTAGATACCCGTGTAGTCC
6f25a2b96a280995b2a3333cdc913c45	k__Bacteria; p__Proteobacteria; c__Deltaproteobacteria; o__Myxococcales; f__; g__; s__	GGAATCACTGGGCGTAAAGGGCGTGTAGGCGGGAAGGAAAGTCAGATGTGAAATCCCCAGGCTCAACCTGGGAACTGCATTTGAAACTCCCTTTCTTGAGTACCGGAGAGGAAAGTGGAATTCCTGGTGTAGAGGTGAAATTCGTAGATATCAGGAGGAACACCAGTGGCGAAGGCGGCTTTCTGGACGGTAACTGACGCTGAGACGCGAAAGCGTGGGGAGCAAACAGGATTAGATACCCGTGTAGTCC
6fd57f0924a3361b753bad6dc1a54a31	k__Bacteria; p__TM7; c__TM7-3; o__; f__; g__; s__	GGAGTGACTGGGCGTAAAGAGTTGCGTAGGCGGTCTGTTAAGTGAATAGTGAAATCTGGTGGCTCAACCATCTAGACTATTATTCAAACTGATAGACTCGAGAATAGCAGAGGTCACTGGAATTTCTAGTGTAGGAGTGAAATCCGTAGATATTAGAAGGAACACCGATGGCGTAGGCAGGTGACTGGGCTATTTCTGACGCTAAGGCACGAAAGCGTGGGGAGCGAACCGGATTAGATACCCCTGTAGT
6fddd1461993f07ec6a0b78aa7dea419	k__Bacteria; p__Firmicutes; c__Clostridia; o__Clostridiales; f__[Tissierellaceae]; g__Peptoniphilus; s__	CGGAATCACTGGGCGTAAAGGGTTCGCAGGCGGAAATACAAGTCAGTTGTGAAAGACCGAGGCTCAACCTCGGCGAGCAATTGAAACTGTATATCTTGAGTTGTGTAGAGGCAAGTGGAATTCCTAGTGTAGCGGTGAAATGCGTAGATATTAGGAGGAATACCGGTGGCGAAGGCGACTTGCCGGGCACAAACTGACGCTGAGGAACGAAAGCGTGGGGAGCAAACAGGATTAGATACCCCTGTAGTCC
7067b6337fa33218bc2357dfeaa7af1d	k__Bacteria; p__Proteobacteria; c__Deltaproteobacteria; o__Myxococcales; f__; g__; s__	GGAATTACTGGGCGTAAAGCGCGTGTAGGCGGACTGGTAAGTCGGACGTGAAATCCCTGGGCTCAACCCAGGAACTGCATCCGAAACTATCAGTCTGGAGTGGTGGAGAGGGAAGCAGAATTCCTGGTGTAGAGGTGAAATTCGTAGATATCAGGAGGAACACCGGTGGCGAAGGCGGCTTCCTGGACACTAACTGACGCTGAGACGCGAAAGCGTGGGGAGCAAACAGGATTAGATACCCGGGTAGTCC
7079084461429270f0f522ea71df8e69	k__Bacteria; p__Firmicutes; c__Bacilli; o__Lactobacillales; f__Aerococcaceae; g__Facklamia; s__	GGAATTATTGGGCGTAAAGGGAGCGCAGGTGGTTTCTTAAGTCTGATGTGAAAGCCCACGGCTCAACCGTGGAAGGTCATTGGAAACTGGGAAACTTGAGTGCAGAAGAGGAAAATGGAATTCCATGTGTAGCAGTGAAATGCGTAGATATATGGAGGAACACCAGTGGCGAAGGCGATTTTCTGGTCTGTAACTGACACTGAGGCTCGAAAGCGTGGGGAGCGAACAGGATTAGATACCCCCGTAGTCC
71046bfa4cd3fe0ab0525e27586492e2	k__Bacteria; p__Bacteroidetes; c__Bacteroidia; o__Bacteroidales; f__Porphyromonadaceae; g__; s__	GGATTTATTGGGTTTAAAGGGTGCGCAGGCGGGATGTTAAGTCGGCGGTGAAATTTTGCAGCTCAACTGTAAAAGTGCCTTCGAAACTGGCATTCTTGAGTATGGATGAAGTAGGCGGAATTTGTGGTGTAGCGGTGAAATGCATAGATATCACAAGGAACTCCGATTGCGCAGGCAGCTTACTAAACCATAACTGACGCTCATGCACGAAGGCGTGGGTATCAAACAGGATTAGATACCCCCGTAGTCC
71707b639215c2a0118c670a8df8f3c9	k__Bacteria; p__Bacteroidetes; c__Flavobacteriia; o__Flavobacteriales; f__[Weeksellaceae]; g__Cloacibacterium; s__	GGATTTATTGGGTTTAAAGGGTCCGTAGGCGGACTTATAAGTCAGTGGTGAAAGCCTGTCGCTTAACGATAGAACTGCCATTGATACTGTAAGTCTTGAGTATATTTGAGGTAGCTGGAATAAGTAGTGTAGCGGTGAAATGCATAGATATTACTTAGAACACCAATTGCGAAGGCAGGTTACCAAGATATAACTGACGCTGAGGGACGAAAGCGTGGGGAGCGAACAGGATTAGATACCCCTGTAGTCC
71bc1b1f8ecdd3f782ab3f5e4bfcbc3b	k__Bacteria; p__Bacteroidetes; c__[Saprospirae]; o__[Saprospirales]; f__Chitinophagaceae; g__; s__	GGATTCACTGGGTTTAAAGGGTGCGTAGGCGGACAGGTAAGTCCGTGGTGAAATCTCTGAGCTTAACTCAGAAACTGCCATGGATACTATTTGTCTTGAATACTGTGGAGGTAAGCGGAATATGTCATGTAGCGGTGAAATGCTTAGATATGACATGGAACACCAATTGCGAAGGCAGCTTACTACACAAATATTGACGCTGAGGCACGAAAGCGTGGGGATCAAACAGGATTAGATACCCGGGTAGTCC
7260433a714ebc73895d276eec8e9fad	k__Bacteria; p__Actinobacteria; c__Actinobacteria; o__Actinomycetales; f__Corynebacteriaceae; g__Corynebacterium; s__	GGAATTACTGGGCGTAAAGAGCTCGTAGGTGGTTTGTCGCGTCGTTTGTGAAATCCCGCAGCTTAACTGTGGGTGTGCATACGATACGGGCATAACTGGAGTGCTGTAGGGGTAACTGGAATTCCTGGTGTAGCGGTGAAATGCGCAGATATCAGGAGGAACACCGATGGCGAAGGCAGGTTACTGGGCAGTTACTGACGCTGAGGAGCGAAAGCATGGGTAGCGAACAGGATTAGATACCCGCGTAGTC
728b4f52e2bc4d5297d7e7f2a02b8db9	k__Bacteria	GGATTTACTGGGCGTAAAGGGCGCGTAGGCGGCCTGGCAAGTCGGACGTTTAATCTCTGGGCTTAACCCAGAGCTGTCGTCCGATACTGTTAGGCTGGAGTGTCAGAGGGGGCAGTGGAATTCCTAGTGTAGCGGTAAAATGCGTAAATATTAGGAGGAACACCGGTGGCGAAGGCGACTGCCTGGCTGATAACTGACGCTGAGGCGCGAAAGCGTGGGGAGCAAACAGGATTAGATACCCCCGTAGTCC
73463608208ea3b6bcad71d8f3e9b11b	k__Bacteria; p__Tenericutes; c__Mollicutes; o__Mycoplasmatales; f__Mycoplasmataceae; g__Mycoplasma; s__	GGAATTATTGGGCGTAAAGCGTCTGTAGGTTGTTTGTTAAGTCTGACGTCAAAACTTGGGGCTCAACCCCAAATCGCGTTGGATACTGGCAAACTAGAGTTATTTAGAGGTTAATGGAATTCCTTGTGAAGCGGTGGAATGCGTAGATATAAGGAAGAACACCAACATGGCGAAGGCAATTAACTGGGAATACACTGACACTGAGAGACGACAGCGTGGGGAGCGAACAGGATTAGATACCCCTGTAGTC
738339233422a8565279d3a3fa222878	k__Bacteria; p__Proteobacteria; c__Betaproteobacteria; o__Burkholderiales; f__Oxalobacteraceae; g__Janthinobacterium; s__lividum	GGAATTACTGGGCGTAAAGCGTGCGCAGGCGGTTTTGTAAGTCTGATGTGAAATCCCCGGGCTCAACCTGGGAATTGCATTGGAGACTGCAAGGCTAGAATCTGGCAGAGGGGGGTAGAATTCCACGTGTAGCAGTGAAATGCGTAGATATGTGGAGGAACACCGATGGCGAAGGCAGCCCCCTGGGTCAAGATTGACGCTCATGCACGAAAGCGTGGGGAGCAAACAGGATTAGATACCCCCGTAGTCC
7384ea2709b93c1b9589f84c083a60f8	k__Bacteria; p__Cyanobacteria; c__Chloroplast; o__Chlorophyta; f__; g__; s__	GGAATGATTGGGCGTAAAGCGTCTGTAGGTGGGTTGTGAAGTCTTCTGTTAAAGATCAGGGCTTAACCCTGTTTAGGCAGTGGAAACTCATAACCTAGAGTACGGTAGGGGCAGAGGGAATTCCCGGTGTAGCGGTGAAATGCGTAGATATCGGGAAGAACACCGACGGCGAAAGCACTCTGCTGGGCCGAAACTGACACTGAGAGACGAAAGCTAGGGGAGCGAAAGGGATTAGATACCCCCGTAGTCC
739a8db67c2d57e057d7a145d44d0378	k__Bacteria; p__Firmicutes; c__Clostridia; o__Clostridiales; f__[Tissierellaceae]; g__Peptoniphilus; s__	GGAATCACTGGGCGTAAAGGGTTCGCAGGCGGAAATACAAGTCAGTTGTGAAAGACCGAGGCTCAACCTCGGCGAGCAATTGAAACTGTATATCTTGAGTTGTGTAGAGGCAAGTGGAATTCCTAGTGTAGCGGTGAAATGCGTAGATATTAGGAGGAATACCGGTGGCGAAGGCGACTTGCCGGGCACAAACTGACGCTGAGGAACGAAAGCGTGGGGAGCAAACAGGATTAGATACCCCCGGTAGTCC
73f0fccd96992f55051a5c0648d6540a	k__Bacteria; p__Firmicutes; c__Bacilli; o__Lactobacillales; f__Enterococcaceae; g__Enterococcus; s__	GGATTTATTGGGCGTAAAGCGAGCGCAGGCGGTTTCTTAAGTCTGATGTGAAAGCCCCCGGCTCAACCGGGGAGGGTCATTGGAAACTGGGAAACTTGAGTGCAGAAGAGGAGAGTGGAATTCCATGTGTAGCGGTGAAATGCGTAGATATATGGAGGAACACCAGTGGCGAAGGCGGCTCTCTGGTCTGTAACTGACGCTGAGGCTCGAAAGCGTGGGGAGCAAACAGGATTAGATACCCCGGTAGTCC
74996043c8958627ea8edd222d232b36	k__Bacteria	CGGATTCATTGGGCGTAAAGCGCGCGTAGGCGGATTGTTAAGTCGGTTGTTAAAGCCCGGAGCTCAACTCCGGTTCGCATCCGATACTGGCAGTCTTGAGTGCGGTAGAGGAGAGTGGAATTCCCGGTGTAACGGTGGAATGTGTAGATATCGGGAAGAACACCAGCGGCGAAGGCGGCTCTCTGGGCCGTTACTGACGCTAAGGCGCGAAAGCTGGGGGAGCGAACAGGATTAGATACCCGTGTAGTCC
759fc81cb833f0a5bf652c3590103d76	k__Bacteria; p__Proteobacteria; c__Gammaproteobacteria; o__Pseudomonadales; f__Moraxellaceae; g__Acinetobacter; s__	GGATTTACTGGGCGTAAAGCGTGCGTAGGCGGCTGATTAAGTCGGATGTGAAATCCCTGAGCTTAACTTAGGAATTGCATTCGATACTGGTCAGCTAGAGTATGGGAGAGGATGGTAGAATTCCAGGTGTAGCGGTGAAATGCGTAGAGATCTGGAGGAATACCGATGGCGAAGGCAGCCATCTGGCCTAATACTGACGCTGAGGTACGAAAGCATGGGGAGCAAACAGGATTAGATACCCGCGTAGTCC
76665d168212dbe954e448d8f66b9acb	k__Bacteria; p__Firmicutes; c__Bacilli; o__Bacillales	GGATTTATTGGGCGTAAAGCGAGCGCAGGCGGTCTTTTAAGTCTGATGTGAAAGCCCACGGCTTAACCGTGGAGGGTCATTGGAAACTGGGAGACTTGAGTGCAGAAGAGGAAAGTGGAATTCCTAGTGTAGCGGTGAAATGCGTAGAGATTAGGAAGAACACCGGTGGCGAAGGCGACTTTCTGGACGGAGACTGACGCTGAGGCGCGAAAGCGTGGGGAGCAAACAGGATTAGATACCCGCGTAGTCC
76fb77daae3a9e0b3e66bf63cfa3c7f0	k__Bacteria; p__Actinobacteria; c__Actinobacteria; o__Actinomycetales; f__Nocardioidaceae; g__; s__	GGAATTATTGGGCGTAAAGGGCTCGTAGGCGGTTTGTCGCGTCGGGAGTGAAAACGCCGTGCTTAACACGGCGCTTGCTTTCGATACGGGCAGACTAGAGGTATTCAGGGGAGAACGGAATTCCTGGTGTAGCGGTGAAATGCGCAGATATCAGGAGGAACACCGGTGGCGAAGGCGGTTCTCTGGGAATGACCTGACGCTGAGGAGCGAAAGTGTGGGGAGCGAACAGGATTAGATACCCCCGTAGTCC
770db04a83a1df98c330b56e0c3783ed	k__Bacteria; p__Proteobacteria; c__Betaproteobacteria; o__Burkholderiales; f__Comamonadaceae; g__Tepidimonas; s__	GGAATTACTGGGCGTAAAGCGTGCGCAGGCGGTCTTGTAAGACAGAGGTGAAATCCCTGGGCTCAACCTAGGAATGGCCTTTGTGACTGCAAGGCTGGAGTGCGGCAGAGGGGGATGGAATTCCGCGTGTAGCAGTGAAATGCGTAGATATGCGGAGGAACACCGATGGCGAAGGCAGTCCCCTGGGCCTGCACTGACGCTCATGCACGAAAGCGTGGGGAGCAAACAGGATTAGATACCCCCGTAGTCC
78767f282808bf399fa5ff42adfc3d36	k__Bacteria; p__Firmicutes; c__Clostridia; o__Clostridiales; f__Veillonellaceae; g__Dialister; s__	GGAATTATTGGGCGTAAAGAGCGCGTAGGCGGTCATTTAAGTCAGTCTTAAAAGTGCGGGGCTTAACCCCGTGATGGGATTGAAACTGGGTGACTAGAGTATCGGAGAGGAAAGTGGAATTCCTAGTGTAGCGGTGAAATGCGTAGAGATTAGGAAGAACACCGGTGGCGAAGGCGACTTTCTGGACGAAAACTGACGCTGAGGCGCGAAAGCGTGGGGAGCAAACAGGATTAGATACCCCGTGTAGTCC
7a09bf58145954fecf9167686092b04a	k__Bacteria; p__Firmicutes; c__Clostridia; o__Clostridiales; f__[Tissierellaceae]; g__Peptoniphilus; s__	GGAATCACTGGGCGTAAAGGGTTCGCAGGCGGAAATGCAAGTCAGATGTCAAAGGCATAGGCTTAACCAATGTAAGCATCTGAAACTGCATATCTTGAGTGATGGAGAGGTAAGTGGAATTCCTAGTGTAGCGGTGAAATGCGTAGATATTAGGAGGAATACCGGTGGCGAAGGCGACTTACTGGACATCAACTGACGCTGAGGAACGAAAGCGTGGGGAGCAAACAGGATTAGATACCCCGCGTAGTCC
7a8a38028d2d45d2d3432d60f77cc628	k__Bacteria; p__Proteobacteria; c__Gammaproteobacteria; o__Pseudomonadales; f__Pseudomonadaceae; g__Pseudomonas; s__	GGAATTACTGGGCGTAAAGCGCGCGTAGGTGGTTTGTTAAGTTGGATGTGAAATCCCCGGGCTCAACCTGGGAACTGCATTCAAAACTGACAAGCTAGAGTATGGTAGAGGGTGGTGGAATTTCCTGTGTAGCGGTGAAATGCGTAGATATAGGAAGGAACACCAGTGGCGAAGGCGACCACCTGGACTGATACTGACACTGAGGTGCGAAAGCGTGGGGAGCAAACAGGATTAGATACCCGCGTAGTCC
7ac583057994af1961fab2f6120d7e0f	k__Bacteria; p__Proteobacteria; c__Gammaproteobacteria; o__Pseudomonadales; f__Moraxellaceae; g__Acinetobacter; s__	GGATTTACTGGGCGTAAAGCGTGCGTAGGCGGCTGATTAAGTCGGATGTGAAATCCCTGAGCTTAACTTAGGAATTGCATTCGATACTGGTCAGCTAGAGTATGGGAGAGGATGGTAGAATTCCAGGTGTAGCGGTGAAATGCGTAGAGATCTGGAGGAATACCGATGGCGAAGGCAGCCATCTGGCCTAATACTGACGCTGAGGTACGAAAGCATGGGGAGCAAACAGGATTAGATACCCGGGTAGTCC
7b0d774ce1f062418a84db64021646e8	k__Bacteria; p__Firmicutes; c__Bacilli; o__Bacillales; f__Bacillaceae; g__Anoxybacillus; s__kestanbolensis	GGAATTATTGGGCGTAAAGCGCGCGCAGGCGGTTCCTTAAGTCTGATGTGAAAGCCCACGGCTCAACCGTGGAGGGTCATTGGAAACTGGGGGACTTGAGTGCAGAAGAGGAGAGCGGAATTCCACGTGTAGCGGTGAAATGCGTAGAGATGTGGAGGAACACCAGTGGCGAAGGCGGCTCTCTGGTCTGTAACTGACGCTGAGGCGCGAAAGCGTGGGGAGCAAACAGGATTAGATACCCGGGTAGTCC
7bb8d1503a3c4973447a76bed435bc66	k__Bacteria; p__Bacteroidetes; c__Bacteroidia; o__Bacteroidales; f__Porphyromonadaceae; g__Porphyromonas; s__	GGAATTATTGGGTTTAAAGGGTGCGTAGGTGGACAGTTAAGTCAGCGGTGAAAAGCTATGGCTCAACCATAGTCTTGCCGTTGAAACTGGATGTCTTGAGTGTAGATGATGTAGGCGGAATGCGCAGTGTAGCGGTGAAATGCATAGATATTGCGCAGAACTCCGATTGCGAAGGCAGCTTACAAAGCTACAACTGACACTGATGCACGAAAGCGTGGGGATCAAACAGGATTAGATACCCCCGTAGTCC
7be37ba415050dced02e8dfaf1a3d07c	k__Bacteria; p__Firmicutes; c__Clostridia; o__Clostridiales	GGATTTACTGGGCGTAAAGGGCGTGTAGGCGGCTTGGCAAGTCGGATGTTTAACCCCCGGGCTTAACTCGGGGCTGTCATCCGAAACTACTGAGCTAGAGTGTCGAAGGGGACAGTGGAATTCCTAGTGTAGCGGTAAAATGCGTAGATATTAGGAGGAACACCGGTGGCGAAGGCGACTGTCTGGTCGATAACTGACGTTGAGGCGCGAAAGCGTGGGGAGCAAACAGGATTAGATACCCCCGTAGTCC
7c21e4035f86c081684b9023ef270a07	k__Bacteria; p__Proteobacteria; c__Betaproteobacteria; o__Methylophilales; f__Methylophilaceae; g__Methylotenera; s__mobilis	GGAATTACTGGGCGTAAAGCATGCGCAGGCGGTTTGGCAAGTCAGATGTGAAATCCCCGAGCTCAACTTGGGAACTGCGTTTGAAACTGCCAGACTAGAATATGTCAGAGGGGGGTAGAATTCCACGTGTAGCAGTGAAATGCGTAGAGATGTGGAGGAATACCAATGGCGAAGGCAGCCCCCTGGGATAATATTGACGCTCATGCACGAAAGCGTGGGGAGCAAACAGGATTAGATACCCGGGTAGTCC
7c84d7e0e8a08db57c2c1034030b3b0b	k__Bacteria; p__Proteobacteria; c__Betaproteobacteria; o__Burkholderiales; f__Comamonadaceae	GGAATTACTGGGCGTAAAGCGTGCGCAGGCGGTTATGTAAGACAGTTGTGAAATCCCCGGGCTCAACCTGGGAACTGCATCTGTGACTGCATAGCTAGAGTACGGTAGAGGGGGATGGAATTCCGCGTGTAGCAGTGAAATGCGTAGATATGCGGAGGAACACCGATGGCGAAGGCAATCCCCTGGACCTGTACTGACGCTCATGCACGAAAGCGTGGGGAGCAAACAGGATTAGATACCCGTGTAGTCC
7cc3e142e9f197e4d1ae75c499d545c1	k__Bacteria; p__Proteobacteria; c__Gammaproteobacteria; o__Enterobacteriales; f__Enterobacteriaceae; g__Escherichia; s__coli	GGAATTACTGGGCGTAAAGCGCACGCAGGCGGTTTGTTAAGTCAGATGTGAAATCCCCGGGCTCAACCTGGGAACTGCATCTGATACTGGCAAGCTTGAGTCTCGTAGAGGGGGGTAGAATTCCAGGTGTAGCGGTGAAATGCGTAGAGATCTGGAGGAATACCGGTGGCGAAGGCGGCCCCCTGGACGAAGACTGACGCTCAGGTGCGAAAGCGTGGGGAGCAAACAGGATTAGATACCCCCGTAGTCC
7ceea1717180332ca731f24ab5ffded8	k__Bacteria	ATCTTTAACAGGTATATAGGGTACCTAGACGGTGTACAAAGGCTTAGGTAAGGACCTGTTACACTTGAGTTTGATATGTGAGAGGAATATGTCAGAATTATTGGTGGAAAGATGAAATTTGCTAATACTAATAGGACTGATAACGGCGAAGGCAAACCTCTATGTACATGCGTTTTTTACTAGTTGGCGTGCTAGCACGTTTACAGTAAAAAATACTATAACTGACGTTGAGGGACGAAGGCTCAGAGAG
7db6adbb91d99d50891e570a29fbe739	k__Bacteria; p__Actinobacteria; c__Actinobacteria; o__Actinomycetales; f__Actinomycetaceae; g__Arcanobacterium; s__	GGAATTATTGGGCGTAAAGAGCTTGTAGGCGGTTTGTTGCGTCTGCTGTGAAAGCCCGGGGCTTAACTCCGGGTCTGCAGTGGGTACGGGCAGACTAGAGTGCGGTAGGGGTAGCTGGAATTCCTGGTGTAGCGGTGGAATGCGCAGATATCAGGAGGAACACCGATGGCGAAGGCAGGTTACTGGGCCGTTACTGACGCTGAGAAGCGAAAGCATGGGGAGCGAACAGGATTAGATACCCGCGTAGTCC
7dbb99cecc7e553f8a748e87832c8af3	k__Bacteria; p__Cyanobacteria; c__Chloroplast; o__Streptophyta; f__; g__; s__	GGAATGATTGGGCGTAAAGCGTCTGTAGGTGGCTTTTTAAGTCCGCCGTCAAATCCCAGGGCTCAACCCTGGACAGGCGGTGGAAACTACCAAGCTGGAGTACGGTAGGGGCAGAGGGAATTTCCGGTGGAGCGGTGAAATGCGTAGAGATCGGAAAGAACACCAACGGCGAAAGCACTCTGCTGGGCCGACACTGACACTGAGAGACGAAAGCTAGGGGAGCGAATGGGATTAGATACCCCTGTAGTCC
7dbc1fd50e17b818f8f0354d59c05644	k__Bacteria; p__Actinobacteria; c__Actinobacteria; o__Actinomycetales; f__Actinomycetaceae; g__Arcanobacterium; s__	GGAATTATTGGGCGTAAAGAGCTTGTAGGCGGTTTGTTGCGTCTGCTGTGAAAGCCCGGGGCTTAACTCCGGGTCTGCAGTGGGTACGGGCAGACTAGAGTGCGGTAGGGGTAGCTGGAATTCCTGGTGTAGCGGTGGAATGCGCAGATATCAGGAGGAACACCGATGGCGAAGGCAGGTTACTGGGCCGTTACTGACGCTGAGAAGCGAAAGCATGGGGAGCGAACAGGATTAGATACCCCCGTAGTCC
7e84de39a97cdf5df8c484a1ba865292	k__Bacteria; p__Actinobacteria; c__Actinobacteria; o__Actinomycetales; f__Actinomycetaceae; g__Varibaculum; s__	GGATTTATTGGGCGTAAAGGGCTTGTAGGTGGCTGGTTGCGTCTGTCGTGAAAGCTCATGGCTTAACTGTGGGTTTGCGGTGGGTACGGGCTGGCTTGAGTGCAGTAGGGGAGATTGGAATTCCTGGTGTAGCGGTGGAATGCGCAGATATCAGGAGGAATGCCGGTGGCGAAGGCGGGTCTCTGGGCTGTTACTGACGCTGAGGAGCGAAAGCGTGGGGAGCGAACAGGATTAGATACCCCCGTAGTCC
7f358243de2beb71474f06a09ee0c699	k__Bacteria; p__Acidobacteria; c__[Chloracidobacteria]; o__RB41; f__Ellin6075; g__; s__	GGATTTACTGGGCGTAAAGGGCGCGTAGGCGGCAATTCAAGTCAGCTGTGAAATCTCTGGGCTTAACCCAGAACGGCCAGCTGATACTGCTTTGCTAGAGTGCAGAAGGGGCAATCGGAATTCTTGGTGTAGCGGTGAAATGCGTAGATATCAAGAGGAACACCTGAGGTGAAGACGGGTTGCTGGGCTGACACTGACGCTGAGGCGCGAAAGCCAGGGGAGCAAACGGGATTAGATACCCCTGTAGTCC
7fbd7a139f193478a1c188eac74f3513	k__Bacteria; p__Actinobacteria; c__Actinobacteria; o__Bifidobacteriales; f__; g__; s__	GGAATTATTGGGCGTAAAGAGCTCGTAGGCGGTTTGTCGCGTCTGTCGTGAAAACTAGGGGCTTAACCTCTAGCTTGCGGTGGGTACGGGCAGGCTTGAGTGCAGTAGGGGAGACTGGAATTCCTGGTGTAGCGGTGGAATGCGCAGATATCAGGAGGAATACCGGTGGCGAAGGCGACTTTCTGGACGGAGACTGACGCTGAGGCGCGAAAGCGTGGGGAGCAAACAGGATTAGATACCCGCGTAGTCC
80f2cadf3969cf7ea08d61158215892a	k__Bacteria; p__Bacteroidetes; c__Bacteroidia; o__Bacteroidales; f__Porphyromonadaceae; g__Porphyromonas; s__endodontalis	GGAATTATTGGGTTTAAAGGGTGCGTAGGTTGTATTTTAGGTCAGGGGTGAAAATTCGGAGCTCAACTTTGGACTTGCCTTTGAAACCGGGATACTAGAGATTAATCGAGGTATGCGGAATGTGTGGTGTAGCGGTGAAATGCATAGATATCACACAGAACTCCGATTGCGCAGGCAGCGTACCAGGTTGTATCTGACACTGAAGCACGAAAGCGTGGGTATCAAACAGGATTAGATACCCGTGTAGTCC
813ca1b02cf8d2f16001fa0ec8c8223b	k__Bacteria; p__Proteobacteria; c__Betaproteobacteria; o__Burkholderiales; f__Oxalobacteraceae; g__Polynucleobacter; s__	GGAATTACTGGGCGTAAAGCGTGCGCAGGCAATTATACAAGACAGGCGTGAAATCCTCGGGCTTAACCTGGGAATGGCGTCTGTGACTGTATGACTAGAGTGTGTCAGAGGGGGGTAGAATTCCACGTGTAGCAGTGAAATGCGTAGATATGTGGAGGAATACCAATGGCGAAGGCAGCCCCCTGGGATAACACTGACGCTCATGCACGAAAGCGTGGGGAGCAAACAGGATTAGATACCCCTGTAGTCC
814f3c738caaf9490bf7d19f1954be67	k__Bacteria; p__Actinobacteria; c__Actinobacteria; o__Actinomycetales; f__Corynebacteriaceae; g__Corynebacterium; s__variabile	GGAATTACTGGGCGTAAAGCGTGCGCAGGCGGTTATGTAAGACAGTTGTGAAATTCCGGGGCTTAACTCCGGGCGTGCAGGCGATACGGGCATAACTTGAGTACTGTAGGGGAGACTGGAATTCCTGGTGTAGCGGTGAAATGCGCAGATATCAGGAGGAACACCGGTGGCGAAGGCGGGTCTCTGGGCAGTAACTGACGCTGAGGAGCGAAAGCACTCAAGTTTACCAGTTTGAAATGACACTCCAAGG
82fdf0024371569eabd0d6f39703edd4	k__Bacteria; p__Firmicutes; c__Clostridia; o__Clostridiales; f__[Tissierellaceae]; g__Anaerococcus; s__	GGAATCATTGGGCGTAAAGGGTACGCAGGCGGCTATTTAAGTTAGAAGTCAAAGGCTATAGCTCAACTATAGTAAGCTTCTAAAACTGGATAGCTTGAGTAAAGGAAGGGAAAGTGGAATTTCTAGTGTAGCGGTGAAATGCGTAGATATTAGGAAGAATACCGGTGGCGAAAGCGACTTTCTGGCCTTTAACTGACGCTGAGGTACGAAAGCGTGGGTAGCAAACAGGATTAGATACCCCCGGTAGTCC
834b4ef790985a6f09bc2c0b46c668b0	k__Bacteria; p__Proteobacteria; c__Alphaproteobacteria; o__Rhizobiales; f__Rhizobiaceae	GGAATTACTGGGCGTAAAGCGCACGTAGGCGGATATTTAAGTCAGGGGTGAAATCCCAGAGCTCAACTCTGGAACTGCCTTTGATACTGGGTATCTCGAGTATGGAAGAGGTGAGTGGAATTCCGAGTGTAGAGGTGAAATTCGTAGATATTCGGAGGAACACCAGTGGCGAAGGCGGCTCACTGGTCCATTACTGACGCTGAGGTGCGAAAGCGTGGGGAGCAAACAGGATTAGATACCCGTGTAGTCC
834e0389baacb80e4ee45baf1dc46d1d	k__Bacteria; p__Firmicutes; c__Bacilli; o__Lactobacillales; f__Lactobacillaceae; g__Lactobacillus	GGATTTATTGGGCGTAAAGCGAGCGCAGGCGGAAGAATAAGTCTGATGTGAAAGCCCTCGGCTTAACCGAGGAACTGCATCGGAAACTGTTTTTCTTGAGTGCAGAAGAGGAGAGTGGAACTCCATGTGTAGCGGTGGAATGCGTAGATATATGGAAGAACACCAGTGGCGAAGGCGGCTCTCTGGTCTGCAACTGACGCTGAGGCTCGAAAGCATGGGTAGCGAACAGGATTAGATACCCGTGTAGTCC
839818bf7477a3da10d9ef6e2d44d874	k__Bacteria; p__Firmicutes; c__Bacilli; o__Bacillales; f__Bacillaceae; g__Natronobacillus; s__	GGAATTATTGGGCGTAAAGCGCGCGCAGGCGGCCTTTTAAGTCTGATGTGAAATCTTGCGGCTCAACCGCAAGCGGCCATTGGAAACTGGGAGGCTTGAGTACAGAAGAGGAGAGTGGAATTCCACGTGTAGCGGTGAAATGCGTAGATATGTGGAGGAACACCAGTGGCGAAGGCGACTCTCTGGTCTGTAACTGACGCTGAGGCGCGAAAGCGTGGGGAGCAAACAGGATTAGATACCCCCGTAGTCC
840fa97f421869b6a1d3a169ef268459	Unassigned	GTTTGTACTGGGCCTAAAGCGCGGGTATGTGGGTATGAAACATATAGCTGTTTTTCTATTTCATGGTGTCATGTAGGTGACACCAAAGATAGACGCATTTGGTTGCGCAGCGAAGAAAGGCCCTCCGAGGATGGAGGCGTTTCTAGAGTGAATTCATACCTGGGGTCCATGGAAGGTTGACAGAATGGCCCAAGGACCGGTAGAATGGGAAGATATGGGTTGGAATCTCAACAGCGAAGGCAGTCATCTG
84488f95f8a1ac4c9b055cb12d27e651	k__Bacteria; p__Firmicutes; c__Clostridia; o__Clostridiales; f__Clostridiaceae; g__Clostridium; s__	GGATTTACTGGGTGTAAAGGGCGCGTAGGCGGGCTTGCAAGTTGGATGTGAAAAGCCAAGGCTTAACCTTGGTCTTGCATCCAAAACTGTAGGTCTTGAGTGTCAGAGGGGAAAGTGGAATTCCTAGTGGAGCGGTAAAATGCGTAGAGATTAGGAGGAACACCGGTGGCGAAGGCGACTTTCTGGCTGACAACTGACGCTGAGGCGCGAAAGCGTGGGGAGCAAACAGGATTAGATACCCGGGTAGTCC
845919136923ec0e97d1afb60cbe37f3	k__Bacteria; p__Proteobacteria; c__Gammaproteobacteria; o__Enterobacteriales; f__Enterobacteriaceae; g__Escherichia; s__coli	GGAATTACTGGGCGTAAAGCGCACGCAGGCGGTTTGTTAAGTCAGATGTGAAATCCCCGGGCTCAACCTGGGAACTGCATCTGATACTGGCAAGCTTGAGTCTCGTAGAGGGGGGTAGAATTCCAGGTGTAGCGGTGAAATGCGTAGAGATCTGGAGGAATACCGGTGGCGAAGGCGGCCCCCTGGACGAAGACTGACGCTCAGGTGCGAAAGCGTGGGGAGCAAACAGGATTAGATACCCCTGTAGTCC
84b3673ef8903740fe0bc1d238612916	k__Bacteria; p__Proteobacteria; c__Betaproteobacteria; o__Burkholderiales; f__Burkholderiaceae; g__Burkholderia; s__	GGAATTACTGGGCGTAAAGCGTGCGCAGGCGGTCTGTTAAGACCGATGTGAAATCCCCGGGCTTAACCTGGGAACTGCATTGGTGACTGGCAGGCTTTGAGTGTGGCAGAGGGAGGTAGAATTCCACGTGTAGCAGTGAAATGCGTAGAGATGTGGAGGAATACCGATGGCGAAGGCAGCCTCCTGGGCCAACACTGACGCTCATGCACGAAAGCGTGGGGAGCAAACAGGATTAGATACCCCGGTAGTC
84c70ece515ddf6ed14acb1550c598ac	k__Bacteria; p__Bacteroidetes; c__Bacteroidia; o__Bacteroidales; f__Porphyromonadaceae; g__; s__	GGATTTATTGGGTTTAAAGGGTGCGCAGGCGGGATGTTAAGTCGGCGGTGAAATTTTGCAGCTCAACTGTAAAAGTGCCTTCGAAACTGGCATTCTTGAGTATGGATGAAGTAGGCGGAATTTGTGGTGTAGCGGTGAAATGCATAGATATCACAAGGAACTCCGATTGCGCAGGCAGCTTACTAAACCATAACTGACGCTCATGCACGAAGGCGTGGGTATCAAACAGGATTAGATACCCGTGTAGTCC
8550900159c3082d6771f47bdb924365	k__Bacteria; p__Proteobacteria; c__Gammaproteobacteria; o__Pseudomonadales; f__Moraxellaceae; g__Psychrobacter	GGAATTACTGGGCGTAAAGCGAGCGTAGGTGGCTCATTAAGTCAGATGTGAAATCCCCGGGCTTAACCTGGGAACTGCATCTGATACTGGTGAGCTAGAGTAGGTGAGAGGGAAGTAGAATTTCAGGTGTAGCGGTGAAATGCGTAGAGATCTGAAGGAATACCGATGGCGAAGGCAGCTTCCTGGCATCATACTGACACTGAGGCTCGAAAGCGTGGGTAGCAAACAGGATTAGATACCCGTGTAGTCC
85b65cfbe2d6ac102cfd63a348dc8b72	k__Bacteria; p__Proteobacteria; c__Alphaproteobacteria; o__Sphingomonadales; f__Sphingomonadaceae; g__Kaistobacter; s__	GGAATTACTGGGCGTAAAGCGCACGTAGGCGGCTTTGTAAGTTAGAGGTGAAAGCCCGGGGCTCAACTCCGGAATTGCCTTTAAGACTGCATCGCTTGAGTTGTGGAGAGGTAAGTGGAATTCCGAGTGTAGAGGTGAAATTCGTAGATATTCGGAAGAACACCAGTGGCGAAGGCGACTTACTGGACACATACTGACGCTGAGGTGCGAAAGCGTGGGGAGCAAACAGGATTAGATACCCGTGTAGTCC
86a8a62ac4415c123ea4c96bcb29aa6e	k__Bacteria; p__Proteobacteria; c__Alphaproteobacteria; o__Rhodospirillales; f__Acetobacteraceae; g__; s__	GGAATGACTGGGCGTAAAGGGCGCGTAGGCGGAATGCTTTGTCGGATGTGAAATTCCAGGGCTTAACCTTGGGGCTGCATTCGAGACGGGTATTCTAGAGTGGAGAAGAGGGTCGTGGAATTCCCAGTGTAGAGGTGAAATTCGTAGATATTGGGAAGAACACCGGTGGCGAAGGCGGCGACCTGGTCTTTGACTGACGCTGAGGCGCGAAAGCGTGGGGAGCAAACAGGATTAGATACCCGTGTAGTCC
87ca51110a17b7f4fa8f528778d9545e	k__Bacteria; p__Proteobacteria; c__Gammaproteobacteria; o__Enterobacteriales; f__Enterobacteriaceae	GGAATTACTGGGCGTAAAGCGCACGCAGGCGGTCTGTCAAGTCGGATGTGAAATCCCCGGGCTCAACCTGGGAACTGCATTCGAAACTGGCAGGCTAGAGTCTTGTAGAGGGGGGTAGAATTCCAGGTGTAGCGGTGAAATGCGTAGAGATCTGGAGGAATACCGGTGGCGAAGGCGGCCCCCTGGACAAAGACTGACGCTCAGGTGCGAAAGCGTGGGGAGCAAACAGGATTAGATACCCCTGTAGTCC
87fb6cc1922ff361e5e4f9a0bea9d86c	k__Bacteria; p__Proteobacteria; c__Gammaproteobacteria; o__Cardiobacteriales; f__Cardiobacteriaceae; g__; s__	GGAATGACTGGGCGTAAAGCGCACGCAGGCGGCTTATTAAGTCAGATGTGAAAGCCCCGGGCTCAACCTGGGAACTGCATTTGAAACTAATAAGCTAGAGTATGTCAGAGGAAGGCGGAATTTCCAGTGTAGCAGTGAAATGCGTAGAGATTGGAAGGAACACCGATGGCGAAGGCAGCCTTCTGGGGCAATACTGACGCTCATGTGCGAAAGCGTGGGTAGCAAACAGGATTAGATACCCCTGTAGTCC
881035735328f956578366183542db86	k__Bacteria; p__Firmicutes; c__Clostridia; o__Clostridiales; f__Veillonellaceae; g__Dialister; s__	CGGAATTATTGGGCGTAAAGAGCGCGTAGGCGGTCATTTAAGTCAGTCTTAAAAGTGCGGGGCTTAACCCCGTGATGGGATTGAAACTGGGTGACTAGAGTATCGGAGAGGAAAGTGGAATTCCTAGTGTAGCGGTGAAATGCGTAGAGATTAGGAAGAACACCGGTGGCGAAGGCGACTTTCTGGACGGAAACTGACGCTGAGGCGCGAAAGCGTGGGGAGCAAACAGGATTAGATACCCGCGTAGTCC
8861e1b63928639d8cdc689a7366761f	k__Bacteria; p__Bacteroidetes; c__Bacteroidia; o__Bacteroidales; f__Porphyromonadaceae	GGAATTATTGGGTTTAAAGGGTGCGTAGGTGGACAGTTAAGTCAGCGGTGAAAAGCTATGGCTCAACCATAGTCTTGCCGTTGAAACTGGATGTCTTGAGTGTAGATGATGTAGGCGGAATGCGCAGTGTAGCGGTGAAATGCATAGATATTGCGCAGAACTCCGATTGCGAAGGCAGCTTACAAAGCTACAACTGACACTGATGCACGAAAGCGTGGGGATCAAACAGGATTAGATACCCGTGTAGTCC
88f3daf11fdb1d7342f5589548dc5aa8	k__Bacteria; p__Firmicutes; c__Clostridia; o__Clostridiales; f__Clostridiaceae; g__Clostridium; s__	GGATTTACTGGGTGTAAAGGGCGAGTAGGCGGATTTGCAAGTTGGATGTGAAATACCAAGGCTAAACCTTGGGGTGTCATCCAAAACTGTAAACCTTGAGTGTCAGAGAGGGAAGCGGAATTCCTAGTGGAGCGGTAAAATGCGTAGAGATTAGGAGGAACACCGGTGGCGAAGGCGGCTTTCTGGCTGACAACTGACGCTGAGGCGCGAAAGCGTGGGGAGCAAACAGGATTAGATACCCCCGTAGTCC
8960959267b34fb9c8fa5aa9842b8146	k__Bacteria; p__Firmicutes; c__Clostridia; o__Clostridiales; f__Clostridiaceae; g__Clostridium; s__perfringens	GGATTTACTGGGCGTAAAGGGAGCGTAGGCGGATGATTAAGTGGGATGTGAAATACCCGGGCTCAACTTGGGTGCTGCATTCCAAACTGGTTATCTAGAGTGCAGGAGAGGAGAGTGGAATTCCTAGTGTAGCGGTGAAATGCGTAGAGATTAGGAAGAACACCAGTGGCGAAGGCGACTCTCTGGACTGTAACTGACGCTGAGGCTCGAAAGCGTGGGGAGCAAACAGGATTAGATACCCCCGTAGTCC
89703a6c311a9e022a12353fb634a3f2	k__Bacteria; p__Actinobacteria; c__Actinobacteria; o__Actinomycetales; f__Mycobacteriaceae; g__Mycobacterium; s__	GGAATTACTGGGCGTAAAGAGCTCGTAGGTGGTTTGTCGCGTTGTCCGTGAAAACTCACAACTCAATTGTGGGCGTGCGGGCGATACGGGCAGACTGGAGTACTGCAGGGGAGACTGGAATTCCTGGTGTAGCGGTGGAATGCGCAGATATCAGGAGGAACACCGGTGGCGAAGGCGGGTCTCTGGGCAGTAACTGACGCTGAGGAGCGAAAGCGTGGGGAGCGAACAGGATTAGATACCCCCGTAGTCC
8a6acf7c2639a8ca9224e0b787ce001c	k__Bacteria; p__Actinobacteria; c__Actinobacteria; o__Actinomycetales; f__Actinomycetaceae; g__Varibaculum; s__	GGATTTATTGGGCGTAAAGGGCTTGTAGGTGGCTGGTCGCGTCTGTCGTGTAAACCTGTGGCTTAACCATGGGCTTGCGGTGGGTACGGGCTGGCTTGAGAGCAGTAGGGGAGATTGGAATTCCTGGTGTAGTGGTGGAATGCGCAGATATCAGGAGGAATACCGGTGGCGAAGGCGGGTCTCTGGGCTGTTTCTGACGCTGAGGAGCGAAAGCATGGGGAGCGAACAGGATTAGATACCCCCGTAGTCC
8af9d8f64c25a66a33b13840234ddb85	k__Bacteria; p__Proteobacteria; c__Gammaproteobacteria; o__Pseudomonadales; f__Moraxellaceae; g__Acinetobacter; s__johnsonii	GGATTTACTGGGCGTAAAGCGTGCGTAGGCGGCTTCTTAAGTCGGATGTGAAATCCCTGAGCTTAACTTAGGAATTGCATTCGATACTGGGAAGCTAGAGTATGGGAGAGGATGGTAGAATTCCAGGTGTAGCGGTGAAATGCGTAGAGATCTGGAGGAATACCGATGGCGAAGGCAGCCATCTGGCCTAATACTGACGCTGAGGTACGAAAGCATGGGGAGCAAACAGGATTAGATACCCCTGTAGTCC
8bbe1581f868b3640375da1830d2eab5	k__Bacteria; p__Bacteroidetes; c__Bacteroidia; o__Bacteroidales; f__Porphyromonadaceae; g__Porphyromonas; s__endodontalis	GGAATTATTGGGTTTAAAGGGTGCGTAGGTTGTATTTTAGGTCAGGGGTGAAAATTCGGAGCTCAACTTTGGACTTGCCTTTGAAACCGGGATACTAGAGATTAATCGAGGTATGCGGAATGTGTGGTGTAGCGGTGAAATGCATAGATATCACACAGAACTCCGATTGCGCAGGCAGCGTACCAGGTTGTATCTGACACTGAAGCACGAAAGCGTGGGTATCAAACAGGATTAGATACCCGGGTAGTCC
8c85790320a9ba287d71762be56f1ce8	k__Bacteria; p__Firmicutes; c__Bacilli; o__Bacillales; f__Staphylococcaceae; g__Staphylococcus	GGAATTATTGGGCGTAAAGCGCGCGTAGGTGGTTTTTTAAGTCTGATGTGAAAGCCCACGGCTCAACCGTGGAGGGTCATTGGAAACTGGAAAACTTGAGTGCAGAAGAGGAAAGTGGAATTCCATGTGTAGCGGTGAAATGCGCAGAGATATGGAGGAACACCAGTGGCGAAGGCGACTTTCTGGTCTGTAACTGACGCTGATGTGCGAAAGCGTGGGGATCAAACAGGATTAGATACCCGGGTAGTCC
8d25a99eb1b59fea2c04eefff4aceda3	k__Bacteria; p__Actinobacteria; c__Actinobacteria; o__Actinomycetales; f__Microbacteriaceae	GGAATTATTGGGCGTAAAGAGCTCGTAGGCGGTTTGTCGCGTCTGCTGTGAAATCTGGGGGCTCAACCCCCAGCCTGCAGTGGGTACGGGCAGACTAGAGTGCGGTAGGGGAGATTGGAATTCCTGGTGTAGCGGTGGAATGCGCAGATATCAGGAGGAACACCGATGGCGAAGGCAGATCTCTGGGCCGTAACTGACGCTGAGGAGCGAAAGCATGGGGAGCGAACAGGATTAGATACCCCCGTAGTCC
8eaed68b08ef552364a0cfb9db14c702	k__Bacteria; p__Cyanobacteria; c__Chloroplast; o__Streptophyta; f__; g__; s__	GGAATGATTGGGCGTAAAGCGTCTGTAGGTGGCTTTTTAAGTCCGCCGTCAAATCCCAGGGCTCAACCCTGGACAGGCGGTGGAAACTACCAAGCTGGAGTACGGTAGGGGCAGAGGGAATTTCCGGTGGAGCGGTGAAATGCGTAGAGATCGGAAAGAACACCAACGGCGAAAGCACTCTGCTGGGCCGACACTGACACTGAGAGACGAAAGCTAGGGGAGCGAATGGGATTAGATACCCCCGTAGTCC
8fab2af67e07d68292cff6d4c2d4899d	k__Bacteria; p__Proteobacteria; c__Gammaproteobacteria; o__Pseudomonadales; f__Pseudomonadaceae; g__Pseudomonas; s__	GGAATTACTGGGCGTAAAGCGCGCGTAGGTGGTTCGTTAAGTTGGATGTGAAATCCCCGGGCTCAACCTGGGAACTGCATTCAAAACTGACGAGCTAGAGTATGGTAGAGGGTGGTGGAATTTCCTGTGTAGCGGTGAAATGCGTAGATATAGGAAGGAACACCAGTGGCGAAGGCGACCACCTGGACTGATACTGACACTGAGGTGCGAAAGCGTGGGGAGCAAACAGGATTAGATACCCCCGTAGTCC
8ffe95422e3382d71584d8bf400114ed	k__Bacteria; p__Proteobacteria; c__Betaproteobacteria; o__Burkholderiales; f__Oxalobacteraceae; g__Massilia; s__timonae	GGAATTACTGGGCGTAAAGCGTGCGCAGGCGGTTTTGTAAGTCTGACGTGAAATCCCCGGGCTCAACCTGGGAATTGCGTTGGAGACTGCAAGGCTAGAATCTGGCAGAGGGGGGTAGAATTCCACGTGTAGCAGTGAAATGCGTAGAGATGTGGAGGAACACCGATGGCGAAGGCAGCCCCCTGGGTCAAGATTGACGCTCATGCACGAAAGCGTGGGGAGCAAACAGGATTAGATACCCCCGTAGTCC
90034dd6d81e385573dc863b5fafe5e5	k__Bacteria	ATCTTTAACAGGTATATAGGGTACCTAGACGGTGTACAAAGGCTTAAATAAGTACCTGTTACACTTGAGTTTGATATGTGAGAGGAATATGTCAGAATTATTGGTGGAAAGATGAAATTTGCTAATACTAATAGGACTGATAACGGCGAAGGCAAACCTCTATGTACATGTATTTTTACATTGTTAACAAGTTGTAGCGTTAACAAATACAAGCGAAAAATACTATAACTGACGTTGAGGGACGAAGGCT
9107ec9882f5005edf2161d3a7e4fba4	k__Bacteria; p__Proteobacteria; c__Gammaproteobacteria; o__Aeromonadales; f__Aeromonadaceae; g__; s__	GGAATTACTGGGCGTAAAGCGCACGCAGGCGGTTGGATAAGTTAGATGTGAAAGCCCCGGGCTCAACCTGGGAATTGCATTTAAAACTGTCCAGCTAGAGTCTTGTAGAGGGGGGTAGAATTCCAGGTGTAGCGGTGAAATGCGTAGAGATCTGGAGGAATACCGGTGGCGAAGGCGGCCCCCTGGACAAAGACTGACGCTCAGGTGCGAAAGCGTGGGGAGCAAACAGGATTAGATACCCCTGTAGTCC
920de9beb09e2eb75aba355722ddc248	k__Bacteria; p__Actinobacteria; c__Actinobacteria; o__Actinomycetales; f__Corynebacteriaceae; g__Corynebacterium; s__	GGAATTACTGGGCGTAAAGAGCTCGTAGGTGGTTTGTCGCGTCGTTTGTGAAATCCCGCAGCTTAACTGTGGGTGTGCATACGATACGGGCATAACTGGAGTGCTGTAGGGGTAACTGGAATTCCTGGTGTAGCGGTGAAATGCGCAGATATCAGGAGGAACACCGATGGCGAAGGCAGGTTACTGGGCAGTTACTGACGCTGAGGAGCGAAAGCATGGGTAGCGAACAGGATTAGATACCCCCGTAGTC
9281dd90b4fde622dd15640b91e0c603	k__Bacteria	GGAATTACTGGGCGTAAAGGGCGCGTAGGCGGCTCATTAAGTCTCTGGTTAAAGCGTGGTGCTCAACGCCATGATGCCCGAGAAACTGGTGAGCTAGAGGCATGGAGAGGCAAATGGAATTCCTGGTGTAGCGGTGGAATGCGTAGATATCAGGAGGAACACCGGTGGCGAAGGCGATTTGCTGGGCATGCACTGACGCTCATAGCGCGAAAGCCAGGGTAGCGAACGGGATTAGATACCCCTGTAGTCC
92dcd1edef67838e11cc711a5f94d313	k__Bacteria; p__Proteobacteria; c__Alphaproteobacteria; o__Sphingomonadales; f__Sphingomonadaceae; g__Sphingomonas; s__azotifigens	GGAATTACTGGGCGTAAAGCGCACGTAGGCGGCTTTGTAAGTCAGAGGTGAAAGCCTGGAGCTCAACTCCAGAACTGCCTTTGAGACTGCATCGCTTGAATCCAGGAGAGGTGAGTGGAATTCCGAGTGTAGAGGTGAAATTCGTAGATATTCGGAAGAACACCAGTGGCGAAGGCGGCTCACTGGACTGGTATTGACGCTGAGGTGCGAAAGCGTGGGGAGCAAACAGGATTAGATACCCCTGTAGTCC
9300e878487276c0b45aaff75457306f	k__Bacteria; p__Proteobacteria; c__Gammaproteobacteria; o__Pasteurellales; f__Pasteurellaceae; g__Chelonobacter; s__	GGAATAACTGGGCGTAAAGGGCACGCAGGCGGATGGATAAGTGAGATGTGAAAGCCCTGGGCTTAACCTGGGAACTGCATTTCAGACTGTTCATCTAGAGTTTTGTAGAGAGGGGTAGAATTCCACGTGTAGCGGTGAAATGCGTAGAGATGTGGAGGAATACCGGAGGCGAAGGCGGCCCCTTGGACAAGAACTGACGCTCATGTGCGAAAGCGTGGGGAGCAAACAGGATTAGATACCCCGGTAGTCC
968539a2e01c235a326a9dbee36886a5	k__Bacteria; p__Actinobacteria; c__Thermoleophilia; o__Gaiellales; f__Gaiellaceae; g__; s__	GGATTTATTGGGCGTAAAGAGCGTGTAGGCGGCCAAACAGGTCCACTGTGAAAACTCGAGGCTCAACCTCGAGAGGTCGGTGGAAACCGTCTGGCTAGAGTCCGGAAGAGGAGAGTGGAATTCCCGGTGTAGCGGTGAAATGCGCAGATATCGGGAAGAACACCCGTGGCGAAGGCGGCTCTCTGGGACGGTACTGACGCTGAGACGCGAAAGCGTGGGGAGCGAACAGGATTAGATACCCCGGTAGTCC
96e2cc06096dc33802e20087202d50e6	k__Bacteria; p__Cyanobacteria; c__Chloroplast; o__Streptophyta; f__; g__; s__	GGAATGATTGGGCGTAAAGCGTCTGTAGGTGGCTTTTTAAGTCTGCCGTCAAATCCCAGGGCTCAACCCTGGACAGGCGGTGGAAACTACCAAGCTGGAGTACGGTAGGGGCAGAGGGAATTTCCGGTGGAGCGGTGAAATGCGTAGAGATCGGAAAGAACACCAACGGCGAAAGCACTCTGCTGGGCCGACACTGACACTGAGAGACGAAAGCTAGGGGAGCGAATGGGATTAGATACCCGTGTAGTCC
97222e84e719ab39d3189b79aec24cc7	k__Bacteria; p__Proteobacteria; c__Gammaproteobacteria; o__Enterobacteriales; f__Enterobacteriaceae; g__Escherichia; s__coli	GGAATTACTGGGCGTAAAGCGCACGCAGGCGGTTTGTTAAGTCAGATGTGAAATCCCCGGGCTCAACCTGGGAACTGCATCTGATACTGGCAAGCTTGAGTCTCGTAGAGGGGGGTAGAATTCCAGGTGTAGCGGTGAAATGCGTAGAGATCTGGAGGAATACCGGTGGCGAAGGCGGCCCCCTGGACGAAGACTGACGCTCAGGTGCGAAAGCGTGGGGAGCAAACAGGATTAGATACCCGGGTAGTCC
9883b2833ebc056b814587b06de45d4a	k__Bacteria; p__Proteobacteria; c__Alphaproteobacteria; o__Sphingomonadales; f__Sphingomonadaceae; g__Sphingomonas; s__azotifigens	GGAATTACTGGGCGTAAAGCGCACGTAGGCGGCTTTGTAAGTCAGAGGTGAAAGCCTGGAGCTCAACTCCAGAACTGCCTTTGAGACTGCATCGCTTGAATCCAGGAGAGGTGAGTGGAATTCCGAGTGTAGAGGTGAAATTCGTAGATATTCGGAAGAACACCAGTGGCGAAGGCGGCTCACTGGACTGGTATTGACGCTGAGGTGCGAAAGCGTGGGGAGCAAACAGGATTAGATACCCGTGTAGTCC
989194fc93ffb5f084178aeef16e9f5b	k__Bacteria	ATCTTTAACAGGTATATAGGGTACCTAGACGGTGTACAAAGGCTTAGATAAGGACCTGTTACACTTGAGTTTGATATGTGAGAGGAATATGTCAGAATTATTGGTGGAAAGATGAAATTTGTTAATACCAATAGGACTGATAACGGCGAAGGCAAACCTCTATGTACATGTGTTTTTTACTAGTTGGCGTGATAACACGTTTACAATAAAAAAAATACTATAACTGACGTTGAGGGACGAAGGCTCAGAG
98cf44fb6438c5c05f757e9381244f07	k__Bacteria; p__Acidobacteria; c__[Chloracidobacteria]; o__RB41; f__Ellin6075; g__; s__	GGATTTACTGGGCGTAAAGGGCGCGTAGGCGGCGTGTCAAGTCAATTGTGAAATCTCCGAGCTTAACTCGGAACGGTCAATTGATACTGATGTGCTAGAGTACAGAAGGGGCAATCGGAATTCTTGGTGTAGCGGTGAAATGCGTAGATATCAAGAGGAACACCTGAGGTGAAGACGGGTTGCTGGGCTGATACTGACGCTGAGGCGCGAAAGCTAGGGTAGCAAACGGGATTAGATACCCGGGTAGTCC
9909b3504cc59d147286e2aca25644b1	k__Bacteria; p__Proteobacteria; c__Betaproteobacteria; o__Burkholderiales; f__Oxalobacteraceae; g__Janthinobacterium; s__lividum	GGAATTACTGGGCGTAAAGCGTGCGCAGGCGGTTTTGTAAGTCTGATGTGAAATCCCCGGGCTCAACCTGGGAATTGCATTGGAGACTGCAAGGCTAGAATCTGGCAGAGGGGGGTAGAATTCCACGTGTAGCAGTGAAATGCGTAGATATGTGGAGGAACACCGATGGCGAAGGCAGCCCCCTGGGTCAAGATTGACGCTCATGCACGAAAGCGTGGGGAGCAAACAGGATTAGATACCCCTGTAGTCC
993e793818c8872ff4fffd092690d97a	k__Bacteria; p__Fusobacteria; c__Fusobacteriia; o__Fusobacteriales; f__Leptotrichiaceae; g__; s__	GGAATTATTGGGCTTAAAGGGCATCTAGGCGGTAAAACAAGTTGAAGGTGAAAAGCTGTGGCTCAACCATAGTCTTGCCTACAAAACTGTATTACTAGAGTACTGGAAAGGTGGGTGGAACTACACGAGTAGAGGTGAAATTCGTAGATATGTGTAGGAATGCCGATGATGAAGATAACTCACTGGACAGAAACTGACGCTGAAGTGCGAAAGCTAGGGGAGCAAACAGGATTAGATACCCCCGTAGTCC
9949c5e2a7d44232d9b718fede5376a9	k__Bacteria; p__Proteobacteria; c__Deltaproteobacteria	GGAATCACTGGGCGTAAAGCGCGTGTAGGTGGCTTGGCAAGTCAGATGTGAAAGCCCCCGGCTCAACCGGGGAAGTGCATTTGAAACTGCTTCGCTAGAGTACGGGAGAGGGTTGTAGAATTCCCGGTGTAGAGGTGAAATTCGTAGATATCGGGAGGAATACCGGTGGCGAAGGCGGCAACCTGGACCGATACTGACACTGAGACGCGAAAGCGTGGGGAGCAAACAGGATTAGATACCCGTGTAGTCC
996333a384e3c977b9f94144b1bbc03c	k__Bacteria; p__Cyanobacteria; c__Chloroplast; o__Stramenopiles; f__; g__; s__	GGAATCACTGGGCGTAAAGCGTCTGTAGGTGGTTTAATAAGTCAACTGTTAAATCTTGAAGCTCAACTTCAAAATCGCAGTCGAAACTATTAGACTAGAGTATAGTAGGGGTAAAGGGAATTTCCAGTGGAGCGGTGAAATGCGTAGAGATTGGAAAGAACACCGATGGCGAAGGCACTTTACTGGGCTATTACTAACACTCAGAGACGAAAGCTAGGGTAGCAAATGGGATTAGATACCCCCGTAGTCC
99d517e398df72daf096df4b465ac88f	k__Bacteria; p__Cyanobacteria; c__Chloroplast; o__Streptophyta; f__; g__; s__	GGAATGATTGGGCGTAAAGCGTCTGTAGGTGGCTTTTTAAGTCCGCCGTCAAATCCCAGGGCTCAACCCTGGACAGGCGGTGGAAACTACCAAGCTGGAGTACGGTAGGGGCAGAGGGAATTTCCGGTGGAGCGGTGAAATGCGTAGAGATCGGAAAGAACACCAACGGCGAAAGCACTCTGCTGGGCCGACACTGACACTGAGAGACGAAAGCTAGGGGAGCGAATGGGATTAGATACCCGCGTAGTCC
99f08ec425f5833b920a6591714c23e0	k__Bacteria; p__Firmicutes; c__Clostridia; o__Clostridiales; f__Clostridiaceae; g__Clostridium; s__	GGATTTACTGGGTGTAAAGGGCGTGTAGGCGGATCTGCAAGTCGGATGTGAAATACCAAGGCTAAACCTTGGGGTGTCATCCGAAACTGCAGACCTTGAGTGTCAGAGGGGAAAGCGGAATTCCTAGTGGAGCGGTAAAATGCTTAGAGATTAGGAGGAACACCGGTGGCGAAGGCGGCTTTCTGGCTGACAACTGACGCTAAGGCGCGAAAGCGTGGGGAGCAAACAGGATTAGATACCCGCGTAGTCC
9a5f5187846e201afa889535a3fd7578	k__Bacteria; p__Proteobacteria; c__Gammaproteobacteria; o__Pasteurellales; f__Pasteurellaceae; g__Chelonobacter; s__Taxon	GGAATTACTGGGCGTAAAGCGCACGCAGGCGGATAGTTAAGTGAGATGTGAAATCCCCGGGCTTAACCTGGGAACTGCATTTCAGACTGGTTATCTAGAGTCTTGTAGAGAGGGGTAGAATTCCACGTGTAGCGGTGAAATGCGTAGAGATGTGGAGGAATACCGGAGGCGAAGGCGGCCCCTTGGACAAAGACTGACGCTCATGTGCGAAAGCGTGGGGAGCAAACAGGATTAGATACCCCCGTAGTCC
9b6132385f1067e6a2a2a0fd43574331	k__Bacteria; p__Bacteroidetes; c__Flavobacteriia; o__Flavobacteriales; f__[Weeksellaceae]; g__Ornithobacterium; s__	GGATTCATTGGGTTTAAAGGGTCCGTAGGCGGGCTAATAAGTCAGTGGTGAAATTCTGCAGCTCAACTGTAGGACTGCCATTGATACTGTTAGTCTTGAGTGACATTGAAGTTGCCGGAATGTGTAGTGTAGCGGTGAAATGCATAGATATTACACAGAACACCAATTGCGAAGGCAGGTAACTAAGTGTTAACTGACGCTGAAGGACGAAAGCGTGGGGAGCGAACAGGATTAGATACCCCTGTAGTCC
9c0afd58bd11c55db2feb0aa9d0f0d13	k__Bacteria; p__Actinobacteria; c__Actinobacteria; o__Actinomycetales; f__Thermomonosporaceae; g__Actinoallomurus; s__iriomotensis	GGAATCATTGGGCGTAAAGAGCTCGTAGGCGGTTTGTCGCGTCTGCTGTGAAATCTCGGGGCTTAACCCCGAGCTTGCAGTGGATACGGGCAGACTAGAGGTAGGTAGGGGAGAATGGAATTCCCGGTGTAGCGGTGAAATGCGCAGATATCGGGAGGAACACCGGTGGCGAAGGCGGTTCTCTGGGCCTTACCTGACGCTGAGGAGCGAAAGCGTGGGGAGCGAACAGGATTAGATACCCCTGTAGTCC
9cae9c84cffe597bb65f9d3d6bd794cb	k__Bacteria; p__Proteobacteria; c__Gammaproteobacteria; o__Pseudomonadales; f__Moraxellaceae; g__; s__	GGAATTACTGGGCGTAAAGCGAGCGTAGGTGGTTGTTTAAGTCAGATGTGAAAGCCCTGGGCTCAACCTAGGAACGGCATCTGATACTGGGCAACTAGAGTAGGTGAGAGGGAAGTAGAATTCCAGGTGTAGCGGTGGAATGCGTAGAGATCTGGAGGAATACCGATGGCGAAGGCAGCTTCCTGGCATCATACTGACACTAAGGCTCGAAAGCGTGGGTAGCAAACAGGATTAGATACCCCCGTAGTCC
9d17a11846053dfc9ecc5dff03cb322b	k__Bacteria; p__Bacteroidetes; c__Flavobacteriia; o__Flavobacteriales; f__[Weeksellaceae]; g__Riemerella; s__	GGATTTATTGGGTTTAAAGGGTCCGCAGGCGGGCTTGTAAGTCAGTGGTGAAAGCCTACAGCTTAACTGTAGAACTGCCATTGATACTGCGAGTCTTGAGTATAGTTGAGGTAGCTGGAATGAGTAGTGTAGCGGTGAAATGCATAGATATTACTCAGAACACCAATTGCGAAGGCAGGTTACCAAGTTATAACTGACGCTGAGGGACGAAAGCGTGGGGAGCGAACAGGATTAGATACCCGTGTAGTCC
9d2e2f836eec29ddc4b2b13dd68e759f	k__Bacteria; p__Cyanobacteria; c__; o__; f__; g__; s__	GGAATCATTGGGCGTAAAGCGTCCGTAGGTGGCAGTTCAAGTCTGCTGTTAAAGGCTGGGGCTTAACCCCAGACAGGCAGTGGAAACTGAACAGCTAGAGTGTGGTAGGGGTAGAGGGAATTCCCGGTGTAGCGGTGAAATGCGTAGATATCGGGAAGAACACCGGTGGCGAAAGCGCTCTGCTGGACCACAACTGACACTGAGGGACGAAAGCTAGGGGAGCGAATGGGATTAGATACCCGTGTAGTCC
9d847446f13d01d5659ccda080ad190c	k__Bacteria; p__Actinobacteria; c__Actinobacteria; o__Actinomycetales	GGAATTATTGGGCGTAAAGAGCTCGTAGGCGGCTTGTCGCGTCTGTCGTGAAATCCAGGGGCTTAACTCCTGGCTTGCGGTGGGTACGGGCAGGCTTGAGTGTGGTAGGGGAGATTGGAATTCCTGGTGTAGCGGTGGAATGCGCAGATATCAGGAGGAACACCGACGGCGAAGGCAGGTCTCTGGGCCATTACTGACGCTGAGGAGCGAAAGCATGGGGAGCGAACAGGATTAGATACCCCCGTAGTCC
9eecc86faece2fa73dd273cbd9087189	k__Bacteria; p__Proteobacteria; c__Alphaproteobacteria; o__Rhizobiales; f__Phyllobacteriaceae; g__Phyllobacterium; s__	GGATTTACTGGGCGTAAAGCGCACGTAGGCGGACTATTAAGTCAGGGGTGAAATCCCGGGGCTCAACCCCGGAACTGCCTTTGATACTGGTAGTCTTGAGTTCGAGAGAGGTGAGTGGAATTCCGAGTGTAGAGGTGAAATTCGTAGATATTCGGAGGAACACCAGTGGCGAAGGCGGCTCACTGGCTCGATACTGACGCTGAGGTGCGAAAGCGTGGGGAGCAAACAGGATTAGATACCCCCGTAGTCC
9f0d0defb7de82997f36357c848d2dba	k__Bacteria	GGAATTACTGGGCGTAAAGGGCGCGTAGGCGGCTCATTAAGTCTCTGGTTAAAGCGTGGTGCTCAACGCCATGATGCCCGAGAAACTGGTGAGCTAGAGGCATGGAGAGGCAAATGGAATTCCTGGTGTAGCGGTGGAATGCGTAGATATCAGGAGGAACACCGGTGGCGAAGGCGATTTGCTGGACATGCACTGACGCTCATAGCGCGAAAGCCAGGGTAGCGAACGGGATTAGATACCCCTGTAGTCC
9f530372248552dae8d52cbc4368898c	k__Bacteria; p__Fusobacteria; c__Fusobacteriia; o__Fusobacteriales; f__Fusobacteriaceae; g__Fusobacterium; s__	CGGATTTATTGGGCGTAAAGCGCGTCTAGGCGGTTTGGTAAGTCTGATGTGAAAATGCGGGGCTCAACTCCGTATTGCGTTGGAAACTGCCAAACTAGAGTACTGGAGAGGTGGGCGGAACTACAAGTGTAGAGGTGAAATTCGTAGATATTTGTAGGAATGCCGATGGAGAAGTCAGCCCACTGGACAGATACTGACGCTGAAGCGCGAAAGCGTGGGTAGCAAACAGGATTAGATACCCCCGTAGTCC
9fd4952cb1ad0e902733f747ab6e2938	k__Bacteria; p__Proteobacteria; c__Betaproteobacteria; o__Burkholderiales; f__Comamonadaceae	GGAATTACTGGGCGTAAAGCGTGCGCAGGCGGTTATGTAAGACAGTTGTGAAATCCCCGGGCTCAACCTGGGAACTGCATCTGTGACTGCATAGCTAGAGTACGGTAGAGGGGGATGGAATTCCGCGTGTAGCAGTGAAATGCGTAGATATGCGGAGGAACACCGATGGCGAAGGCAATCCCCTGGACCTGTACTGACGCTCATGCACGAAAGCGTGGGGAGCAAACAGGATTAGATACCCCTGTAGTCC
9ff77dd5b0ca2b6ebd5f31a08bfee9cc	k__Bacteria; p__Proteobacteria; c__Gammaproteobacteria; o__Xanthomonadales; f__Xanthomonadaceae; g__Rhodanobacter; s__	GGAATTACTGGGCGTAAAGGGTGCGTAGGCGGTTATTTAAGTCTGCCGTGAAATCCCCGGGCTCAACCTGGGAATGGCGGTGGATACTGGATAGCTAGAGTGTGTCAGAGGATGGTGGAATTCCCGGTGTAGCGGTGAAATGCGTAGAGATCGGGAGGAACATCAGTGGCGAAGGCGGCCATCTGGGACAACACTGACGCTGAAGCACGAAAGCGTGGGGAGCAAACAGGATTAGATACCCGGGTAGTCC
a04ce7284d16dec8c3a45bfa9c1750f3	k__Bacteria; p__Actinobacteria; c__Actinobacteria; o__Actinomycetales; f__Actinomycetaceae; g__Varibaculum; s__	GGATTTATTGGGCGTAAAGGGCTTGTAGGTGGCTGGTTGCGTCTGTCGTGAAAGGTCATGGCTTAACTGTGGTTTTGCGGTGGGTACGGGCTGGCTTGAGTGCAGTAGGGGAGATTGGAATTCCTGGTGTAGCGGTGGAATGCGCAGATATCAGGAGGAATACCGGTGGCGAAGGCGGGTCTCTGGGCTGTTACTGACGCTGAGGAGCGAAAGCGTGGGGAGCGAACAGGATTAGATACCCCCGTAGTCC
a0fe859b2c84d5456374a60d5986c0aa	k__Bacteria; p__Proteobacteria; c__Deltaproteobacteria; o__Myxococcales; f__; g__; s__	GGAATCACTGGGCGTAAAGGGCGTGTAGGCGGGACAGTAAGTCGGGCGTGAAATCCCTGGGCTCAACCCAGGAACTGCACTCGAAACTACTATTCTTGAGTGTCGGAGAGGAAAGCGGAATTCCTGGTGTAGAGGTGAAATTCGTAGATATCAGGAGGAACACCAGTGGCGAAGGCGGCTTTCTGGACGATAACTGACGCTGAGACGCGAAAGCGTGGGGAGCAAACAGGATTAGATACCCCGGTAGTCC
a105924f0f52343e2874352d1c059d28	k__Bacteria; p__Proteobacteria; c__Gammaproteobacteria; o__Cardiobacteriales; f__Cardiobacteriaceae; g__; s__	GGAATGACTGGGCGTAAAGCGCACGCAGGCGGTTATTTAAGTCAGATGTGAAAGCCCTGGGCTCAACCTGGGAACTGCATTTGAAACTGGATAACTAGAGTATGTCAGAGGAAGGCGGAATTTCCAGTGTAGCAGTGAAATGCGTAGATATTGGAAGGAACACCGATGGCGAAGGCAGCCTTCTGGGGCAATACTGACGCTCATGTGCGAAAGCGTGGGTAGCAAACAGGATTAGATACCCGCGTAGTCC
a15d2f706c41e2cc755addc47659814f	k__Bacteria; p__Firmicutes; c__Clostridia; o__Clostridiales; f__[Tissierellaceae]; g__1-68; s__	GGAATCATTGGGCGTAAAGGGTGCGCAGGCGGTTTTGGAAGTTGGATGTGAAAGGATATAGCTCAACTATATTAAGCATCCAAAACTCCAAGACTTGAGTCAAGGAGAGGTAAGTGGAATTCCTGGTGTAGCGGTGAAATGCGTAGATATCAGGAGGAATACCGGTGGCGAAGGCGACTTACTGGACTTTAGACTGACGCTCAGGCACGAAAGCGTGGGGAGCAAACAGGATTAGATACCCCTGTAGTCC
a244271902d403437aae082d44c5d636	k__Bacteria; p__[Thermi]; c__Deinococci; o__Deinococcales; f__Deinococcaceae; g__Deinococcus; s__	GGAATCACTGGGCGTAAAGGGCGTGTAGGCGGCTTGTTAAGTCTGGTCTTAAAGACAGGGGCTCAACCCCTGGAGTGGACTGGATACTGGCAAGCTTGACCTCTGGAGAGGTAACTGGAATTTCTGGTGTAGCGGTGGAATGCGTAGATACCAGAAGGAACACCAATGGCGAAGGCAAGTTACTGGACAGAAGGTGACGCTGAGGCGCGAAAGTGTGGGGAGCAAACCGGATTAGATACCCCGGTAGTCC
a24981ca0baaea6b1d21bdb96fc645f0	k__Bacteria	ATCTTTAACAGGTATATAGGGTACCTAGACGGTGTAAAATGGCTTAAATAAGTACCTATTACACTTGAGTTTGATATGGGAGAGGAATATGTCGGAATTGTTGGTGTAAAGATGAAATTTGCTAATACCAATAGGACCGGTAACGGCGAAGGCAAACCTCTATGTACATATACTTGCTTATTCTAGAGAAGAATTGAGTTGAAATTATCATTCGATTCTAAACGAGAATTACTCTTTTTTACTAGATTGA
a2728ed711e9a7f72504cf44e41c4794	k__Bacteria; p__Proteobacteria; c__Gammaproteobacteria; o__Pasteurellales; f__Pasteurellaceae; g__Avibacterium; s__gallinarum	GGAATAACTGGGCGTAAAGGGCACGCAGGCGGTAAATTAAGTGAGATGTGAAATCCCCGAGCTTAACTTGGGAATTGCATTTCAGACTGGTTTACTAGAGTACTCTAGGGAGGGGTAGAATTCCACGTGTAGCGGTGAAATGCGTAGAGATGTGGAGGAATACCGAAGGCGAAGGCAGCCCCTTGGGGAGATACTGACGCTCATGTGCGAAAGCGTGGGGAGCAAACAGGATTAGATACCCCGGTAGTCC
a2bd94a88500227158d65a91da6b0c17	k__Bacteria; p__Proteobacteria; c__Deltaproteobacteria; o__Myxococcales; f__Cystobacteraceae; g__Cystobacter; s__	GGAATTATTGGGCGTAAAGCGCGTGTAGGCGGCTTTGCAAGTCGGATGTGAAAGCCCTCGGCTCAACCGAGGAAGTGCGTTCGAAACTGCAGAGCTTGAGTACCGGAGAGGGTGGCGGAATTCCCCAAGTAGAGGTGAAATTCGTAGATATGGGGAGGAACACCGGTGGCGAAGGCGGCCACCTGGACGGTCACTGACGCTGAGACGCGAAAGCGTGGGTAGCAAACAGGATTAGATACCCGCGTAGTCC
a2c34550892acbb41d549972668f8d51	k__Bacteria	GAATCACTGGACTACACGGGTATCTAATCCTGTTCGCTACCCATGCTTTCGCTCCTCAGCGTCAGTTACTGCCCAGAGACCCGCCTTCGCCACCGGTGTTCCTCCTGATATCTGCGCATTTCACCGCTACACCAGGAATTCCAGTCTCCCCTACAGTACTCAAGTTATGCCCGTATCGCCTGCACGCCCGGAGTTAAGCCCCGGAATTTCACAGACGACGCGACAAACCACCTACGAGCTCTTTACGCCC
a2db248fffd88a0b023229f4fb529d89	k__Bacteria	GGATTTACTGGGCGTAAAGGGCGTGTAGGCGGCTTGGCAGGTCGGATGTTTAACCCCCGGGCTTAACTCGGGGCTGTCATCCGAAACTACTGAGCTAGAGTGTCAGTCGTGGTTTTGTGCGCTGCCTTCGCAATTGGAGTTCTGCGTAATATCTATGCATTTCACCGCTACACTACGCGTTCCGCACACAGCATCCACACTCAAGCCAACCAGTTTCAATGGCAAGACTCAGGTTGAGCCTGAGCTTTTC
a3db9121cb3944bf59e679ef86409c35	k__Bacteria; p__Firmicutes; c__Clostridia; o__Clostridiales; f__Clostridiaceae	GGATTTACTGGGTGTAAAGGGTGCGTAGCCGGAAATGCAAGTCAGATGTGAAAGCCCGAAGCTCAACTTCGGGACTGCATTTGAAACTGTATTTCTAGAGTGCAGGAGAGGAAAGTGGAATTCCTAGTGTAGCGGTGAAATGCGTAGATATTAGGAGGAACACCAGTGGCGAAGGCGACTTTCTGGACTGTAACTGACGGTGAGGCACGAAAGCGTGGGGAGCAAACAGGATTAGATACCCCCGTAGTCC
a4397f2e3323e562ee6afa0415356e2d	k__Bacteria; p__Firmicutes; c__Clostridia; o__Clostridiales; f__Veillonellaceae; g__Dialister; s__	CGGAATTATTGGGCGTAAAGAGCGCGTAGGCGGTCATTTAAGTCAGTCTTAAAAGTGCGGGGCTTAACCCCGTGATGGGATTGAAACTGGGTGACTAGAGTATCGGAGAGGAAAGTGGAATTCCTAGTGTAGCGGTGAAATGCGTAGAGATTAGGAAGAACACCGGTGGCGAAGGCGACTTTCTGGACGAAAACTGACGCTGAGGCGCGAAAGCGTGGGGAGCAAACAGGATTAGATACCCGGGTAGTCC
a44aed8daa1e76ccd3d0079f31d16d32	k__Bacteria	GGAATTACTGGGCGTAAAGGGCGCGTAGGCGGCTCATTAAGTCTCTGGTTAAAGCGTGGTGCTCAACGCCATGATGCCCGAGAAACTGGTGAGCTAGAGGCATGGAGAGGCAAATGGAATTCCTGGTGTAGCGGTGGAATGCGTAGATATCAGGAGGAACACCGGTGGCGAAGGCGATTTGCTGGACATGCACTGACGCTCATAGCGCGAAAGCTAGGGTAGCGAACGGGATTAGATACCCCCGTAGTCC
a52e11aef280905bad7b59754ede9d01	k__Bacteria; p__Firmicutes; c__Bacilli; o__Lactobacillales; f__Leuconostocaceae; g__Weissella	GGATTTATTGGGCGTAAAGCGAGCGCAGACGGTTGTTTAAGTCCGAAGTGAAAGCCCACAGCTTAACTGTGGAAGTGCTTTGGAAACTGGATAACTTGAGTGCAGTAGAGGAGAGTGGAACTCCATGTGTAGCGGTGAAATGCGTAGATATATGGAAGAACACCAGTGGCGAAGGCGGCTCTCTGGACTGTAACTGACGTTGAGGCTCGAAAGTGTGGGTAGCAAACAGGATTAGATACCCCGGTAGTCC
a55c6b97f3942e2ba244a18a3eeffac1	k__Bacteria; p__Proteobacteria; c__Gammaproteobacteria; o__Pseudomonadales; f__Moraxellaceae; g__Enhydrobacter; s__	GGAATTACTGGGCGTAAAGCGAGTGTAGGTGGCTCATTAAGTCACATGTGAAATCCCCGGGCTTAACCTGGGAACTGCATGTGATACTGGTGGTGCTAGAATATGTGAGAGGGAAGTAGAATTCCAGGTGTAGCGGTGAAATGCGTAGAGATCTGGAGGAATACCGATGGCGAAGGCAGCTTCCTGGCATAATATTGACACTGAGATTCGAAAGCGTGGGTAGCAAACAGGATTAGATACCCCTGTAGTC
a6225bc1c19a35cddc0806fe60c69004	k__Bacteria; p__Proteobacteria; c__Gammaproteobacteria; o__Xanthomonadales; f__Xanthomonadaceae; g__Stenotrophomonas; s__	GGAATTACTGGGCGTAAAGCGTGCGTAGGTGGTCGTTTAAGTCTGTTGTGAAAGCCCTGGGCTCAACCTGGGAACTGCAGTGGAAACTGGACGACTAGAGTGTGGTAGAGGGTAGCGGAATTCCCGGTGTAGCAGTGAAATGCGTAGAGATCGGGAGGAACATCCATGGCGAAGGCAGCTACCTGGACCAACACTGACACTGAGGCACGAAAGCGTGGGGAGCAAACAGGATTAGATACCCCCGTAGTCC
a68c37ca2ff47a1807bf74797c53e69b	k__Bacteria; p__Proteobacteria; c__Gammaproteobacteria; o__Vibrionales; f__Pseudoalteromonadaceae; g__Pseudoalteromonas	GGAATTACTGGGCGTAAAGCGTACGCAGGCGGTTTGTTAAGCGAGATGTGAAAGCCCCGGGCTCAACCTGGGAACTGCATTTCGAACTGGCAAACTAGAGTGTGATAGAGGGTGGTAGAATTTCAGGTGTAGCGGTGAAATGCGTAGAGATCTGAAGGAATACCGATGGCGAAGGCAGCCACCTGGGTCAACACTGACGCTCATGTACGAAAGCGTGGGGAGCAAACAGGATTAGATACCCCGGTAGTCC
a8616f5da3ecf8b03c101d2eebf74767	k__Bacteria; p__Proteobacteria; c__Alphaproteobacteria; o__Rhodospirillales; f__Acetobacteraceae; g__; s__	GGAATGACTGGGCGTAAAGGGCGCGTAGGCGGTTTGTATAGTCAGACGTGAAATTCCTGGGCTTAACCTGGGGGCTGCGTTTGATACGTGCAGACTTGAGTGAGGAAGAGGGTCGTGGAATTCCCAGTGTAGAGGTGAAATTCGTAGATATTGGGAAGAACACCGGTGGCGAAGGCGGCGACCTGGTCCTTTACTGACGCTGAGGCGCGAAAGCGTGGGGAGCAAACAGGATTAGATACCCCTGTAGTCC
a890731cdb13ddc562f34c76e2decc4a	k__Bacteria; p__Proteobacteria; c__Betaproteobacteria; o__Burkholderiales; f__Comamonadaceae; g__Hydrogenophaga; s__	GGAATTACTGGGCGTAAAGCGTGCGCAGGCGGTTTTGTAAGACAGGCGTGAAATCCCCGGGCTCAACCTGGGAATTGCGCTTGTGACTGCAAGGCTGGAGTGCGGCAGAGGGGGATGGAATTCCGCGTGTAGCAGTGAAATGCGTAGATATGCGGAGGAACACCGATGGCGAAGGCAATCCCCTGGGCCTGCACTGACGCTCATGCACGAAAGCGTGGGGAGCAAACAGGATTAGATACCCGCGTAGTCC
aa735f03a7f4b9a9fdab58620c861872	k__Bacteria	ATCTTTAACAGGTATATAGGGTACCTAGACGGTGTACAATGGCTTTGATAAGAACCTGTTACACTTGAGTTTGATATAGGAGAGGAATATGTCGGAATTGTTGGTGTAAAGATGAAATTTGCTAATACCAATAGGACCGGTAACGGCGAAGGCAAACCTCTATGTACATATACTTGCTTATTCTAGAACAGTTTTTCTTAAAAAAAAATTGTTTTTTTTATAAATAGGAGTTCTGTCTCTTAGTGTGATT
aaa4491efd7a931472dae828955c764d	k__Bacteria; p__Proteobacteria; c__Epsilonproteobacteria; o__Campylobacterales; f__Campylobacteraceae; g__Arcobacter; s__	GGAATCACTGGGCGTAAAGAGCGTGTAGGCGGATATATAAGTCAGAAGTGAAATCCAATAGCTTAACTATTGAACTGCTTTTGAAACTGTATATCTAGAATGTGGGAGAGGTAGATGGAATTTCTGGTGTAGGGGTAAAATCCGTAGAGATCAGAAGGAATACCGATTGCGAAGGCGATCTACTGGAACATTATTGACGCTGAGACGCGAAAGCGTGGGGAGCAAACAGGATTAGATACCCGGGTAGTCC
aac0222afd4e4d36e277ceb80460db1a	k__Bacteria; p__Actinobacteria; c__Actinobacteria; o__Actinomycetales; f__Corynebacteriaceae; g__Corynebacterium	GGAATTACTGGGCGTAAAGAGCTCGTAGGTGGTTTGTCGCGTCGTTTGTGAAATTTTGCAGCTTAACTGTGGGCTAGCAGGCGATACGGGCATAACTGGAGTGCTGTAGGGGTAACTGGAATTCCTGGTGTAGCGGTGGAATGCGCAGATATCAGGAGGAACACCGATGGCGAAGGCAGGTTACTGGGCAGTTACTGACGCTGAGGAGCGAGAGCATGGGTAGCGAACAGGATTAGATACCCCTGTAGTC
ab7c81cb537d69e2f0a58cf9066a97e5	k__Bacteria; p__Firmicutes; c__Clostridia; o__Clostridiales; f__Clostridiaceae; g__Clostridium; s__	GGATTTACTGGGTGTAAAGGGCGCGTAGGCGGGCTTGCAAGTTGGATGTGAAAAGCCAAGGCTTAACCTTGGTCTTGCATCCAAAACTGTAGGTCTTGAGTGTCAGAGGGGAAAGTGGAATTCCTAGTGGAGCGGTAAAATGCGTAGAGATTAGGAGGAACACCGGTGGCGAAGGCGACTTTCTGGCTGACAACTGACGCTGAGGCGCGAAAGCGTGGGGAGCAAACAGGATTAGATACCCCTGTAGTCC
ac152ddd5c0bcbd084014263a07089b2	k__Bacteria; p__Actinobacteria; c__Actinobacteria; o__Actinomycetales; f__Corynebacteriaceae; g__Corynebacterium	GGAATTACTGGGCGTAAAGAGCTCGTAGGTGGTTTGTCGCGTCGTCTGTGAAATTCCGGAGCTTAACTCCGGGCGTGCAGGCGATACGGGCATAACTTGAGTGCTGTAGGGGAGACTGGAATTCCTGGTGTAGCGGTGAAATGCGCAGATATCAGGAGGAACACCGATGGCGAAGGCAGGTCTCTGGGCAGTAACTGACGCTGAGGAGCGAAAGCATGGGTAGCGAACAGGATTAGATACCCCCGTAGTC
ac2ed59424501994c1af741bde86c200	k__Bacteria; p__Tenericutes; c__Mollicutes; o__Mycoplasmatales; f__Mycoplasmataceae; g__Mycoplasma; s__	GGAATTATTGGGCGTAAAGCGTCTGTAGGTTGTTTGTTAAGTCTGACGTCAAAACTTGGGGCTCAACCCCAAATCGCGTTGGATACTGGCAAACTAGAGTTATTTAGAGGTTAATGGAATTCCTTGTGAAGCGGTGGAATGCGTAGATATAAGGAAGAACACCAACATGGCGAAGGCAATTAACTGGGAATACACTGACACTGAGAGACGACAGCGTGGGGAGCGAACAGGATTAGATACCCGGGTAGTC
ac305b240ec1fe30dc88938a074fd340	k__Bacteria; p__Proteobacteria; c__Betaproteobacteria; o__Burkholderiales; f__Comamonadaceae; g__Variovorax; s__paradoxus	GGAATTACTGGGCGTAAAGCGTGCGCAGGCGGTTATGTAAGACAGTTGTGAAATCCCCGGGCTCAACCTGGGAACTGCATCTGTGACTGCATAGCTAGAGTACGGTAGAGGGGGATGGAATTCCGCGTGTAGCAGTGAAATGCGTAGATATGCGGAGGAACACCGATGGCGAAGACAATCCCCTGGACCTGTACTGACGCTCATGCACGAAAGCGTGGGGAGCAAACAGGATTAGATACCCGCGTAGTCC
ad910c7327465755793b66c4991d5e24	k__Bacteria; p__Proteobacteria; c__Alphaproteobacteria; o__Rhizobiales	GGAATCACTGGGCGTAAAGCGCACGTAGGCGGATCTTTAAGTCAGAGGTGAAATCCCAAGGCTCAACCTTGGAACTGCCTTTGATACTGGGGATCTCGAGTCCGGAAGAGGTTGGTGGAACTGCGAGTGTAGAGGTGAAATTCGTAGATATTCGCAAGAACACCAGTGGCGAAGGCGGCCAACTGGTCCGGTACTGACGCTGAGGTGCGAAAGCGTGGGGAGCAAACAGGATTAGATACCCCGGTAGTCC
af0f18dc1e487ebdcb68b5b8d8ed417a	k__Bacteria; p__Bacteroidetes; c__Sphingobacteriia; o__Sphingobacteriales; f__Sphingobacteriaceae; g__; s__	GGATTTATTGGGTTTAAAGGGTGCGTAGGCGGCCTATTAAGTCAGGGGTGAAAGACGGTAGCTTAACTATCGCAGTGCCTTTGATACTGATGGGCTTGAATGTACTTGAGGTAGGCGGAATGTGACAAGTAGCGGTGAAATGCATAGATATGTCACAGAACACCAATTGCGAAGGCAGCTTACTAAAGTATGATTGACGCTGAGGCACGAAAGCGTGGGGATCAAACAGGATTAGATACCCCTGTAGTCC
af49a3823a119726ea9f7b7da02117c5	k__Bacteria; p__Firmicutes; c__Bacilli; o__Lactobacillales	GGATTTATTGGGCGTAAAGCGAGCGCAGGCGGTCTTTTAAGTCTGATGTGAAAGCCCACGGCTTAACCGTGGAGGGTCATTGGAAACTGGGAGACTTGAGTGCAGAAGAGGAAAGTGGAACTCCATGTGTAGCGGTGGAATGCGTAGATATATGGAAGAACACTATCCTCTCCAGCACTCAAGTTTACCAGTTTGAAATGACACCCCAAGGTTAAGCCTTGGATTTAAACATCTCACTTAATAAACCGCC
b055de12eca945f5ed0c199a217cb1f3	k__Bacteria; p__Bacteroidetes; c__Bacteroidia; o__Bacteroidales; f__Porphyromonadaceae	GGATTTATTGGGTTTAAAGGGTGCGTAGGTGGCCGATTAAGTCAGCGGTGAAAAGCTCAGGCTCAACCTGAGTCTTGCCGTTGAAACTGGTTGGCTTGAGTGTGGATGCTGTGTGCGGAACGCGTAGTGTAGCGGTGAAATGCATAGATATTACGCAGAACTCCAATTGCGAAGGCAGCGCACAAAACCACAACTGACACTCAGAGCACGAGAGCGTGGGTATCAAACAGGATTAGATACCCCTGTAGTC
b131889e32db2e54e604670b317eee31	k__Bacteria; p__Proteobacteria; c__Alphaproteobacteria; o__Rhodospirillales; f__Acetobacteraceae; g__Roseomonas; s__	GGAATTACTGGGCGTAAAGGGCGCGTAGGCGGCGCTGTTAGTCAGGCGTGAAATTCCTGGGCTCAACCTGGGGACTGCGCTTGATACGGCAGTGCTAGAGGATGGAAGAGGCTCGCGGAATTCCCAGTGTAGAGGTGAAATTCGTAGATATTGGGAAGAACACCGGTGGCGAAGGCGGCGAGCTGGTCCATTACTGACGCTGAGGCGCGACAGCGTGGGGAGCAAACAGGATTAGATACCCCGGTAGTCC
b13f15de97ebf3fb646f9ce0bf75f089	k__Bacteria; p__Proteobacteria; c__Gammaproteobacteria; o__Enterobacteriales; f__Enterobacteriaceae; g__Escherichia; s__coli	GGAATTACTGGGCGTAAAGCGCACGCAGGCGGTTTGTTAAGTCAGATGTGAAATCCCCGGGCTCAACCTGGGAACTGCATCTGATACTGGCAAGCTTGAGTCTCGTAGAGGGGGGTAGAATTCCAGGTGTAGCGGTGAAATGCGTAGAGATCTGGAGGAATACCGGTGGCGAAGGCGGCCCCCTGGACGAAGACTGACGCTCAGGTGCGAAAGCGTGGGGAGCAAACAGGATTAGATACCCGCGTAGTCC
b165a59504015581157309419f55aaf9	k__Bacteria; p__Actinobacteria; c__Actinobacteria; o__Actinomycetales	GGAATTATTGGGCGTAAAGAGCTCGTAGGCGGCTTGTCGCGTCTGTCGTGAAATCCAGGGGCTTAACTCCTGGCTTGCGGTGGGTACGGGCAGGCTTGAGTGTGGTAGGGGAGATTGGAATTCCTGGTGTAGCGGTGGAATGCGCAGATATCAGGAGGAACACCGACGGCGAAGGCAGGTCTCAGGGCCATTACTGACGCTGAGGAGCGAAAGCATGGGGAGCGAACAGGATTAGATACCCCTGTAGTCC
b354402639232cf10556a73889899c21	k__Bacteria; p__Bacteroidetes; c__[Saprospirae]; o__[Saprospirales]; f__Chitinophagaceae; g__Segetibacter; s__	GGATTCACTGGGTTTAAAGGGTGCGTAGGTGGGTCTGTAAGTCAGTGGTGAAATCTCCGGGCTTAACCTGGAAACTGCCATTGATACTATAGATCTTGAATTTTCTGGAGGTAAGCGGAATATGTCATGTAGCGGTGAAATGCTTAGATATGACATAGAACACCAATTGCGAAGGCAGCTTGCTACAGGAATATTGACACTGAGGCACGAAAGCGTGGGGATCAAACAGGATTAGATACCCCTGTAGTCC
b3c663eae634830892767705e411676b	k__Bacteria; p__Bacteroidetes; c__Cytophagia; o__Cytophagales; f__Cytophagaceae; g__Adhaeribacter; s__	GGATTTATTGGGTTTAAAGGGTGCGTAGGCGGCTTAGTAAGTCCGTGGTGAAAGCCAACAGCTCAACTGTTGAACTGCCATGGATACTGCTAGGCTTGAGTACAGACGAGGTAGGCGGAATGGATAGTGTAGCGGTGAAATGCATAGATACTATCCAGAACACCGATTGCGTAGGCAGCTTACTAGGCTGTAACTGACGCTGAGGCACGAAAGCGTGGGGAGCGAACAGGATTAGATACCCCTGTAGTCC
b3cf45e50cfba2eb15d29e1c3392e29b	k__Bacteria; p__Proteobacteria; c__Epsilonproteobacteria; o__Campylobacterales; f__Campylobacteraceae; g__Campylobacter; s__	GGAATCACTGGGCGTAAAGGGCGCGTAGGCGGATAATCAAGTCTCTTGTGAAATCCAATGGCTTAACCATTGAACTGCTTGGGAAACTGATTATCTAGAGTAAGGGAGAGGTAGATGGAATTCTTGGTGTAGGGGTAAAATCCGTAGAGATCAAGAAGAATACCCATTGCGAAGGCGATCTGCTAGAACTTAACTGACGCTAATGCGCGAAAGCGTGGGGAGCAAACAGGATTAGATACCCGTGTAGTCC
b3e8dc066baa9307c6a9d5a5bcb757a0	k__Bacteria; p__Bacteroidetes; c__Bacteroidia; o__Bacteroidales; f__Porphyromonadaceae	GGAATTATTGGGTTTAAAGGGTGCGTAGGTGGACAGTTAAGTCAGCGGTGAAAAGCTATGGCTCAACCATAGTCTTGCCGTTGAAACTGGATGTCTTGAGTGTAGATGATGTAGGCGGAATGCGCAGTGTAGCGGTGAAATGCATAGATATTGCGCAGAACTCCGATTGCGAAGGCAGCTTACAAAGCTACAACTGACACTGATGCACGAAAGCGTGGGGATCAAACAGGATTAGATACCCGGGTAGTCC
b40100307f892b48f9c2f8bb63f195f3	k__Bacteria; p__Proteobacteria; c__Gammaproteobacteria; o__Alteromonadales; f__Shewanellaceae; g__Shewanella; s__	GGAATTACTGGGCGTAAAGCGTGCGCAGGCGGTTTGTTAAGCGAGATGTGAAAGCCCTGGGCTCAACCTAGGAATAGCATTTCGAACTGGCGAACTAGAGTCTTGTAGAGGGGGGTAGAATTCCAGGTGTAGCGGTGAAATGCGTAGAGATCTGGGGGAATACCGGTGGCGAAGGCGGCCCCCTGGACAAAGACTGACGCTCATGCACGAAAGCGTGGGGAGCAAACAGGATTAGATACCCCCGTAGTCC
b44b1a2082edaae4855fb03dc971c13d	k__Bacteria; p__Bacteroidetes; c__Bacteroidia; o__Bacteroidales; f__Porphyromonadaceae; g__Porphyromonas; s__	GGATTTATTGGGTTTAAAGGGTGCGTAGGTGGCTTTTTAGGTCAGCGGTGAAAAGCTGTGGCTCAACCATAGTCTTGCCGTTGAAACCGGGGAGCTTGAGTGTAGATGATGTGGGCGGAACGCGTAGTGTAGCGGTGAAATGCATAGAGATTACGCAGAACTCCAATTGCGAAGGCAGCTCACAAAACTACCACTGACACTCATTGCACGAGAGCGTGGGTATCAAACAGGATTAGATACCCCCGTAGTC
b4fa432fb623b4078d9d45bf05d52d2e	k__Bacteria; p__Proteobacteria; c__Betaproteobacteria; o__Burkholderiales; f__Oxalobacteraceae; g__Polynucleobacter; s__	GGAATTACTGGGCGTGAAGCGTGCGCAGGCGATTATACAAGACAGGCGTGAAATCCCCGGGCTTAACCTGGGAATGGCGTCTGTGACTGTATGACTAGAGTGTGTCAGAGGGGGGTAGAATTCCACGTGTAGCAGTGAAATGCGTAGATATGTGGAGGAATACCAATGGCGAAGGCAGCCCCCTGGGATAACACTGACGCTCATGCACGAAAGCGTGGGGAGCAAACAGGATTAGATACCCCCGTAGTCC
b521c43dd7bd2e36984efcaa42cb328d	k__Bacteria; p__Firmicutes; c__Bacilli; o__Lactobacillales; f__; g__; s__	GGATTTATTGGGCGTAAAGCGAGCGCAGGCGGTCTTTTAAGTCTGATGTGAAAGCCCTCGGCTCAACCGAGGAGGGTCATTGGAAACTGGGAGACTTGAGTGCAGAAGAGGAAAGTGGAACTCCATGTGTAGCGGTGGAATGCGTAGATATATGGAAGAACACCAGTGGCGAAGGCGGCTTTCTGGTCTGTAACTGACGCTGAGGCTCGAAAGCGTGGGGAGCAAACAGGATTAGATACCCCTGTAGTCC
b553598b78ed1aa330cb3af0530c6864	k__Bacteria; p__Firmicutes; c__Clostridia; o__Clostridiales; f__Clostridiaceae; g__Clostridium; s__perfringens	GGATTTACTGGGCGTAAAGGGAGCGTAGGCGGACAATTAAGTGGGATGTGAAATACCCGGGCTCAACCTGGGTGCTGCATTCCAAACTGGTTGTCTAGAGTGCAGGAGAGGAGAGTGGAATTCCTAGTGTAGCGGTGAAATGCGTAGAGATTAGGAAGAACACCAGTGGCGAAGGCGACTCTCTGGACTGTAACTGACGCTGAGGCTCGAAAGCGTGGGGAGCAAACAGGATTAGATACCCCTGTAGTCC
b80fed00ebb4f127ede8970e126632ee	k__Bacteria; p__Cyanobacteria	GGAATGATTGGGCGTAAAGCGTCCGTAGGTGGTTAGGCAAGTCTGCTGTCAAAGCTCGGGGCTTAACTCCGAATCGGCGGTGGAAACTGCCTGACTGGAGTGCGGTAGGGGTAGAGGGAATTCCCGGTGTAGCGGTGAAATGCGTAGATATCGGGAAGAACACCGGTGGCGAAGGCGCTCTACTGGGCCGTAACTGACACTGAGGGACGAAAGCTAGGGGAGCGAAAGGGATTAGATACCCCCGTAGTCC
b855a99398836a3f98f4608658764070	k__Bacteria; p__Firmicutes; c__Clostridia; o__Clostridiales; f__[Tissierellaceae]; g__Peptoniphilus; s__	GGAATCACTGGGCGTAAAGGGTTCGCAGGCGGAAATACAAGTCAGTTGTGAAAGACCGAGGCTCAACCTCGGCGAGCAATTGAAACTGTATATCTTGAGTTGTGTAGAGGCAAGTGGAATTCCTAGTGTAGCGGTGAAATGCGTAGATATTAGGAGGAATACCGGTGGCGAAGGCGACTTGCCGGGCACAAACTGACGCTGAGGAACGAAAGCGTGGGGAGCAAACAGGATTAGATACCCCGGGTAGTCC
b88d8d6d82fdc2e392886da62402d85d	k__Bacteria; p__Firmicutes; c__Clostridia; o__Clostridiales; f__Lachnospiraceae; g__; s__	GGATTTACTGGGTGTAAAGGGAGCGTAGACGGTTCTGCAAGTCTGGTGTGAAAGCCCGGGGCTCAACCCCGGGACTGCATTGGAAACTGTGGAACTAGAGTGCAGGAGAGGTAAGTGGAATTCCTAGTGTAGCGGTGAAATGCGTAGATATTAGGAGGAACACCAGTGGCGAAGGCGGCTTACTGGACTGTAACTGACGTTGAGGCTCGAAAGCGTGGGGAGCAAACAGGATTAGATACCCCCGTAGTCC
b9342f3c61eea7513cdf0bf7f951ff83	k__Bacteria; p__Bacteroidetes; c__Bacteroidia; o__Bacteroidales; f__Porphyromonadaceae; g__Porphyromonas; s__	GGAATTATTGGGTTTAAAGGGTGCGCAGGTTGCAGTTTAAGTCAGCGGTGAAAAGCTCGTGCTCAACGCGAGTCTTGCCGTTGAAACTGGACAGCTTGAGTGTAGATGCTGTAGGCGGAACGCGTAGTGTAGCGGTGAAATGCATAGATATTACGCAGAACTCCGATTGCGAAGGCAGCTTACAAAACTACGACTGACACTGAGGCACGAAAGCGTGGGTATCAAACAGGATTAGATACCCCTGTAGTCC
ba3c6fe10c7d678872bed176ccdca5bd	k__Bacteria; p__Bacteroidetes; c__Bacteroidia; o__Bacteroidales; f__Porphyromonadaceae; g__Porphyromonas; s__	GGAATTATTGGGTTTAAAGGGTGCGCAGGTTGCAGTTTAAGTCAGCGGTGAAAAGCTCGTGCTCAACGCGAGTCTTGCCGTTGAAACTGGACAGCTTGAGTGTAGATGCTGTAGGCGGAACGCGTAGTGTAGCGGTGAAATGCATAGATATTACGCAGAACTCCGATTGCGAAGGCAGCTTACAAAACTACGACTGACACTGAGGCACGAAAGCGTGGGTATCAAACAGGATTAGATACCCGTGTAGTCC
bd26ef5d468dc73d6ffddca84c9b10a7	k__Bacteria; p__Actinobacteria; c__Actinobacteria; o__Actinomycetales; f__Actinomycetaceae; g__Actinomyces; s__	GGAATTATTGGGCGTAAAGGGCTTGTAGGCGGTTGGTCGCGTCTGTCGTGAAATCCTGTGGCTTAATCATGGGCTTGCGGTGGGTACGGGCTGGCTTGAGTGCGGTAGGGGAGACTGGAATTCCTGGTGTAGCGGTGGAATGCGCAGATATCAGGAGGAACACCGGTGGCGAAGGCGGGTCTCTGGGCCGTTACTGACGCTGAGGAGCGAAAGCGTGGGGAGCGAACAGGATTAGATACCCCGGTAGTCC
bd37feba2af5ea8e6ee364c1fd099dbe	k__Bacteria; p__Firmicutes; c__Clostridia; o__Clostridiales; f__[Tissierellaceae]; g__Peptoniphilus; s__	CGGAATCACTGGGCGTAAAGGGTTCGCAGGCGGAAATACAAGTCAGTTGTGAAAGACCGAGGCTCAACCTCGGCGAGCAATTGAAACTGTATATCTTGAGTTGTGTAGAGGCAAGTGGAATTCCTAGTGTAGCGGTGAAATGCGTAGATATTAGGAGGAATACCGGTGGCGAAGGCGACTTGCCGGGCACAAACTGACGCTGAGGAACGAAAGCGTGGGGAGCAAACAGGATTAGATACCCGTGTAGTCC
bd9dfd4306ea51b4a5855c7e2b9c3f05	k__Bacteria; p__Firmicutes; c__Bacilli; o__Bacillales; f__Planococcaceae; g__Sporosarcina; s__	GGAATTATTGGGCGTAAAGCGCGCGCAGGCGGTCCTTTAAGTCTGATGTGAAATCCCACGGCTCAACCGTGGAAGGTCATTGGAAACTGGAGGACTTGAGTATAAGAGAGGAAAGTGGAATTCCACGTGTAGCGGTGAAATGCGTAGAGATGTGGAGGAACACCAGTGGCGAAGGCGACTTTCTGGCTTATTACTGACGCTGAGGCGCGAAAGCGTGGGGAGCAAACAGGATTAGATACCCCCGTAGTCC
bddcfc67bb6f3e663f8e00f0298d0fc3	k__Bacteria; p__Bacteroidetes; c__Bacteroidia; o__Bacteroidales; f__Porphyromonadaceae; g__Parabacteroides; s__gordonii	GGATTTATTGGGTTTAAAGGGTGCGTAGGTTGTTTGAGAAGTCAGCGGTGAAAAGCTTAGGCTCAACCTGAGTCTTGCCGTTGAAACTCTCAGACTTGAGGATAGATGAGGTAGGCGGAATGCGTGGTGTAGCGGTGAAATGCATAGATATCACGCAGAACTCCGATAGCGAAGGCAGCTTACCAAGCTATGACTGACACTGAAGCACGAAGGCGTGGGTATCAAACAGGATTAGATACCCCTGTAGTCC
be931cb2f287a1f6c3454043eb35a82e	k__Bacteria; p__Firmicutes; c__Bacilli; o__Bacillales; f__Planococcaceae; g__Sporosarcina; s__	GGAATTATTGGGCGTAAAGCGCACGCAGGCGGCCTTCTAAGTCTGATGTGAAATCCCACGGCTTAACCGTGGAAGGTCATTGGAAACTAGAAGGCTTGAGGATAGAAGAGGAAAGTGGAATTCCACGTGTAGCGGTGAAATGCGTAGAGATGTGGAGGAACACCAGTGGCGAAGGCGACTTTCTGGTCTATTACTGACGCTGAGGTGCGAAAGCGTGGGGAGCAAACAGGATTAGATACCCCTGTAGTCC
beec5d04abd706e00bfa133f6e276d58	k__Bacteria; p__Firmicutes; c__Bacilli; o__Lactobacillales; f__; g__; s__	GGATTTATTGGGCGTAAAGCGAGCGCAGGCGGTCTTTTAAGTCTGATGTGAAAGCCCACGGCTTAACCGTGGAGGGTCATTGGAAACTGGGAGACTTGAGTGCAGAAGAGGAAAGTGGAACTCCATGTGTAGCGGTGGAATGCGTAGATATATGGAAGAACACCAGTGGCGAAGGCGGCTTTCTGGTCTGTAACTGACGCTGAGGCTCGAAAGCGTGGGGAGCAAACAGGATTAGATACCCGCGTAGTCC
bfac9373d5bf5ee9477273109137d5fa	k__Bacteria; p__Actinobacteria; c__Actinobacteria; o__Actinomycetales; f__Corynebacteriaceae; g__Corynebacterium; s__	GGAATTACTGGGCGTAAAGAGCTCGTAGGCGGTTTGTCACGTCGTCTGTGAAATCCTAGGGCTTAACCCTGGACGTGCAGGCGATACGGGCTGACTTGAGTACTACAGGGGAGACTGGAATTTCTGGTGTAGCGGTGGAATGCACAGATATCAGGAAGAACACCGATGGCGAAGGCAGGTCTCTGGGTAGTAACTGACGCTGAGGAGCGAAAGCATGGGTAGCGAACAGGATTAGATACCCCTGTAGTCC
bfe829c52b3ba813a9d28cc211f56ae3	k__Bacteria; p__Actinobacteria; c__Actinobacteria; o__Actinomycetales; f__Nocardioidaceae; g__; s__	GGAATTATTGGGCGTAAAGGGCTCGTAGGCGGTTTGTCGCGTCGGGAGTGAAAACTCAGGGCTTAACCCTGAGCCTGCTTCCGATACGGGCAGACTAGAGGTATGCAGGGGAGAACGGAATTCCTGGTGTAGCGGTGAAATGCGCAGATATCAGGAGGAACACCGGTGGCGAAGGCGGTTCTCTGGGCATTACCTGACGCTGAGGAGCGAAAGTGTGGGGAGCGAACAGGATTAGATACCCCCGTAGTCC
c2149798da804d0c2cd37239c584bbc9	k__Bacteria; p__Firmicutes; c__Bacilli; o__Bacillales; f__Staphylococcaceae; g__Staphylococcus	GGAATTATTGGGCGTAAAGCGCGCGTAGGCGGTTTTTTAAGTCTGATGTGAAAGCCCACGGCTCAACCGTGGAGGGTCATTGGAAACTGGAAAACTTGAGTGCAGAAGAGGAAAGTGGAATTCCATGTGTAGCGGTGAAATGCGCAGAGATATGGAGGAACACCAGTGGCGAAGGCGACTTTCTGGTCTGTAACTGACGCTGATGTGCGAAAGCGTGGGGATCAAACAGGATTAGATACCCCCGTAGTCC
c251bfb2f81d50df2a08ba7cc31f2fc9	k__Bacteria; p__Proteobacteria; c__Gammaproteobacteria; o__Pseudomonadales; f__Pseudomonadaceae; g__Pseudomonas	GGAATTACTGGGCGTAAAGCGCGCGTAGGTGGTTTGTTAAGTTGGATGTGAAATCCCCGGGCTCAACCTGGGAACTGCATTCAAAACTGACTGACTAGAGTATGGTAGAGGGTGGTGGAATTTCCTGTGTAGCGGTGAAATGCGTAGATATAGGAAGGAACACCAGTGGCGAAGGCGACCACCTGGACTAATACTGACACTGAGGTGCGAAAGCGTGGGGAGCAAACAGGATTAGATACCCCCGTAGTCC
c2d856b269fd51c1b0eb8bc5b1c033d5	k__Bacteria; p__Proteobacteria; c__Gammaproteobacteria; o__Enterobacteriales; f__Enterobacteriaceae	GGAATTACTGGGCGTAAAGCGCACGCAGGCGGTCTGTTAAGTCAGATGTGAAATCCCCGGGCTTAACCTGGGAACTGCATTTGAAACTGGCAGGCTTGAGTCTTGTAGAGGGGGGTAGAATTCCAGGTGTAGCGGTGAAATGCGTAGAGATCTGGAGGAATACCGGTGGCGAAGGCGGCCCCCTGGACAAAGACTGACGCTCAGGTGCGAAAGCGTGGGGAGCAAACAGGATTAGATACCCCCGTAGTCC
c361cdaef6f71cd710ec28b1693c17e1	k__Bacteria; p__Proteobacteria; c__Gammaproteobacteria; o__Cardiobacteriales; f__Cardiobacteriaceae; g__; s__	GGAATAACTGGGCGTAAAGGGTACGCAGGCGGCTCATTAAGTCAGATGTGAAAGCCCCGGGCTTAACCTGGGAACTGCATTTGAAACTGGTGAGCTAGAGTATGTCAGAGGAAGGCGGAATTTCCAGTGTAGCAGTGAAATGCGTAGATATTGGAAGGAACACCGATGGCGAAGGCAGCCTTCTGGGGCAATACTGACGCTCATGTACGAAAGCGTGGGTAGCAAACAGGATTAGATACCCGTGTAGTCC
c3e28c6c8910b4905f0ca5e4714d556b	k__Bacteria; p__Cyanobacteria; c__Chloroplast; o__Stramenopiles; f__; g__; s__	GGAATCACTGGGCGTAAAGCGTCTGTAGGTGGTTTAATAAGTCAACTGTTAAATCTTGAGGCTTAACCTCAAAATCGCAGTCGAAACTATTAGACTAGAGTATAGTAGGGGTAAAGGGAATTTCCAGTGGAGCGGTGAAATGCGTAGATATTGGAAAGAACACCGATGGCGAAGGCACTTTACTGGGCTATTACTGACACTCAGAGACGAAAGCTAGGGTAGCAAATGGGATTAGATACCCCCGTAGTCC
c46d55539310f002037be2bfba85e5d5	k__Bacteria	TGTTTGCTCCCCACGCTTTCGCGCCTCAGCGTCAGTTACTGTCCAGATAGCCGCCTTCGCCACTGGTGTTCCTCCTAATATCTACGCATTTTACCGCTACACTAGGAATTCCACTATCCTCTCCAGCACTCAAGCTTACCAGATTGAAATGACACCCCAAGGTTAAGCCTTGGATTTAAACATCTCACTTAATAAACCGCCTACACGCCCTTTACGCCCAGTAAATCCGGATAACGCTCGCCACCTACGT
c53af8aafde29272760aadcbc89771d6	k__Bacteria	ATCTTTAACAGGTATATAGGGTACCTAGACGGTGTACAAAGGCTTAGATAAGGACCTGTTACACTTGAGTTTGATATGTGAGAGGAATATGTCAGAATTATTGGTGGAAAGATGAAATTTGCTAATACTAATAGGACTGATAACGGCGAAGGCAAACCTCTATGTACATGCGTTTTTTACTAGTTGGCGTGCTAGCACGTTTACAGTAAAAAATACTATAACTGACGTTGAGGGACGAAGGCTCAGAGAG
c5c32bc6fe5cfe45c6cef50e3e929fb0	k__Bacteria; p__Acidobacteria; c__[Chloracidobacteria]; o__DS-100; f__; g__; s__	GGAATTACTGGGCGTAAAGGGCGCGTAGGCGGCACGGCAAGTCAGGAGTGAAAGGCCTGGGCTCAACCGAGGAACTGCTTTTGAGACTGCCGAGCTAGAGTGCAGAAGGGGCAACTGGAATTCCCAGTGTAGCGGTGAAATGCGTAGATATTGGGAAGAACACCTGAGGCGAAGGCGGGTTGCTGGGCTGACACTGACGCTGAGGCGCGAAAGCCAGGGGAGCAAACGGGATTAGATACCCGTGTAGTCC
c5faaba8fb43587438e912102ea7edfb	k__Bacteria; p__Firmicutes; c__Bacilli; o__Lactobacillales; f__Lactobacillaceae; g__Lactobacillus; s__acidipiscis	GGATTTATTGGGCGTAAAGGGAACGCAGGCGGTTTTTTAAGTCTGATGTGAAAGCCTTCGGCTTAACCGGAGATGTGCATTGGAAACTGGAAGACTTGAGTGCAGAAGAGGAGAGTGGAACTCCATGTGTAGCGGTGAAATGCGTAGATATATGGAAGAACACCAGTGGCGAAAGCGGCTCTCTGGTCTGTAACTGACGCTGAGGTTCGAAAGCATGGGTAGCGAACAGGATTAGATACCCCCGTAGTCC
c618cda5d59ed23963730a71245f2616	k__Bacteria; p__Proteobacteria; c__Alphaproteobacteria; o__Rhizobiales; f__Aurantimonadaceae; g__; s__	GGAATTACTGGGCGTAAAGCGCACGTAGGCGGACATTTAAGTCAGGGGTGAAATCCCGGGGCTCAACCCCGGAACTGCCTTTGATACTGGGTGTCTTGAGTGTGGTAGAGGTGAGTGGAATTGCGAGTGTAGAGGTGAAATTCGTAGATATTCGCAGGAACACCAGTGGCGAAGGCGGCTCACTGGACCACAACTGACGCTGAGGTGCGAAAGCGTGGGGAGCAAACAGGATTAGATACCCCCGTAGTCC
c6c968ecb8c8fa3338b8a28db5800fcc	k__Bacteria; p__Bacteroidetes; c__[Saprospirae]; o__[Saprospirales]; f__Chitinophagaceae; g__; s__	GGATTTACTGGGTTTAAAGGGTGTGTAGGCGGACTTTTAAGTCAGTGGTGAAATCCCGGGGCTCAACCCCGGAACTGCCATTGATACTATTGGTCTTGAATACTGTGGAGGTATGCGGAATGTGTCATGTAGCGGTGAAATGCTTAGAGATGACACAGAACACCGATTGCGAAGGCAGCGTACTACACAGTGATTGACGCTGAGGCACGAAAGCGTGGGGATCAAACAGGATTAGATACCCGTGTAGTCC
c85e952a06562e31ea0e5510e7a39755	k__Bacteria; p__Firmicutes; c__Clostridia; o__Clostridiales	GGATTTACTGGGTGTAAAGGGTGCGCAGGTGGCATAGCAAGTCACATGTGAAAACCCGGGGCTCAACCCCGGGCGTGCATGAGAAACTGTTAAGCTTGAGTACAGGAGGGGTAAGCGGAATTCCTAGTGTAGCGGTGAAATGCGTAGATATTAGGAGGAATACCGGTGGCGAAGGCGACTTGCCGGGCACAAACTGACGCTGAGGAACGAAAGCGTGGGGAGCAAACAGGATTAGATACCCGCGTAGTCC
c8ee20b64c31355fc604a870149cd4a1	k__Bacteria; p__Proteobacteria; c__Gammaproteobacteria; o__Cardiobacteriales; f__Cardiobacteriaceae; g__; s__	GGAATGACTGGGCGTAAAGCGCACGCAGGCGGTTACTTAAGTCAGATGTGAAAGCCCCGGGCTTAACCTGGGAATTGCATTTGAAACTGGGTAACTAGAGTATGTCAGAGGAAGGCGGAATTTCCAGTGTAGCAGTGAAATGCGTAGAGATTGGAAGGAACACCGATGGCGAAGGCAGCCTTCTGGGGCAATACTGACGCTCATGTGCGAAAGCGTGGGTAGCAAACAGGATTAGATACCCCGGTAGTCC
c91dbd634f3b5561086fa4bd8f5344c1	k__Bacteria; p__Proteobacteria; c__Alphaproteobacteria; o__Rhodobacterales; f__Rhodobacteraceae; g__Paracoccus	GGAATTACTGGGCGTAAAGCGCGCGTAGGCGGACTGGAAAGTTGGGGGTGAAATCCCGGGGCTCAACCTCGGAACTGCCTTCAAAACTATCAGTCTGGAGTTCGAGAGAGGTGAGTGGAATACCGAGTGTAGAGGTGAAATTCGTAGATATTCGGTGGAACACCAGTGGCGAAGGCGGCTCACTGGCTCGATACTGACGCTGAGGTGCGAAAGCGTGGGGAGCAAACAGGATTAGATACCCGCGTAGTCC
c9a80a47d9f191b105355a4223658de8	k__Bacteria; p__Actinobacteria; c__Actinobacteria; o__Actinomycetales; f__Nocardioidaceae	GGAATTATTGGGCGTAAAGGGCTCGTAGGCGGTTTGTCGCGTCGGGAGTGAAAACCTACAGCTTAACTGTGGGCTTGCTTTCGATACGGGCAGACTTGAGGCATGCAGGGGAGAACGGAATTCCTGGTGTAGCGGTGAAATGCGCAGATATCAGGAGGAACACCGGTGGCGAAGGCGGTTCTCTGGGCATGTTCTGACGCTGAGGAGCGAAAGTGTGGGGAGCGAACAGGATTAGATACCCGTGTAGTCC
c9b0913775b5029fe77a7cba2b5879c9	k__Bacteria; p__Fusobacteria; c__Fusobacteriia; o__Fusobacteriales; f__Leptotrichiaceae; g__; s__	GGAATTATTGGGCTTAAAGGGCATCTAGGCGGTTTAACAAGTTGAAGGTGAAAAGCTGTGGCTCAACCATAGTCTTGCCTACAAAACTGTTAAACTAGAGTACTGGAAAGGTGGGTGGAACTACACGAGTAGAGGTGAAATTCGTAGATATGTGTAGGAATGCCGATGATGAAGATAACTCACTGGACAGAAACTGACGCTGAAGTGCGAAAGCTAGGGGAGCAAACAGGATTAGATACCCCTGTAGTCC
ca03a0391da2dc035f164eb935e3f318	k__Bacteria; p__Proteobacteria; c__Alphaproteobacteria; o__Caulobacterales; f__Caulobacteraceae; g__Mycoplana; s__	GGAATTACTGGGCGTAAAGGGAGCGTAGGCGGACATTTAAGTCAGGGGTGAAATCCCAGAGCTCAACTCTGGAACTGCCTTTGATACTGGGTGTCTTGAGTGTGATAGAGGTATGTGGAACTCCGAGTGTAGAGGTGAAATTCGTAGATATTCGGAAGAACACCAGTGGCGAAGGCGACATACTGGATCATTACTGACGCTGAGGCTCGAAAGCGTGGGGAGCAAACAGGATTAGATACCCCGGTAGTCC
ca23ce2a2518e55c29c209fdef559e37	k__Bacteria; p__Proteobacteria; c__Gammaproteobacteria; o__Pseudomonadales; f__Moraxellaceae; g__Acinetobacter; s__	GGATTTACTGGGCGTAAAGCGTACGTAGGTGGTCTTTTAAGTCGGATGTGAAATCCCTGAGCTTAACTTAGGAATTGCATTCGATACTGGGAGACTAGAGTATGGGAGAGGATGGTAGAATTCCAGGTGTAGCGGTGAAATGCGTAGAGATCTGGAGGAATACCGATGGCGAAGGCAGCCATCTGGCCTAATACTGACACTGAGGTACGAAAGCATGGGGAGCAAACAGGATTAGATACCCGCGTAGTCC
ca5b3bbee73059b41fd9c206bfecbf7d	k__Bacteria; p__Bacteroidetes; c__Bacteroidia; o__Bacteroidales; f__Porphyromonadaceae	GGATTTATTGGGTTTAAAGGGTGCGTAGGTGGCCGATTAAGTCAGCGGTGAAAAGCTCAGGCTCAACCTGAGTCTTGCCGTTGAAACTGGTTGGCTTGAGTGTGGATGCTGTGTGCGGAACGCGTAGTGTAGCGGTGAAATGCATAGATATTACGCAGAACTCCAATTGCGAAGGCAGCGCACAAAACCACAACTGACACTCAGAGCACGAGAGCGTGGGTATCAAACAGGATTAGATACCCCCGTAGTC
ca62f87a00467f37434fb067cd9b5f9f	k__Bacteria; p__Bacteroidetes; c__Bacteroidia; o__Bacteroidales; f__Porphyromonadaceae	GGAATTATTGGGTTTAAAGGGTGCGTAGGTGGACAGTTAAGTCAGCGGTGAAAAGCTATGGCTCAACCATAGTCTTGCCGTTGAAACTGGATGTCTTGAGTGTAGATGATGTAGGCGGAATGCGCAGTGTAGCGGTGAAATGCATAGATATTGCGCAGAACTCCGATTGCGAAGGCAGCTTACAAAGCTACAACTGACACTGATGCACGAAAGCGTGGGGATCAAACAGGATTAGATACCCCTGTAGTCC
cabbbdf73e5c13684893b9517f39f7be	k__Bacteria; p__Proteobacteria; c__Gammaproteobacteria; o__Alteromonadales; f__Alteromonadaceae; g__Cellvibrio; s__	GGAATTACTGGGCGTAAAGCGCACGTAGGTGGTTCGCTAAGTCAGCTGTGAAATCCCCGGGCTCAACCTGGGACTTGCAGTTGAAACTGGTGAGCTAGAGTAGGGTAGAGGGGTGTGGAATTCCAGGTGTAGCGGTGAAATGCGTAGATATCTGGAGGAACATCAGTGGCGAAGGCGACACCCTGGACTCATACTGACACTGAGGTGCGAAAGCGTGGGGAGCAAACAGGATTAGATACCCGCGTAGTCC
caef17bc8e6cf1b1bf5c76401925f6ad	k__Bacteria; p__Proteobacteria; c__Gammaproteobacteria; o__Pseudomonadales; f__Pseudomonadaceae; g__Pseudomonas	GGAATTACTGGGCGTAAAGCGCGCGTAGGTGGTTCAGTAAGATGGAAGTGAAATCCCCGGGCTTAACCTGGGAACTGCTTTCATAACTGCTGAGCTAGAGTACGGTAGAGGGTAGTGGAATTTCCTGTGTAGCGGTGAAATGCGTAGATATAGGAAGGAACACCAGTGGCGAAGGCGACTACCTGGACTGATACTGACACTGAGGTGCGAAAGCGTGGGGAGCAAACAGGATTAGATACCCGGGTAGTCC
cb1beb944ee9bd6cb80f2a66db1be325	k__Bacteria; p__Actinobacteria; c__Actinobacteria; o__Actinomycetales; f__Actinomycetaceae; g__Varibaculum; s__	GGATTTATTGGGCGTAAAGGGCTTGTAGGTGGCTGGTTGCGTCTGTCGTGAAAGGTCATGGCTTAACTGTGGTTTTGCGGTGGGTACGGGCTGGCTTGAGTGCAGTAGGGGAGATTGGAATTCCTGGTGTAGCGGTGGAATGCGCAGATATCAGGAGGAATACCGGTGGCGAAGGCGGGTCTCTGGGCTGTTACTGACGCTGAGGAGCGAAAGCGTGGGGAGCGAACAGGATTAGATACCCCTGTAGTCC
cbd3b77cb1342d565c1c9ac91cafe0b3	k__Bacteria; p__Firmicutes; c__Bacilli; o__Bacillales; f__Bacillaceae; g__Bacillus; s__flexus	GGAATTATTGGGCGTAAAGCGCGCGCAGGCGGTTTCTTAAGTCTGATGTGAAAGCCCACGGCTCAACCGTGGAGGGTCATTGGAAACTGGGGAACTTGAGTGCAGAAGAGAAAAGCGGAATTCCACGTGTAGCGGTGAAATGCGTAGAGATGTGGAGGAACACCAGTGGCGAAGGCGGCTTTTTGGTCTGTAACTGACGCTGAGGCGCGAAAGCGTGGGGAGCAAACAGGATTAGATACCCGGGTAGTCC
cc99f3554761a74b580f34d56950ddfb	k__Bacteria; p__Firmicutes; c__Bacilli; o__Lactobacillales; f__Lactobacillaceae; g__Lactobacillus; s__acidipiscis	GGATTTATTGGGCGTAAAGGGAACGCAGGCGGTTTTTTAAGTCTGATGTGAAAGCCTTCGGCTTAACCGGAGATGTGCATTGGAAACTGGAAGACTTGAGTGCAGAAGAGGAGAGTGGAACTCCATGTGTAGCGGTGAAATGCGTAGATATATGGAAGAACACCAGTGGCGAAAGCGGCTCTCTGGTCTGTAACTGACGCTGAGGTTCGAAAGCATGGGTAGCGAACAGGATTAGATACCCCTGTAGTCC
cca8731ed12b224fa612eb3c92ede064	k__Bacteria; p__Proteobacteria; c__Epsilonproteobacteria; o__Campylobacterales; f__Campylobacteraceae; g__Campylobacter; s__	GGAATCACTGGGCGTAAAGGACGCGTAGGCGGATTATCAAGTCTCTTGTGAAATCTAATGGCTTAACCATTAAACTGCTTGGGAAACTGATAGTCTAGAGTAAGGGAGAGGTGAATGGAATTCTTGGTGTAGGGGTAAAATCCGTAGAGATCAAGAAGAATACCCATTGCGAAGGCGATTCACTGGAACTTAACTGACGCTAAGGCGTGAAAGCGTGGGGAGCAAACAGGATTAGATACCCGCGTAGTCC
cd034ed1b700a3259a6598c893d15b3f	k__Bacteria; p__Firmicutes; c__Clostridia; o__Clostridiales; f__[Tissierellaceae]; g__1-68; s__	GGAATCATTGGGCGTAAAGGGTGCGCAGGCGGTTTTGGAAGTTGGATGTGAAAGGATATAGCTCAACTATATTAAGCATCCAAAACTCCAAGACTTGAGTCAAGGAGAGGTAAGTGGAATTCCTGGTGTAGCGGTGAAATGCGTAGATATCAGGAGGAATACCGGTGGCGAAGGCGACTTACTGGACTTTAGACTGACGCTCAGGCACGAAAGCGTGGGGAGCAAACAGGATTAGATACCCCCGTAGTCC
cd06c6a68dd71470d202256f945040df	k__Bacteria; p__Proteobacteria; c__Gammaproteobacteria; o__Cardiobacteriales; f__Cardiobacteriaceae; g__; s__	GGAATGACTGGGCGTAAAGCGCACGCAGGCGGTTACTTAAGTCAGATGTGAAAGCCCCGGGCTTAACCTGGGAATTGCATTTGAAACTGGGTAACTAGAGTATGTCAGAGGAAGGCGGAATTTCCAGTGTAGCAGTGAAATGCGTAGAGATTGGAAGGAACACCGATGGCGAAGGCAGCCTTCTGGGGCAATACTGACGCTCATGTGCGAAAGCGTGGGTAGCAAACAGGATTAGATACCCCCGTAGTCC
cdadf937a8fa6e4992943b9c3a9f283c	k__Bacteria; p__Proteobacteria; c__Deltaproteobacteria; o__Desulfovibrionales; f__Desulfovibrionaceae; g__Bilophila; s__	GGAATCACTGGGCGTAAAGCGCACGTAGGCGGCTTGGTAAGTCAGGGGTGAAATCCCACAGCCCAACTGTGGAACTGCCTTTGATACTGCCAGGCTTGAGTACCGGAGAGGGTGGCGGAATTCCAGGTGTAGGAGTGAAATCCGTAGATATCTGGAGGAACACCGGTGGCGAAGGCGGCCACCTGGACGGTAACTGACGCTGAGGTGCGAAAGCGTGGGTAGCAAACAGGATTAGATACCCGTGTAGTCC
ce67b4666681b9f4c16b38c4e2c0a68b	k__Bacteria; p__Bacteroidetes; c__Flavobacteriia; o__Flavobacteriales; f__[Weeksellaceae]; g__Ornithobacterium; s__	GGATTCATTGGGTTTAAAGGGTCCGTAGGCGGGCTGATAAGTCAGTGGTGAAATTTTGTCGCTCAACGATAAAACTGCCATTGATACTGTTAGTCTTGAGTGATATTGAAGTAGCTGGAATGTGTAGTGTAGCGGTGAAATGCATAGATATTACACAGAACACCGATTGCGAAGGCAGGTTACTAAGTATTAACTGACGCTGAAGGACGAAAGCGTGGGGAGCGAACAGGATTAGATACCCGGGTAGTCC
ceb945e8e9a97ebda349b7d46e670f42	k__Bacteria; p__TM7; c__TM7-3	GGAGTGACTGGGCGTAAAGAGTTGCGTAGGTGGTCTGTTAAGTGAATAGTGAAATCTGGTGGCTCAACCATCTAGACTATTATTCAAACTGATAGACTCGAGAATAGCAGAGGTCACTGGAATTTCTAGTGTAGGAGTGAAATCCGTAGATATTAGAAGGAACACCGATGGCGTAGGCAGGTGACTGGGCTATTTCTGACGCTAAGGCACGAAAGCGTGGGGAGCGAACCGGATTAGATACCCCTGTAGT
cf911d9e8757027e20d0c3f9ed715791	k__Bacteria; p__Proteobacteria; c__Gammaproteobacteria; o__Pasteurellales; f__Pasteurellaceae; g__Chelonobacter; s__Taxon	GGAATTACTGGGCGTAAAGCGCACGCAGGCGGATAGTTAAGTGAGATGTGAAATCCCCGGGCTTAACCTGGGAACTGCATTTCAGACTGGTTGTCTAGAGTCTTGTAGAGAGGGGTAGAATTCCACGTGTAGCGGTGAAATGCGTAGAGATGTGGAGGAATACCGGAGGCGAAGGCGGCCCCTTGGACAAAGACTGACGCTCATGTGCGAAAGCGTGGGGAGCAAACAGGATTAGATACCCGTGTAGTCC
d04858a0652b02e3fd929607c4ab1d10	k__Bacteria; p__Proteobacteria; c__Gammaproteobacteria; o__Alteromonadales; f__Shewanellaceae; g__Shewanella; s__	GGAATTACTGGGCGTAAAGCGTGCGCAGGCGGTTTGTTAAGCGAGATGTGAAAGCCCTGGGCTCAACCTAGGAATAGCATTTCGAACTGGCGAACTAGAGTCTTGTAGAGGGGGGTAGAATTCCAGGTGTAGCGGTGAAATGCGTAGAGATCTGGAGGAATACCGGTGGCGAAGGCGGCCCCCTGGACAAAGACTGACGCTCATGCACGAAAGCGTGGGGAGCAAACAGGATTAGATACCCCCGTAGTCC
d076ee949c6544e68f74a7ec48e3d667	k__Bacteria; p__Firmicutes; c__Bacilli; o__Lactobacillales; f__Lactobacillaceae; g__Lactobacillus; s__reuteri	GGATTTATTGGGCGTAAAGCGAGCGCAGGCGGTCTTTTAAGTCTGATGTGAAAGTCTTCGGCTTAACCGAAGAAGTGCATCGGAAACCGGGCGACTTGAGTGCAGAAGAGGACAGTGGAACTCCATGTGTAGCGGTGGAATGCGTAGATATATGGAAGAACACCAGTGGCGAAGGCGGCTGTCTGGTCTGCAACTGACGCTGAGGCTCGAAAGCATGGGTAGCGAACAGGATTAGATACCCGCGTAGTCC
d0d99a74799eae06034a4da0a88da6de	k__Bacteria; p__Proteobacteria; c__Gammaproteobacteria; o__Pseudomonadales; f__Pseudomonadaceae; g__Pseudomonas; s__veronii	GGAATTACTGGGCGTAAAGCGCGCGTAGGTGGTTAGTTAAGTTGGATGTGAAATCCCCGGGCTCAACCTGGGAACTGCATTCAAAACTGACTGACTAGAGTATGGTAGAGGGTGGTGGAATTTCCTGTGTAGCGGTGAAATGCGTAGATATAGGAAGGAACACCAGTGGCGAAGGCGACCACCTGGACTGATACTGACACTGAGGTGCGAAAGCGTGGGGAGCAAACAGGATTAGATACCCGCGTAGTCC
d116b80cf38debfbf87c95124f83680a	k__Bacteria	AAAGTTGTTGCAGTTAAAAAGCTCGTAGTTGGACCTTGGACCTGGACAGGCGGTCCGCCTCACGGCGAGTACTGTCTTGCTGGGTCTTTCCTCTTGGTGATCTGTTGTTTCGGCAGCAGGGAACCAGGACCTTTACTTTGAAAAAATTAGAGTGTTCAAAGCAGGCTCGACGCCGGAATATATTAGCATGGAATAATAAAATAGGACGTGCGGTTCTATTTTGTTGGTTTTTGGAATCGCCGTAATGATT
d13bb8cac76806255bb92a1a7c552fcb	k__Bacteria; p__Bacteroidetes; c__Bacteroidia; o__Bacteroidales; f__Bacteroidaceae; g__Bacteroides; s__fragilis	GGATTTATTGGGTTTAAAGGGAGCGTAGGTGGACTGGTAAGTCAGTTGTGAAAGTTTGCGGCTCAACCGTAAAATTGCAGTTGATACTGTCAGTCTTGAGTACAGTAGAGGTGGGCGGAATTCGTGGTGTAGCGGTGAAATGCTTAGATATCACGAAGAACTCCGATTGCGAAGGCAGCTCACTGGACTGCAACTGACACTGATGCTCGAAAGTGTGGGTATCAAACAGGATTAGATACCCCTGTAGTCC
d170fb05225702ddbd930d59e35b793c	k__Bacteria; p__Actinobacteria; c__Actinobacteria; o__Actinomycetales; f__Corynebacteriaceae; g__Corynebacterium; s__	GGAATTACTGGGCGTAAAGAGCTCGTAGGTGGTTTGTCGCGTCGTTTGTGAAATCCCGCAGCTTAACTGTGGGTGTGCATACGATACGGGCATAACTGGAGTGCTGTAGGGGTAACTGGAATTCCTGGTGTAGCGGTGAAATGCGCAGATATCAGGAGGAACACCGATGGCGAAGGCAGGTTACTGGGCAGTTACTGACGCTGAGGAGCGAAAGCATGGGTAGCGAACAGGATTAGATACCCCGGTAGTC
d1823a35df5c2023df33d3d2e282f446	k__Bacteria; p__Firmicutes; c__Clostridia; o__Clostridiales; f__Clostridiaceae	GGAATTACTGGGTGTAAAGGGCGTGCAGGCGGCTTAGCAAGTCGGATGTGAAATCCCGAGGCTTAACCTCGGAATTGCATCCGATACTGCTGAGCTTGAGTGCTGGAGAGGAAAGTGGAATTCCTAGTGTAGCGGTAAAATGCGTAGATATTAGGAGGAACACCAGTGGCGAAGGCGGCTTTCTGGACAGTAACTGACGCTGAGGCGCGAAAGCGTGGGTAGCAAACAGGATTAGATACCCGTGTAGTCC
d1a77beb074f9e24492f50c63bfa433a	k__Bacteria; p__Firmicutes; c__Clostridia; o__Clostridiales; f__[Tissierellaceae]; g__Peptoniphilus; s__	CGGAATCACTGGGCGTAAAGGGTTCGCAGGCGGAAATACAAGTCAGTTGTGAAAGACCGAGGCTCAACCTCGGCGAGCAATTGAAACTGTATATCTTGAGTTGTGTAGAGGCAAGTGGAATTCCTAGTGTAGCGGTGAAATGCGTAGATATTAGGAGGAATACCGGTGGCGAAGGCGACTTGCCGGGCACAAACTGACGCTGAGGAACGAAAGCGTGGGGAGCAAACAGGATTAGATACCCCGGTAGTCC
d2618f0141ad10b10e83f25cb08d784b	k__Bacteria; p__Proteobacteria; c__Betaproteobacteria; o__Neisseriales; f__Neisseriaceae; g__Deefgea; s__	GGAATTACTGGGCGTAAAGCGTCCGCAGGTGGCTTGATAAGATAGACGTGAAATCCCTGGGCTCAACCTAGGAATTGCGTTTATGACTGTCTCGCTAGAGTATGGGAGAGGGGGGTGGAATTCCACGTGTAGCAGTGAAATGCGTAGAGATGTGGAGGAACACCGATGGCGAAGGCAACCCCCTGGCCTAATACTGACACTCATGGACGAAAGCGTGGGGAGCAAACAGGATTAGATACCCCCGTAGTCC
d288b8f99ad16adea8771fcf3cabb290	k__Bacteria; p__Proteobacteria; c__Gammaproteobacteria; o__Pseudomonadales; f__Pseudomonadaceae; g__; s__	GGAATTACTGGGCGTAAAGCGCGCGTAGGTGGTTCAGTAAGTTAGGAGTGAAAGCCCCGGGCTTAACCTGGGAATTGCTTCTAAAACTGCTGAGCTAGAGTACGGTAGAGGGTGGTGGAATTTCCTGTGTAGCGGTGAAATGCGTAGATATAGGAAGGAACATCAGTGGCGAAGGCGACCACCTGGACTGATACTGACACTGAGGTGCGAAAGCGTGGGGAGCAAACAGGATTAGATACCCCGGTAGTCC
d2f2e19f6553c536220715626e20e327	k__Bacteria; p__Firmicutes; c__Bacilli; o__Lactobacillales; f__Enterococcaceae; g__Enterococcus; s__	GGATTTATTGGGCGTAAAGCGAGCGCAGGCGGTTTCTTAAGTCTGATGTGAAAGCCCCCGGCTCAACCGGGGAGGGTCATTGGAAACTGGGAGACTTGAGTGCAGAAGAGGAGAGTGGAATTCCATGTGTAGCGGTGAAATGCGTAGATATATGGAGGAACACCAGTGGCGAAGGCGGCTCTCTGGTCTGTAACTGACGCTGAGGCTCGAAAGCGTGGGGAGCAAACAGGATTAGATACCCCGGTAGTCC
d2f3c7c5288d1b7342b9e4bfdfc73ff3	k__Bacteria; p__Firmicutes; c__Bacilli; o__Lactobacillales; f__; g__; s__	TAGGTGGCAAGCGTTGTCCGGATTTATTGGGCGTAAAGCGAGCGCAGGCGGTCTCTTAAGTCTGATGTGAAAGCCCACGGCTTAACCGTGGAGGGTCATTGGAAACTGGGAGACTTGAGTGCAGAAGAGGAAAGTGGAACTCCATGTGTAGCGGTGGAATGCGTAGATATATGGAAGAACACCAGTGGCGAAGGCGGCTTTCTGGTCTGTAACTGACGCTGAGGCTCGAAAGCGTGGGGAGCAAACAGGA
d3da5c1f12e75b5f57f905be3fa7b39f	k__Bacteria; p__Actinobacteria; c__Actinobacteria; o__Actinomycetales; f__Actinomycetaceae; g__Arcanobacterium; s__	GGAATTATTGGGCGTAAAGAGCTTGTAGGCGGTTTGTTGCGTCTGCTGTGAAAGCCCGGGGCTTAACTCCGGGTCTGCAGTGGGTACGGGCAGACTAGAGTGCGGTAGGGGTAGCTGGAATTCCTGGTGTAGCGGTGAAATGCGCAGATATCAGGAGGAACACCGATGGCGAAGGCAGGTTACTGGGCCGTTACTGACGCTGAGAAGCGAAAGCATGGGGAGCGAACAGGATTAGATACCCCCGTAGTCC
d45b7a81fd30a3f96a6a0aa9d69fc404	k__Bacteria; p__Actinobacteria; c__Actinobacteria; o__Actinomycetales; f__Micrococcaceae; g__Micrococcus	GGAATTATTGGGCGTAAAGAGCTCGTAGGCGGTTTGTCGCGTCTGTCGTGAAAGTCCGGGGCTTAACCCCGGATCTGCGGTGGGTACGGGCAGACTAGAGTGCAGTAGGGGAGACTGGAATTCCTGGTGTAGCGGTGGAATGCGCAGATATCAGGAGGAACACCGATGGCGAAGGCAGGTCTCTGGGCTGTAACTGACGCTGAGGAGCGAAAGCATGGGGAGCGAACAGGATTAGATACCCCCGTAGTCC
d474009736ea39865ebd941f956b95a0	k__Bacteria; p__Firmicutes; c__Clostridia; o__Clostridiales	GGATTTACTGGGTGTAAAGGGTGCGCAGGTGGCATAGCAAGTCATATGTGAAAGCCCGCAGCTCAACTGCGGACGTGCATAAGAAACTGTTAAGCTAGAGTACAGGAGAGGTAAGTGGAATTCCTAGTGTAGCGGTAAAATGCGTAGATATTAGGAGGAACACCTGAGGCGAAGGCGGCTTACTGGACTGATACTGACACTGAGGCACGAAAGCGTGGGGAGCAAACAGGATTAGATACCCCCGTAGTCC
d4ebb6e8df77df3bb61964c81aec9da5	k__Bacteria; p__Proteobacteria; c__Gammaproteobacteria; o__Legionellales; f__Coxiellaceae; g__Rickettsiella; s__	AGAATGACTGGGCGTAAAGGGCGTGTAGGTGGTTGACTAGGTTTGATGTGAAATCCCCGGGCTTAACCTGGGAATTGCGTCGAAAACGGGTCGACTCGAGTGAGATAGAGGGTTGTGGAATTTCCGGTGTAGCGGTGAAATGCGTAGATATCGGAAAGAACATCAGTGGCGAAGGCGGCAACCTGGATCTTAACTGACACTGAGGCGCGAAGGCGTGGGGAGCAAACAGGATTAGATACCCCCGTAGTCC
d5a32da95937d39ad8b623d5acf351fc	k__Bacteria	GGAATTACTGGGCGTAAAGGGCGCGTAGGCGGCTCATTAAGTCTCTGGTTAAAGCGTGGTGCTCAACGCCATGATGCCCGAGAAACTGGTGAGCTAGAGGCATGGAGAGGCAAATGGAATTCCTGGTGTAGCGGTGGAATGCGTAGATATCAGGAGGAACACCGGTGGCGAAGGCGATTTGCTGGACATGCACTGACGCTCATAGCGCGAAAGCCAGGGTAGCGAACGGGATTAGATACCCGCGTAGTCC
d5d75f7bc71bc517ff3dc4f63c082c62	k__Bacteria; p__Actinobacteria; c__Actinobacteria	GGAATTATTGGGCGTAAAGAGCTCGTAGGCGGTTTGTCGCGTCTGTCGTGAAAACTAGGGGCTTAACCTCTAGCTTGCGGTGGGTACGGGCAGGCTTGAGTGCAGTAGGGGAGACTGGAATTCCTGGTGTAGCGGTGGAATGCGCAGATATCAGGAGGAATACCGGTGGCGAAGGCGGGTCTCTGGGCTGTTACTGACGCTGAGGAGCGAAAGCATGGGGAGCGAACAGGATTAGATACCCCGGTAGTCC
d5edeabb1550928e35ce843c4dc2116d	k__Bacteria; p__Actinobacteria; c__Actinobacteria; o__Actinomycetales; f__Corynebacteriaceae; g__Corynebacterium	GGAATTACTGGGCGTAAAGAGCTCGTAGGTGGTTTGTCGCGTCGTTTGTGAAATTTTGCAGCTTAACTGTGGGCTAGCAGGCGATACGGGCATAACTGGAGTGCTGTAGGGGTAACTGGAATTCCTGGTGTAGCGGTGGAATGCGCAGATATTAGGAGGAACACCGATGGCGAAGGCAGGTTACTGGGCAGTTACTGACGCTGAGGAGCGAGAGCATGGGTAGCGAACAGGATTAGATACCCGCGTAGTC
d72821f6654f1757668fa9fbb1dcb0e7	k__Bacteria; p__Proteobacteria; c__Alphaproteobacteria; o__Rhizobiales; f__Beijerinckiaceae; g__; s__	GGAATCACTGGGCGTAAAGGGCGCGTAGGCGGCCATTCAAGTCAGAGGTGAAAGCCCAAGGCTCAACCTTGGAATTGCCTTTGATACTGTTTGGCTTGAGACCGGAAGAGGTTAGTGGAACTGCGAGTGTAGAGGTGAAATTCGTAGATATTCGCAAGAACACCAGTGGCGAAGGCGGCTAACTGGTCCGGTTCTGACGCTGAGGCGCGAAAGCGTGGGGAGCAAACAGGATTAGATACCCGTGTAGTCC
d729640e65f98a2ab7e122da684ed55d	k__Bacteria; p__Proteobacteria; c__Betaproteobacteria	GGAATTATTGGGCGTAAAGGGTGCGTAGGCGGATTTATACGCTTGATGTGAAATCCCTGGGCTTAACCTAGGAACTGCATTAAGAACGATAGATCTAGAGTTCGGTAGAGGGGGGTAGAATTCCACGTGTAGCAGTGAAATGCGTAGATATGTGGGGGAATACCGATGGCGAAGGCAGCCCCCTGGGCCGACACTGACGCTGAGGCACGAAAGCGTGGGGAGCAAACAGGATTAGATACCCCTGTAGTCC
d780f93b44287ca946274a2002af8a5d	k__Bacteria; p__Bacteroidetes; c__[Saprospirae]; o__[Saprospirales]; f__Chitinophagaceae; g__Sediminibacterium; s__	GGATTCACTGGGTTTAAAGGGTGCGTAGGCGGGCAGGTAAGTCAGTGGTGAAATCCTAGAGCTTAACTCTAGAACTGCCATTGATACTATCTGTCTTGAATATTGTGGAGGTAAGCGGAATATGTCATGTAGCGGTGAAATGCTTAGATATGACATAGAACACCTATTGCGAAGGCAGCTTACTACGCATATATTGACGCTGAGGCACGAAAGCGTGGGGATCAAACAGGATTAGATACCCCTGTAGTCC
d82d1db5284ceec9e12ab573ae015849	k__Bacteria; p__Proteobacteria; c__Gammaproteobacteria; o__Aeromonadales; f__Aeromonadaceae; g__; s__	GGAATTACTGGGCGTAAAGCGCACGCAGGCGGTTGGATAAGTTAGATGTGAAAGCCCCGGGCTCAACCTGGGAATTGCATTTAAAACTATCCAGCTAGAGTCTTGTAGAGGGGGGTAGAATTCCAGGTGTAGCGGTGAAATGCGTAGAGATCTGGAGGAATACCGGTGGCGAAGGCGGCCCCCTGGACAAAGACTGACGCTCAGGTGCGAAAGCGTGGGGAGCAAACAGGATTAGATACCCCCGTAGTCC
d82d5b101b51cd4a096ba9b954404b49	k__Bacteria; p__Firmicutes; c__Bacilli; o__Lactobacillales	GGATTTATTGGGCGTAAAGCGAGCGCAGGCGGTCTTTTAAGTCTGATGTGAAAGCCCACGGCTTAACCGTGGAGGGTCATTGGAAACTGGGAGACTTGAGTGCAGAAGAGGAAAGTGGAACTCCATGTGTAGCGGTGGAATGCGTAGATATATGGAAGAACACCAGTGGCGAAGGCGACTTTCTGGTCTGTAACTGACGCTGAGGCTCGAAAGCGTGGGGAGCAAACAGGATTAGATACCCCCGTAGTCC
d92ad49295f281b5f0e38cf6816fb588	k__Bacteria; p__Actinobacteria; c__Actinobacteria	GGAATTATTGGGCGTAAAGAGCTCGTAGGCGGTTTGTCGCGTCTGTCGTGAAAACTAGGGGCTTAACCTCTAGCTTGCGGTGGGTACGGGCAGGCTTGAGTGCAGTAGGGGAGACTGGAATTCCTGGTGTAGCGGTGGAATGCGCAGATATCAGGAGGAATACCGGTGGCGAAGGCGGGTCTCTGGGCTGTTACTGACGCTGAGGAGCGAAAGCATGGGGAGCGAACAGGATTAGATACCCCCGTAGTCC
d9d663c6424bc34aa1a9cfdf472c81d8	k__Bacteria; p__Firmicutes; c__Bacilli; o__Lactobacillales	GGATTTATTGGGCGTAAAGCGAGCGTAGGCGGTCTTTTAAGTCTGATGTGAAAGCCCACGGCTTAACCGTGGAGGGTCATTGGAAACTGGGAGACTTGAGTGCAGAAGAGGAAAGTGGAACTCCATGTGTAGCGGTGGAATGCGTAGATATATGGAAGAACACCAGTGGCGAAGGCGGCTTTCTGGTCTGTAACTGACGCTGAGGCTCGAAAGCGTGGGGAGCAAACAGGATTAGATACCCCCGTAGTCC
da030b3b7a7b064f86e603d21edb4a4d	k__Bacteria; p__Proteobacteria; c__Alphaproteobacteria; o__Rhodospirillales; f__Acetobacteraceae; g__; s__	GGAATGACTGGGCGTAAAGGGCGCGTAGGCGGATCATACAGTCAGATGTGAAATTCCTGGGCTCAACCTGGGGGCTGCATTTGATACGTGTGGTCTGGAGTTCGGAAGAGGGTCGTGGAATTCCCAGTGTAGAGGTGAAATTCGTAGATATTGGGAAGAACACCGGTGGCGAAGGCGGCGACCTGGTCCGATACTGACGCTGAGGCGCGAAAGCGTGGGGAGCAAACAGGATTAGATACCCGGGTAGTCC
dc2786d46cf4c8920147327508243893	k__Bacteria	GGATTTACTGGGTTTAAAGGGTGCGCAGGCGGGCGCTTAAGTTCGCGGTGAAACGTCGGGGCTCAACCCCGACCGTGCCGTGAATACTGGGCGCCTTGAATGCGGTCGAGGTCGGCGGAACGCGTGGTGTAGCGGTGAAATGCGTAGATATCACGTGGAAGACCGATTGCGTAGGCAGCTGACCGGGCCGCGATTGACGCTGAGGCACGAAAGCGTGGGGAGCGAACGGGATTAGATACCCCGGTAGTCC
dc96da519c46eac80ea8ad0055ce9fc4	k__Bacteria; p__Bacteroidetes; c__[Rhodothermi]; o__[Rhodothermales]; f__Rhodothermaceae; g__Rubricoccus; s__	GGAATCACTGGGTGTAAAGGGTGCGCAGGCGGGCGTGTAAGTCAGAGGTGAAAGCCACCGGCCTAACCGGTGAACTGCCTTTGATACTGCACGTCTTGAGTCCCGGAGAGGCTATCGGAATTCGTGGTGTAGCGGTGAAATGCGTAAATATCACGAGGAACACCGGATGCGTAAGCGGATAGCTGGACGGGTACTGACGCTCAGGCACGAAAGCGCGGGGAGCGAACAGGATTAGATACCCCTGTAGTCC
dcc82784097ffdbde9f51a49c0c6fcd8	k__Bacteria; p__Firmicutes; c__Clostridia; o__Clostridiales	GGATTTACTGGGTGTAAAGGGTGCGCAGGTGGCATAGCAAGTCATATGTGAAAGCCCGCAGCTCAACTGCGGACGTGCATAAGAAACTGTTAAGCTAGAGTACAGGAGAGGTAAGTGGAATTCCTAGTGTAGCGGTAAAATGCGTAGATATTAGGAGGAACACCGGAGGCGAAGGCGGCTTACTGGACTGATACTGACACTGAGGCACGAAAGCGTGGGGAGCAAACAGGATTAGATACCCCCGTAGTCC
dd5504d2a49ae6ea9cdf2b5cf3240b18	k__Bacteria; p__Proteobacteria; c__Epsilonproteobacteria; o__Campylobacterales; f__Campylobacteraceae; g__Campylobacter; s__	GGAATCACTGGGCGTAAAGGACGCGTAGGCGGATTATCAAGTCTCTTGTGAAATCTAATGGCTTAACCATTAAACTGCTTGGGAAACTGATAGTCTAGAGTAAGGGAGAGGTGAATGGAATTCTTGGTGTAGGGGTAAAATCCGTAGAGATCAAGAAGAATACCCATTGCGAAGGCGATTCACTGGAACTTAACTGACGCTAAGGCGTGAAAGCGTGGGGAGCAAACAGGATTAGATACCCGTGTAGTCC
de64be84a9861087aab91596f90e617b	k__Bacteria; p__Proteobacteria; c__Alphaproteobacteria; o__Sphingomonadales; f__Sphingomonadaceae; g__Sphingomonas; s__	GGAATTACTGGGCGTAAAGCGCACGTAGGCGGCTTTGTAAGTTAGAGGTGAAAGCCTGGAGCTTAACTCCAGAATTGCCTTTAAGACTGCATCGCTTGAATCCAAGAGAGGTGAGTGGAATTCCGAGTGTAGAGGTGAAATTCGTAGATATTCGGAAGAACACCAGTGGCGAAGGCGGCTCACTGGCTTGGTATTGACGCTGAGGTGCGAAAGCGTGGGGAGCAAACAGGATTAGATACCCCGGTAGTCC
dea4c24e4a6c7bf1c1e4665f29f8cae1	k__Bacteria; p__Firmicutes; c__Clostridia; o__Clostridiales	GGATTTACTGGGTGTAAAGGGTGCGCAGGTGGCATAGCAAGTCATATGTGAAAGCCCGCAGCTCAACTGCGGACGTGCATAAGAAACTGTTAAGCTAGAGTACAGGAGAGGTAAGTGGAATTCCTAGTGTAGCGGTAAAATGCGTAGATATTAGGAGGAACACCTGAGGCGAAGGCGGCTTACTGGACTGATACTGACACTGAGGCACGAAAGCGTGGGGAGCAAACAGGATTAGATACCCCTGTAGTCC
e0d41b957d35dba7f091a7046f59d78a	k__Bacteria; p__Actinobacteria; c__Actinobacteria; o__Actinomycetales; f__Corynebacteriaceae; g__Corynebacterium	GGATTTACTGGGCGTAAAGAGCTCGTAGGTGGTTTGTCGCGTCGTCTGTGAAATTCCGGGGCTTAACTTCGGGTGTGCAGGCGATACGGGCATAACTTGAGTGCTGTAGGGGTAACTGGAATTCCTGGTGTAGCGGTGGAATGCGCAGATATCAGGAGGAACACCGATGGCGAAGGCAGGTTACTGGGCAGTTACTGACGCTGAGGAGCGAAAGCATGGGTAGCGAACAGGATTAGATACCCCTGTAGTC
e0ff3a1a0bde2ec433649d3b0da674db	k__Bacteria; p__Proteobacteria; c__Alphaproteobacteria; o__Rhizobiales; f__Bradyrhizobiaceae; g__Bradyrhizobium	GGAATCACTGGGCGTAAAGGGTGCGTAGGCGGGTCTTTAAGTCAGGGGTGAAATCCTGGAGCTCAACTCCAGAACTGCCTTTGATACTGAAGATCTTGAGTTCGGGAGAGGTGAGTGAAACTGCGAGTGTAGAGGTGAAATTCGTAGATATTCGCAAGAACACCAGTGGCGAAGGCGGCTCACTGGCCCGATACTGACGCTGAGGCACGAAAGCGTGGGGAGCAAACAGGATTAGATACCCCGGTAGTCC
e1614a1674c0f2d0323b6cbe5b5926c0	k__Bacteria; p__Proteobacteria; c__Epsilonproteobacteria; o__Campylobacterales; f__Helicobacteraceae; g__Helicobacter; s__	GGAATCACTGGGCGTAAAGAGCGCGTAGGCGGGGTAGTAAGTCAGATGTGAAATCCTATGGCTTAACCATAGAACTGCATTTGAAACTACTACTCTAGAGTATGGGAGAGGTAGGTGGAATTCTTGGTGTAGGGGTAAAATCCGTAGAGATCAAGAGGAATACTCATTGCGAAGGCGACCTGCTGGAACATTACTGACGCTGATGCGCGAAAGCGTGGGGAGCAAACAGGATTAGATACCCGTGTAGTCC
e1a082bbf5a2f1c32d8c2f7a236a40a9	k__Bacteria; p__Actinobacteria; c__Coriobacteriia; o__Coriobacteriales; f__Coriobacteriaceae; g__Atopobium; s__	GGATTCATTGGGCGTAAAGCGCTCGTAGGCGGTCTGTTAGGTCGAGAGTTAAATCCGGGGGCTCAACCCTCGTCCGCTCTCGATACCGGCAGACTTGAGTTTGGTAGGGGAAGGTGGAATTCCAAGTGTAGCGGTGGAATGCGCAGATATTTGGAAGAACACCGGTGGCGAAGGCGGCCTTCTGGGCCATAACTGACGCTGAGGAGCGAAAGCTAGGGGAGCAAACAGGATTAGATACCCCGTGTAGTCC
e22cab24bf5760cffe482dd26ef0b56b	k__Bacteria; p__Proteobacteria; c__Betaproteobacteria; o__Methylophilales; f__Methylophilaceae; g__Methylotenera; s__mobilis	GGAATTACTGGGCGTAAAGCGTGCGCAGGCGGTTTGGCAAGTCAGATGTGAAATCCCCGAGCTCAACTTGGGAACTGCGTTTGAAACTGCCAGACTAGAATATGTCAGAGGGGGGTAGAATTCCACGTGTAGCAGTGAAATGCGTAGAGATGTGGAGGAATACCAATGGCGAAGGCAGCCCCCTGGGATAATATTGACGCTCATGCACGAAAGCGTGGGGAGCAAACAGGATTAGATACCCGGGTAGTCC
e23aa09e295a53e1dda139e7dc201fdf	k__Bacteria; p__Proteobacteria; c__Gammaproteobacteria; o__Enterobacteriales; f__Enterobacteriaceae; g__Plesiomonas; s__shigelloides	GGAATTACTGGGCGTAAAGCGCACGCAGGCGGTTTGTTAAGTCAGATGTGAAATCCCCGAGCTCAACTTGGGAACTGCATTTGAAACTGGCAAGCTAGAGTCTTGTAGAGGGGGGTAGAATTCCAGGTGTAGCGGTGAAATGCGTAGAGATCTGGAGGAATACCGGTGGCGAAGGCGGCCCCCTGGACAAAGACTGACGCTCAGGTGCGAAAGCGTGGGGAGCAAACAGGATTAGATACCCGCGTAGTCC
e2f6beeff165b99d1922102646522da3	k__Bacteria	ATCTTTAACAGGTATATAGGGTACCTAGACGGTGTGCAATGGCTTAAATAAGTACCTGGTACACTTGAGTTTGATATGTGAGAGGAATATGTCGGAATTGTTGGAGGAAAGATGAAATTTGTTAATACCAATAGGACTGATAACGGCGAAGGCAAACCTCTATGTACATGTACTTGCTATTTCTGTTTTTATTATAGCAAAATAGCAATGTACTATAACTGACGTTGAGGGACGAAGGCTCAGAGAGTGA
e2f6d6dbdbbc8701ff587ca8f92b6ac2	k__Bacteria; p__Proteobacteria; c__Betaproteobacteria; o__Neisseriales; f__Neisseriaceae; g__Neisseria	GGAATTACTGGGCGTAAAGCGAGCGCAGACGGTTACTTAAGCAGGATGTGAAATCCCCGGGCTTAACCTGGGAACTGCGTTCTGAACTGGGTGACTAGAGTGTGTCAGAGGGAGGTAGAATTCCACGTGTAGCAGTGAAATGCGTAGAGATGTGGAGGAATACCGATGGCGAAGGCAGCCTCCTGGGATGACACTGACGTTCATGCTCGAAAGCGTGGGTAGCAAACAGGATTAGATACCCGGGTAGTCC
e3c1fe3012464705784082838fe52c62	k__Bacteria	AAGTTCTTTTGTATGTAAAGAAAATGACAGTAGCATACGAATAAGGTCCGGCTAACTACGTGCCAGCAGCCGCGGTAATACGTAGGGACCTAGCGTTGTCCGGAATCATTGGGCGTAAAGGGTACGCAGGCGGCTATTTAAGTTAGAAGTCAAAGGCTATAGCTCAACTATAGTAAGCTTCTAAAACTGGATAGCTTGAGTAAAGGAAGGGAAAGTGGAATTTCTAGTGTAGCGGTGAAATGCGTAGATA
e3f2e488023f90be35f84a43189047c6	k__Bacteria; p__Proteobacteria; c__Betaproteobacteria; o__Burkholderiales; f__Comamonadaceae; g__Tepidimonas; s__	GGAATTACTGGGCGTAAAGCGTGCGCAGGCGGTCTTGTAAGACAGAGGTGAAATCCCTGGGCTCAACCTAGGAATGGCCTTTGTGACTGCAAGGCTGGAGTGCGGCAGAGGGGGATGGAATTCCGCGTGTAGCAGTGAAATGCGTAGATATGCGGAGGAACACCGATGGCGAAGGCAGTCCCCTGGGCCTGCACTGACGCTCATGCACGAAAGCGTGGGGAGCAAACAGGATTAGATACCCCTGTAGTCC
e4cd7b83c9d2ba5ce46211f7d3567636	k__Bacteria; p__Actinobacteria; c__Actinobacteria; o__Actinomycetales; f__Dermacoccaceae; g__Dermacoccus; s__	GGAATTATTGGGCGTAAAGAGCTTGTAGGCGGTTTGTCGCGTCTGCTGTGAAAGACCGGGGCTTAACTCCGGTTCTGCAGTGGGTACGGGCAGACTAGAGTGTGGTAGGGGAGACTGGAATTCCTGGTGTAGCGGTGAAATGCGCAGATATCAGGAGGAACACCGATGGCGAAGGCAGGTCTCTGGGCCATTACTGACGCTGAGAAGCGAAAGCATGGGGAGCGAACAGGATTAGATACCCCCGTAGTCC
e4d2575df49910a8be43b55b14d9dd1c	k__Bacteria; p__Proteobacteria; c__Gammaproteobacteria; o__Pseudomonadales; f__Moraxellaceae; g__Acinetobacter; s__lwoffii	GGATTTACTGGGCGTAAAGCGCGCGTAGGTGGTTAATTAAGTCAAATGTGAAATCCCCGAGCTTAACTTGGGAATTGCATTCGATACTGGTTAGCTAGAGTATGGGAGAGGATGGTAGAATTCCAGGTGTAGCGGTGAAATGCGTAGAGATCTGGAGGAATACCGATGGCGAAGGCAGCCATCTGGCCTAATACTGACACTGAGGTGCGAAAGCATGGGGAGCAAACAGGATTAGATACCCGCGTAGTCC
e5d66f1537118acf05f148da98de0577	k__Bacteria; p__Actinobacteria; c__Actinobacteria; o__Actinomycetales; f__Actinomycetaceae; g__Varibaculum; s__	GGATTTATTGGGCGTAAAGGGCTTGTAGGTGGCTGGTTGCGTCTGTCGTGAAAGCTCATGGCTTAACTGTGGGTTTGCGGTGGGTACGGGCTGGCTTGAGTGCAGTAGGGGAGATTGGAATTCCTGGTGTAGCGGTGGAATGCGCAGATATCAGGAGGAATGCCGGTGGCGAAGGCGGGTCTCTGGGCTGTTACTGACGCTGAGGAGCGAAAGCGTGGGGAGCGAACAGGATTAGATACCCCGGTAGTCC
e65a764121467301fafbb9ee2bcd9617	k__Bacteria; p__Proteobacteria; c__Epsilonproteobacteria; o__Campylobacterales; f__Campylobacteraceae; g__Campylobacter; s__	GGAATCACTGGGCGTAAAGGACGCGTAGGCGGATTATCAAGTCTCTTGTGAAATCTAATGGCTTAACCATTAAACTGCTTGGGAAACTGATAATCTAGAGTAAGGGAGAGGTGAATGGAATTCTTGGTGTAGGGGTAAAATCCGTAGAGATCAAGAAGAATACCCATTGCGAAGGCGATTCACTGGAACTTAACTGACGCTAAGGCGTGAAAGCGTGGGGAGCAAACAGGATTAGATACCCCTGTAGTCC
e66d3bda6011a4e4bcee684df82be2c4	k__Bacteria; p__Actinobacteria; c__Actinobacteria; o__Actinomycetales; f__Mycobacteriaceae; g__Mycobacterium	GGAATTACTGGGCGTAAAGAGCTCGTAGGTGGTTTGTCGCGTTGTTCGTGAAAACTCACAGCTCAACTGTGGGCGTGCGGGCGATACGGGCAGACTAGAGTACTGCAGGGGAGACTGGAATTCCTGGTGTAGCGGTGGAATGCGCAGATATCAGGAGGAACACCGGTGGCGAAGGCGGGTCTCTGGGCAGTAACTGACGCTGAGGAGCGAAAGCGTGGGGAGCGAACAGGATTAGATACCCCCGTAGTCC
e69f21374261e7b501e85a827d30aadd	k__Bacteria	AGTTCTTTTGTATGTAAAGAAAATGACAGTAGCATACGAATAAGGTCCGGCTAACTACGTGCCAGCAGCCGCGGTAATACGTAGGGACCTAGCGTTGTCCGGAATCATTGGGCGTAAAGGGTACGCAGGCGGCTATTTAAGTTAGAAGTCAAAGGCTATAGCTCAACTATAGTAAGCTTCTAAAACTGGATAGCTTGAGTAAAGGAAGGGAAAGTGGAATTTCTAGTGTAGCGGTGAAATGCGTAGATAT
e6c506186a45bd0703fadc21fe676aaf	k__Bacteria; p__Bacteroidetes	GGATTTATTGGGTTTAAAGGGTGCGTAGGTAGCAGATTAAGTCAGCGGTGAAAAGCTCAGGCTCAACCTGAGTCTTGCCGTTGAAACTGGTCAGCTTGAGTGTGGATGCTGTGGGCGGAACGCGTAGTGTAGCGGTGAAATGCATAGATATTACGCTGAACTCCGATTGCGAAGGCAGCTCACAAAACCACTACTGACACTCAGAGCACGAGAGCGTGGGTATCAAACAGGATTAGATACCCGTGTAGTC
e6cbee4530099002eab2b7efdd6c63d2	k__Bacteria; p__Proteobacteria; c__Epsilonproteobacteria; o__Campylobacterales; f__Campylobacteraceae; g__Campylobacter; s__	GGAATCACTGGGCGTAAAGGGCGCGTAGGCGGATAATCAAGTCTTTTGTGAAATCCAATGGCTTAACCATTGAACTGCTTGGGAAACTGATTATCTAGAGTAAGGGAGAGGTAGATGGAATTCTTGGTGTAGGGGTAAAATCCGTAGAGATCAAGAAGAATACCCATTGCGAAGGCGATCTGCTAGAACTTAACTGACGCTAATGCGCGAAAGCGTGGGGAGCAAACAGGATTAGATACCCGTGTAGTCC
e6dde807e92c85bd6f81a88ca294a504	k__Bacteria; p__Actinobacteria; c__Actinobacteria; o__Actinomycetales; f__Corynebacteriaceae; g__Corynebacterium; s__	GGAATTACTGGGCGTAAAGAGCTCGTAGGCGGTTTGTCGCGTCGTCTGTGAAATCCTAGGGCTTAACCCTGGACGTGCAGGCGATACGGGCAGGCTTGAGTGCTACAGGGGAGACTGGAATTTCTGGTGGAGCGGTGAAATGCACAGATATCAGGAAGAACACCGATGGCGAAGGCAGGTCTCTGGGTAGTAACTGACGCTGAGGAGCGAAAGCATGGGTAGCGAACAGGATTAGATACCCCCGTAGTCC
e719001bfe1c3db5c1942c1e6658c284	k__Bacteria; p__Cyanobacteria; c__Chloroplast; o__Streptophyta; f__; g__; s__	GGAATGATTGGGCGTAAAGCGTCTGTAGGTGGCTTTTCAAGTCCGCCGTCAAATCCCAGGGCTCAACCCTGGACAGGCGGTGGAAACTACCAAGCTGGAGTACGGTAGGGGCAGAGGGAATTTCCGGTGGAGCGGTGAAATGCGTAGAGATCGGAAAGAACACCAACGGCGAAAGCACTCTGCTGGGCCGACACTGACACTGAGAGACGAAAGCTAGGGGAGCAAATGGGATTAGATACCCCCGTAGTCC
e7aec37ce2ec8b9707216ffbbe4bec26	k__Bacteria; p__Actinobacteria; c__Actinobacteria; o__Actinomycetales; f__Streptosporangiaceae; g__Streptosporangium; s__	GGAATTATTGGGCGTAAAGAGCTCGTAGGTGGCTTGTCACGTCGGGTGTGAAAGCTTGGGGCTTAACTCCAGGTCTGCATTCGATACGGGCTGGCTAGAGGTAGGTAGGGGAGAACGGAATTCCTGGTGTAGCGGTGAAATGGGCAGATATCAGGAGGAACACCGGTGGCGAAGGCGGTTCTCTGGGCCTTACCTGACGCTGAGGAGCGAAAGCGTGGGGAGCGAACAGGATTAGATACCCCTGTAGTCC
e87546cb077ee76a3d185470b8be56bf	k__Bacteria; p__Bacteroidetes; c__Bacteroidia; o__Bacteroidales; f__Bacteroidaceae; g__Bacteroides; s__fragilis	GGATTTATTGGGTTTAAAGGGAGCGTAGGTGGACTGGTAAGTCAGTTGTGAAAGTTTGCGGCTCAACCGTAAAATTGCAGTTGATACTGTCAGTCTTGAGTACAGTAGAGGTGGGCGGAATTCGTGGTGTAGCGGTGAAATGCTTAGATATCACGAAGAACTCCGATTGCGAAGGCAGCTCACTGGACTGCAACTGACACTGATGCTCGAAAGTGTGGGTATCAAACAGGATTAGATACCCCCGTAGTCC
e875ab20ee613e75dd3e73bf1bc1f966	k__Bacteria; p__Proteobacteria; c__Gammaproteobacteria; o__Cardiobacteriales; f__Cardiobacteriaceae; g__; s__	GGAATGACTGGGCGTAAAGCGCACGCAGGCGGTTACTTAAGTCAGATGTGAAAGCCCCGGGCTTAACCTGGGAACTGCATTTGAAACTGGGTAACTAGAGTATGTCAGAGGAAGGCGGAATTTCCAGTGTAGCAGTGAAATGCGTAGAGATTGGAAGGAACACCGATGGCGAAGGCAGCCTTCTGGGGCAATACTGACGCTCATGTGCGAAAGCGTGGGTAGCAAACAGGATTAGATACCCGGGTAGTCC
e889872e351ae5cb30e65e8be4941153	k__Bacteria; p__Proteobacteria; c__Gammaproteobacteria; o__Pseudomonadales; f__Pseudomonadaceae; g__Pseudomonas; s__viridiflava	GGAATTACTGGGCGTAAAGCGCGCGTAGGTGGTTTGTTAAGTTGGATGTGAAATCCCCGGGCTCAACCTGGGAACTGCATCCAAAACTGGCAAGCTAGAGTAGGGCAGAGGGTGGTGGAATTTCCTGTGTAGCGGTGAAATGCGTAGATATAGGAAGGAACACCAGTGGCGAAGGCGACCACCTGGGCTCATACTGACACTGAGGTGCGAAAGCGTGGGGAGCAAACAGGATTAGATACCCCCGTAGTCC
e8cb870f8e97e7700121c747638ddf36	k__Bacteria; p__Firmicutes; c__Clostridia; o__Clostridiales; f__[Tissierellaceae]; g__Peptoniphilus; s__	CGGAATCACTGGGCGTAAAGGGTTCGCAGGCGGAAATACAAGTCAGTTGTGAAAGACCGAGGCTCAACCTCGGCGAGCAATTGAAACTGTATATCTTGAGTTGTGTAGAGGCAAGTGGAATTCCTAGTGTAGCGGTGAAATGCGTAGATATTAGGAGGAATACCGGTGGCGAAGGCGACTTGCCGGGCACAAACTGACGCTGAGGAACGAAAGCGTGGGGAGCAAACAGGATTAGATACCCGCGTAGTCC
e97258bdf8b98f27f1ab29cda5a4f8e9	k__Bacteria; p__Firmicutes; c__Bacilli; o__Bacillales; f__Staphylococcaceae; g__Staphylococcus	GGAATTATTGGGCGTAAAGCGCGCGTAGGTGGTTTTTTAAGTCTGATGTGAAAGCCCACGGCTCAACCGTGGAGGGTCATTGGAAACTGGAAAACTTGAGTGCAGAAGAGGAAAGTGGAATTCCATGTGTAGCGGTGAAATGCGCAGAGATATGGAGGAACACCAGTGGCGAAGGCGACTTTCTGGTCTGTAACTGACGCTGATGTGCGAAAGCGTGGGGATCAAACAGGATTAGATACCCGCGTAGTCC
ea140b58aea06c558a30b374bb557f1a	k__Bacteria; p__Proteobacteria; c__Betaproteobacteria; o__Burkholderiales; f__Burkholderiaceae; g__Pandoraea; s__	GGAATTACTGGGCGTAAAGCGTGCGCAGGCGGTTTTGTAAGACGGATGTGAAATCCCCGGGCTTAACCTGGGAACTGCATTCGTGACTGCAAGGCTAGAGTATGGCAGAGGGGGGTAGAATTCCACGTGTAGCAGTGAAATGCGTAGAGATGTGGAGGAATACCGATGGCGAAGGCAGCCCCCTGGGCCAATACTGACGCTCATGCACGAAAGCGTGGGGAGCAAACAGGATTAGATACCCCGGTAGTCC
ea1b3686d5b36c7b6ea962a59af6ae2e	k__Bacteria; p__Proteobacteria; c__Gammaproteobacteria; o__Pseudomonadales; f__Moraxellaceae; g__Acinetobacter; s__guillouiae	GGATTTACTGGGCGTAAAGCGTGCGTAGGCGGCTTTTTAAGTCGGATGTGAAATCCCCGAGCTTAACTTGGGAATTGCATTCGATACTGGGAAGCTAGAGTATGGGAGAGGATGGTAGAATTCCAGGTGTAGCGGTGAAATGCGTAGAGATCTGGAGGAATACCGATGGCGAAGGCAGCCATCTGGCCTAATACTGACGCTGAGGTACGAAAGCATGGGGAGCAAACAGGATTAGATACCCCCGTAGTCC
ebeb780a2919785ea22ec024bbd4e4dc	k__Bacteria; p__Firmicutes; c__Clostridia; o__Clostridiales	GGAATTACTGGGTGTAAAGGGCGTGCAGGCGGCTTAGCAAGTCGGATGTGAAATCCCGAGGCTTAACCTCGGAACTGCATCCGATACTGCTGAGCTTGAGTGCTGGAGAGGAAAGTGGAATTCCTAGTGTAGCGGTAAAATGCGTAGATATTAGGAGGAACACCAGTGGCGAAGGCGGCTTTCTGGACAGTAACTGACGCTGAGGCGCGAAAGCGTGGGTAGCAAACAGGATTAGATACCCCCGTAGTCC
ebf66d5844651700e5dbe10174991810	k__Bacteria; p__Firmicutes; c__Clostridia; o__Clostridiales	GGAATTACTGGGTGTAAAGGGCGTGCAGGCGGCTTAGCAAGTCGGATGTGAAATCCCGAGGCTTAACCTCGGAACTGCATCCGATACTGCTGAACTTGAGTGCTGGAGAGGAAAGTGGAATTCCTAGTGTAGCGGTAAAATGCGTAGATATTAGGAGGAACACCAGTGGCGAAGGCGGCTTTCTGGACAGTAACTGACGCTGAGGCGCGAAAGCGTGGGTAGCAAACAGGATTAGATACCCCCGTAGTCC
ec320d3a00a41485e70d8f5ddcbf9ff9	k__Bacteria; p__Firmicutes; c__Clostridia; o__Clostridiales	GGATTTACTGGGTGTAAAGGGTGCGCAGGTGGCATAGCAAGTCACATGTGAAAACCCGGGGCTCAACCCCGGGCGTGCATGAGAAACTGTTAAGCTTGAGTACAGGAGGGGTAAGCGGAATTCCTAGTGTAGCGGTGAAATGCGTAGATATTAGGAGGAACACCGGTGGCGAAGGCGGCTTACTGGACTGTAACTGACACTGAGGCACGAAAGCGTGGGGAGCAAACAGGATTAGATACCCCTGTAGTCC
ecf9f6773b271113bc25d6d6b1bcd067	k__Bacteria; p__Firmicutes; c__Bacilli; o__Bacillales; f__Bacillaceae; g__Bacillus; s__longiquaesitum	GGAATTATTGGGCGTAAAGCGCGCGCAGGCGGTCCTTTAAGTCTGATGTGAAAGCCCACGGCTCAACCGTGGAGGGTCATTGGAAACTGGGGGACTTGAGTGCAGGAGAGAAGAGTGGAATTCCACGTGTAGCGGTGAAATGCGTAGAGATGTGGAGGAACACCAGTGGCGAAGGCGACTCTTTGGCCTGTAACTGACGCTGAGGCGCGAAAGCGTGGGGAGCAAACAGGATTAGATACCCGTGTAGTCC
ed45f38b5f1f6ba1a175561cb34a7539	k__Bacteria; p__Bacteroidetes; c__Bacteroidia; o__Bacteroidales; f__Porphyromonadaceae	GGATTTATTGGGTTTAAAGGGTGCGTAGGTGGCCGATTAAGTCAGCGGTGAAAAGCTCAGGCTCAACCTGAGTCTTGCCGTTGAAACTGGTTGGCTTGAGTGTGGATGCTGTGTGCGGAACGCGTAGTGTAGCGGTGAAATGCATAGATATTACGCAGAACTCCAATTGCGAAGGCAGCGCACAAAACCACAACTGACACTCAGAGCACGAGAGCGTGGGTATCAAACAGGATTAGATACCCGTGTAGTC
ed6830ef83f5399de567ee7bb86a22ba	k__Bacteria; p__Bacteroidetes; c__Sphingobacteriia; o__Sphingobacteriales; f__Sphingobacteriaceae; g__Pedobacter; s__	GGATTTATTGGGTTTAAAGGGTGCGTAGGCGGCTTATTAAGTCAGGGGTGAAAGACGGTGGCTCAACCATCGCAGTGCCTTTGATACTGATGAGCTTGAATGAACTAGAGGTAGGCGGAATGTGACAAGTAGCGGTGAAATGCATAGATATGTCACAGAACACCGATTGCGAAGGCAGCTTACTATGGTTTTATTGACGCTGAGGCACGAAAGCGTGGGGATCAAACAGGATTAGATACCCGTGTAGTCC
edb9f351d79ed7f6f63e88419bd5428d	k__Bacteria; p__Actinobacteria; c__Actinobacteria; o__Actinomycetales; f__Corynebacteriaceae; g__Corynebacterium	GGAATTACTGGGCGTAAAGAGCTCGTAGGTGGTTTGTCGCGTCGTCTGTGAAATCCCGGGGCTTAACTCCGGGCGTGCAGGCGATACGGGCATAACTGGAGTGCTGTAGGGGAGACTGGAATTCCTGGTGTAGCGGTGAAATGCGCAGATATCAGGAGGAACACCGATGGCGAAGGCAGGTCTCTGGGCAGTAACTGACGCTGAGGAGCGAAAGCATGGGTAGCGAACAGGATTAGATACCCGCGTAGTC
ee2720d4cb1da91513d5845331811357	k__Bacteria; p__Actinobacteria; c__Actinobacteria; o__Actinomycetales; f__Microbacteriaceae; g__Frigoribacterium; s__	GGAATTATTGGGCGTAAAGAGCTCGTAGGCGGTTTGTCGCGTCTGCTGTGAAATCTGGGGGCTCAACCCCCAGCCTGCAGTGGGTACGGGCAGACTAGAGTGCGGTAGGGGAGATTGGAATTCCTGGTGTAGCGGTGGAATGCGCAGATATCAGGAGGAACACCGATGGCGAAGGCAGATCTCTGGGCCGTAACTGACGCTGAGGAGCGAAAGCGTGGGGAGCGAACAGGATTAGATACCCGCGTAGTCC
f035327fd8b978f24fc022941303ead7	k__Bacteria; p__Proteobacteria; c__Alphaproteobacteria; o__Rhodospirillales; f__Rhodospirillaceae; g__; s__	GGAATTACTGGGCGTAAAGCGCGCGTAGGCGGCCATGCAAGTGAGGCGTGAAAGGCCTGGGCTCAACCTGGGAACTGCGCTTCAGACTGCACGGCTCGAGTCCGGGAGAGGGTGGTGGAATTCCCAGTGTAGAGGTGAAATTCGTAGATATTGGGAGGAACACCAGTGGCGAAGGCGGCCACCTGGCCCGGTACTGACGCTCAAGTGCGAAAGCGTGGGGAGCAAACAGGATTAGATACCCCCGTAGTCC
f05fd8e32549f688b95318f8b2cba72e	k__Bacteria; p__Firmicutes; c__Clostridia; o__Clostridiales; f__Clostridiaceae	GGAATTACTGGGTGTAAAGGGCGTGCAGGCGGCTTAGCAAGTCGGATGTGAAATCCCGAGGCTTAACCTCGGAACTGCATCCGATACTGCTGAGCTTGAGTGCTGGAGAGGAAAGTGGAATTCCTAGTGTAGCGGTAAAATGCGTAGATATTAGGAGGAACACCAGTGGCGAAGGCGGCTTTCTGGACAGTAACTGACGCTGAGGCGCGAAAGCGTGGGTAGCAAACAGGATTAGATACCCCTGTAGTCC
f0e2663977c8ebb5fefbde182d72a3d0	k__Bacteria; p__Proteobacteria; c__Gammaproteobacteria; o__Pseudomonadales; f__Pseudomonadaceae; g__Pseudomonas; s__	GGAATTACTGGGCGTAAAGCGCGCGTAGGTGGTTTGTTAAGTTGGATGTGAAATCCCCGGGCTCAACCTGGGAACTGCATCCAAAACTGGCAAGCTAGAGTATGGTAGAGGGTGGTGGAATTTCCTGTGTAGCGGTGAAATGCGTAGATATAGGAAGGAACACCAGTGGCGAAGGCGACCACCTGGACTGATACTGACACTGAGGTGCGAAAGCGTGGGGAGCAAACAGGATTAGATACCCGCGTAGTCC
f1562baa4f0fb45fad15392767aace42	k__Bacteria; p__Actinobacteria; c__Actinobacteria; o__Actinomycetales; f__Microbacteriaceae; g__Curtobacterium; s__	GGAATTATTGGGCGTAAAGAGCTCGTAGGCGGTTTGTCGCGTCTGCTGTGAAATCCCGAGGCTCAACCTCGGGCTTGCAGTGGGTACGGGCAGACTAGAGTGCGGTAGGGGAGATTGGAATTCCTGGTGTAGCGGTGGAATGCGCAGATATCAGGAGGAACACCGATGGCGAAGGCAGATCTCTGGGCCGTAACTGACGCTGAGGAGCGAAAGCATGGGGAGCGAACAGGATTAGATACCCCCGTAGTCC
f189b9f0326e8bae30aa5fef5ded4304	k__Bacteria; p__Bacteroidetes; c__Bacteroidia; o__Bacteroidales; f__Porphyromonadaceae; g__Porphyromonas; s__	GGAATTATTGGGTTTAAAGGGTGCGCAGGTTGCAGTTTAAGTCAGCGGTGAAAAGCTCGTGCTCAACGCGAGTCTTGCCGTTGAAACTGGACAGCTTGAGTGTAGATGCTGTAGGCGGAACGCGTAGTGTAGCGGTGAAATGCATAGATATTACGCAGAACTCCGATTGCGAAGGCAGCTTACAAAACTACTACTGACACTGAGGCACGAAAGCGTGGGTATCAAACAGGATTAGATACCCCGGTAGTCC
f1ff50124271bcf8636530c4bab2921c	k__Bacteria; p__Actinobacteria; c__Actinobacteria; o__Actinomycetales; f__Microbacteriaceae	GGAATTATTGGGCGTAAAGAGCTCGTAGGCGGTTTGTCGCGTCTGCTGTGAAATCCCGAGGCTCAACCTCGGACGTGCAGTGGGTACGGGCAGGCTTGAGTGCGGTAGGGGAGATTGGAACTCCTGGTGTAGCGGTGGAATGCGCAGATATCAGGAAGAACACCGATGGCGAAGGCAGATCTCTGGGCCGCTACTGACGCTGAGGAGCGAAAGCATGGGGAGCGAACAGGATTAGATACCCGCGTAGTCC
f2e68d4d319e2ad99fcf50c8ee5e27c6	k__Bacteria; p__Proteobacteria; c__Gammaproteobacteria; o__Pseudomonadales; f__Moraxellaceae; g__Enhydrobacter; s__	GGAATTACTGGGCGTAAAGCGAGTGTAGGTGGCTCATTAAGTCACATGTGAAATCCCCGGGCTTAACCTGGGAACTGCATGTGATACTGGTGGTGCTAGAATATGTGAGAGGGAAGTAGAATTCCAGGTGTAGCGGTGAAATGCGTAGAGATCTGGAGGAATACCGATGGCGAAGGCAGCTTCCTGGCATAATATTGACACTGAGATTCGAAAGCGTGGGTAGCAAACAGGATTAGATACCCGTGTAGTC
f33de92c52dfeda3e5e444cbf499e0dc	k__Bacteria; p__Bacteroidetes; c__Bacteroidia; o__Bacteroidales; f__Porphyromonadaceae; g__Porphyromonas; s__	GGAATTATTGGGTTTAAAGGGTGCGTAGGTGGACAGTTAAGTCAGCGGTGAAAAGCTATGGCTCAACCATAGTCTTGCCGTTGAAACTGGATGTCTTGAGTGTAGATGATGTAGGCGGAATGCGCAGTGTAGCGGTGAAATGCATAGATATTGCGCAGAACTCCGATTGCGAAGGCAGCTTACAAAGCTACAACTGACACTGATGCACGAAAGCGTGGGGATCAAACAGGATTAGATACCCCGGTAGTCC
f349addfed75a14c0294f06e22983ff8	k__Bacteria; p__Firmicutes; c__Bacilli; o__Lactobacillales; f__Enterococcaceae; g__Enterococcus	GGATTTATTGGGCGTAAAGCGAGCGCAGGCGGTCTTTTAAGTCTGATGTGAAAGCCCCCGGCTTAACCGGGGAGGGTCATTGGAAACTGGGAGACTTGAGTGCAGAAGAGGAAAGCGGAATTCCATGTGTAGCGGTGAAATGCGTAGATATATGGAGGAACACCAGTGGCGAAGGCGGCTTTCTGGTCTGTAACTGACGCTGAGGCTCGAAAGCGTGGGGAGCAAACAGGATTAGATACCCCCGTAGTCC
f3ac7e3d66cf1e047492b389e112f72b	k__Bacteria; p__Actinobacteria; c__Thermoleophilia; o__Solirubrobacterales; f__Patulibacteraceae; g__; s__	GGAATCATTGGGCGTAAAGCGCGTGTAGGCGGTTCAGTAAGTCCGCTCTGAAAGCCCAGGGCTCAACCCCGGGAGGCGGGTGGATACTACTGGACTAGAGTACGGAAGAGGAGATTGGAATTCCTGGTGTAGCGGTGAAATGCGCAGATATCAGGAGGAACACCAACAGCGAAGGCAGATCTCTGGGACGTAACTGACGCTGAGACGCGAAAGCGTGGGGAGCAAACAGGATTAGATACCCGCGTAGTCC
f41a9958cc90ca516a4471ca4bca03d4	k__Bacteria; p__Proteobacteria; c__Betaproteobacteria; o__Burkholderiales; f__Oxalobacteraceae; g__Ralstonia; s__	GGAATTACTGGGCGTAAAGCGTGCGCAGGCGGTTGTGCAAGACCGATGTGAAATCCCCGAGCTTAACTTGGGAATTGCATTGGTGACTGCACGGCTAGAGTGTGTCAGAGGGGGGTAGAATTCCACGTGTAGCAGTGAAATGCGTAGAGATGTGGAGGAATACCGATGGCGAAGGCAGCCCCCTGGGATAACACTGACGCTCATGCACGAAAGCGTGGGGAGCAAACAGGATTAGATACCCCTGTAGTCC
f41ab9d88ba5ac0d1683ece84e3b4b60	k__Bacteria; p__Bacteroidetes; c__Cytophagia; o__Cytophagales; f__Cytophagaceae; g__Hymenobacter; s__	GGATTTATTGGGTTTAAAGGGTGCGTAGGTGGCCTGGTAAGTCCGTGGTGAAAGCCTCTTGCTCAACAAGAGAACTGCCATGGATACTGCCGGGCTTGAGTCCAGACGAGGTTGGCGGAATAGAGGCTGTAGCGGTGAAATGCATAGATAGCCTCTAGAACCCCGATTGCGTAGGCAGCTGACTAGGCTGGTACTGACACTGAGGCACGAAAGCGTGGGGAGCGAACAGGATTAGATACCCCTGTAGTCC
f47d877584b8d19aa0a36b507980806c	k__Bacteria; p__Bacteroidetes; c__Bacteroidia; o__Bacteroidales; f__Porphyromonadaceae	GGATTTATTGGGTTTAAAGGGTGCGTAGGTGGTTTTATAAGTCAGCGGTGAAACGCCATAGCTCAACTATGGTCCTGCCGTTGAAACTGTAGAACTTGAGTGTAAATGAGGTAGGCGGAATGCGTGGTGTAGCGGTGAAATGCATAGATATCACGCAGAACTCCGATTGCGAAGGCAGCTTACTAAGCTACAACTGACACTGAAGCACGAAAGCGTGGGTATCAAACAGGATTAGATACCCCGGTAGTCC
f4ea72ee0c663b3db979a5912396c4f2	k__Bacteria; p__Firmicutes; c__Bacilli; o__Lactobacillales; f__; g__; s__	GGATTTATTGGGCGTAAAGCGAGCGCAGGCGGTCTCTTAAGTCTGATGTGAAAGCCCACGGCTTAACCGTGGAGGGTCATTGGAAACTAGGAGACTTGAGTGCAGAAGAGGAAAGTGGAACTCCATGTGTAGCGGTGGAATGCGTAGATATATGGAAGAACACCAGTGGCGAAGGCGGCTTTCTGGTCTGTAACTGACGCTGAGGCTCGAAAGCGTGGGGAGCAAACAGGATTAGATACCCCCGTAGTCC
f5089210765171c6b7bec5d7cf77df43	k__Bacteria; p__Bacteroidetes; c__Sphingobacteriia; o__Sphingobacteriales; f__Sphingobacteriaceae; g__Pedobacter; s__	GGATTTATTGGGTTTAAAGGGTGCGTAGGCGGCCTGTTAAGTCAGGGGTGAAAGACGGTAGCTCAACTATCGCAGTGCCCTTGATACTGATGGGCTTGAATGGACTAGAGGTAGGCGGAATGAGACAAGTAGCGGTGAAATGCATAGATATGTCTCAGAACACCGATTGCGAAGGCAGCTTACTATGGTCTTATTGACGCTGAGGCACGAAAGCGTGGGGATCAAACAGGATTAGATACCCGCGTAGTCC
f533003396803822eb757934f22ec281	k__Bacteria; p__Proteobacteria; c__Betaproteobacteria; o__Burkholderiales; f__Oxalobacteraceae; g__Polynucleobacter; s__	GGAATTACTGGGCGTAAAGCGTGCGCAGGCGGTTATACAAGACAGGCGTGAAATCCCCGGGCTTAACCTGGGAATGGCGCCTGTGACGGTATAGCTAGAGTGTGTCAGAGGGGGGTAGAATTCCGCGTGTAGCAGTGAAATGCGTAGATATGTGGAGGAATACCAATGGCGAAGGCAGCCCCCTGGGATAACACTGACGCTCATGCACGAAAGCGTGGGGAGCAAACAGGATTAGATACCCCCGTAGTCC
f5906491ce14519a42fc3ab4cb993148	k__Bacteria; p__Actinobacteria; c__Actinobacteria; o__Bifidobacteriales; f__Bifidobacteriaceae; g__Bifidobacterium; s__	GGATTTATTGGGCGTAAAGGGCTCGTAGGCGGTTCGTCGCGTCCGGTGTGAAAGTCCATCGCCTAACGGTGGATCTGCGCCGGGTACGGGCGGGCTGGAGTGCGGTAGGGGAGACTGGAATTCCCGGTGTAACGGTGGAATGTGTAGATATCGGGAAGAACACCAATGGCGAAGGCAGGTCTCTGGGCCGTTACTGACGCTGAGGAGCGAAAGCGTGGGGAGCGAACAGGATTAGATACCCGCGTAGTCC
f5980c73b2d947b51d405df84fc760c2	k__Bacteria; p__Proteobacteria; c__Alphaproteobacteria; o__Rhizobiales; f__Bradyrhizobiaceae; g__Bradyrhizobium; s__	GGAATCACTGGGCGTAAAGGGTGCGTAGGCGGGTCTTTAAGTCAGGGGTGAAATCCTGGAGCTCAACTCCAGAACTGCCTTTGATACTGAAGATCTTGAGTTCGGGAGAGGTGAGTGGAACTGCGAGTGTAGAGGTGAAATTCGTAGATATTCGCAAGAACACCAGTGGCGAAGGCGGCTCACTGGCCCGATACTGACGCTGAGGCACGAAAGCGTGGGGAGCAAACAGGATTAGATACCCGCGTAGTCC
f5fd71c5f46c0531dcdbb69e44fa6380	k__Bacteria; p__Firmicutes; c__Clostridia; o__Clostridiales	GGATTTACTGGGCGTAAAGGGCGTGTAGGCGGCTTGGCAAGTCGGATGTTTAACCCCCGGGCTTAACTCGGGGCTGTCATCCGAAACTACTGAGCTAGAGTGTCGAAGGGGACAGTGGAATTCCTAGTGTAGCGGTAAAATGCGTAGATATTAGGAGGAACACCGGTGGCGAAGGCGACTGTCTGGTCGATAACTGACGCTGAGGCGCGAAAGCGTGGGGAGCAAACAGGATTAGATACCCGCGTAGTCC
f6eb9c7e3f77ac4627da4678832c360b	k__Bacteria; p__Firmicutes; c__Clostridia; o__Clostridiales; f__Clostridiaceae; g__Clostridium; s__	GGATTTACTGGGCGTAAAGGGCGTGTAGGCGGTTTATTAAGTGGGATGTTTAAATCCAAGGCTTAACCTTGGGGTGTCATTTCAAACTGGTAAACTTGAGTGCTGGAGAGGATAGTGGAATTCCTAGTGTAGCGGTAAAATGCGTAGATATTAGGAGGAACACCAGTGGCGAAGGCGGCTATCTGGACAGTAACTGACGCTGAGGCGCGAAAGCGTGGGGAGCAAACAGGATTAGATACCCCCGTAGTCC
f781b035997fb96b873d68c4abd1090c	k__Bacteria; p__Firmicutes; c__Bacilli; o__Bacillales; f__Staphylococcaceae; g__Staphylococcus	GGAATTATTGGGCGTAAAGCGCGCGTAGGCGGTTTCTTAAGTCTGATGTGAAAGCCCACGGCTCAACCGTGGAGGGTCATTGGAAACTGGGAAACTTGAGTACAGAAGAGGAAAGTGGAATTCCATGTGTAGCGGTGAAATGCGCAGAGATATGGAGGAACACCAGTGGCGAAGGCGACTTTCTGGTCTGTAACTGACGCTGATGTGCGAAAGCGTGGGGATCAAACAGGATTAGATACCCGCGTAGTCC
f79dcf421c49398e594c6fb2593e3897	k__Bacteria; p__[Thermi]; c__Deinococci; o__Deinococcales; f__Deinococcaceae; g__Deinococcus; s__	GGAATCACTGGGCGTAAAGGGCGTGTAGGCGGCCTACCAAGTCTGGTTTTAAAGCCTGCGGCTCAACCGCAGATCTGGACTGGAGACTGGTAGGCTAGACCTCTGGAGAGAGAACTGGAATTCCTGGTGTAGCGGTGGAATGCGTAGATACCAGGAGGAACACCGATGGCGAAGGCAGGTTCTTGGACAGAAGGTGACGCTGAGGCGCGAAAGTGTGGGGAGCGAACCGGATTAGATACCCCCGTAGTCC
f833d5f59ca661e6663506ca064d14eb	k__Bacteria; p__Bacteroidetes; c__Sphingobacteriia; o__Sphingobacteriales; f__Sphingobacteriaceae; g__Sphingobacterium; s__faecium	GGATTTATTGGGTTTAAAGGGTGCGTAGGCGGTCCTATAAGTCAGTGGTGAAAGACGGCAGCTTAACTGTCGCAGTGCCTTTGATACTGTAGGACTTGAATCTATTTGAAGTGGGCGGAATAAGACAAGTAGCGGTGAAATGCATAGATATGTCTTAGAACTCCGATTGCGAAGGCAGCTCACTAAGTTAGTATTGACGCTGATGCACGAAAGCGTGGGGATCAAACAGGATTAGATACCCCCGTAGTCC
f89bf59a0809e058b86892a60a0a22a6	k__Bacteria	AAAGTTGCTGCAGTTAAAAAGCTCGTAGTTGGATCTTGGGATCGAGCTGGCGGTCCGCCGCGAGGCGAGCCACCGCCTGTCCCAGCCCCTGCCTCTCGGCGCCCCCTCGATGCTCTTAGCTGAGTGTCCCGCGGGGCCCGAAGCGTTTACTTTGAGAAAATTAGAGTGTTCAAAGCAGGCCGGCCGCCGGCATACTGCAGCTAGGAATAATGGAATAGGACTCCGGTTCTATTTTGTTGGTTTTCGGAAA
f90c93cc6e2727ac8537a577c646729f	k__Bacteria; p__Proteobacteria; c__Deltaproteobacteria; o__Myxococcales; f__Haliangiaceae; g__; s__	GGAATTATTGGGCGTAAAGCGCACGTAGGCGGCTTAGCAAGTTGGATGTGAAAGCCCTCGGCTTAACCAAGGAAGTGCATCCAAAACTGCTGAGCTTGAGTACTTAAGAGGATCGCGGAATTCCCGGTGTAGAGGTGAAATTCGTAGATATCGGGAGGAACACCAGTGGCGAAGGCGGCGATCTGGGAAGATACTGACGCTGAGGTGCGAAAGCGTGGGGAGCAAACAGGATTAGATACCCGCGTAGTCC
fa4fe0140ccd26a728b8b950ccf070e7	k__Bacteria; p__Firmicutes; c__Clostridia; o__Clostridiales; f__Clostridiaceae; g__Clostridium; s__	GGATTTACTGGGTGTAAAGGGCGTGTAGGCGGATCTGCAAGTCGGATGTGAAATGCCAAGGCTAAACCTTGGGGTGTCATCCGAAACTGCAGACCTTGAGTGTCAGAGGGGAAAGCGGAATTCCTAGTGGAGCGGTAAAATGCTTAGAGATTAGGAGGAACACCGGTGGCGAAGGCGGCTTTCTGGCTGACAACTGACGCTAAGGCGCGAAAGCGTGGGGAGCAAACAGGATTAGATACCCCTGTAGTCC
fa592da5ba91c44e15ec9fcccee201c3	k__Bacteria; p__Firmicutes; c__Bacilli; o__Bacillales; f__Staphylococcaceae; g__Staphylococcus	GGAATTATTGGGCGTAAAGCGCGCGTAGGCGGTTTTTTAAGTCTGATGTGAAAGCCCACGGCTCAACCGTGGAGGGTCATTGGAAACTGGAAAACTTGAGTGCAGAAGAGGAAAGTGGAATTCCATGTGTAGCGGTGAAATGCGCAGAGATATGGAGGAACACCAGTGGCGAAGGCGACTTTCTGGTCTGTAACTGACGCTGATGTGCGAAAGCGTGGGGATCAAACAGGATTAGATACCCGCGTAGTCC
faaffe49c6aa69b833943101671da29c	k__Bacteria; p__Proteobacteria; c__Deltaproteobacteria; o__Spirobacillales; f__; g__; s__	GGAATCACTGGGCGTAAAGCGCACGTAGGCGGACTCGTAGGTCAATTGTGAAATACCTGGGCTCAACCCGGGAACTGCAGTTGAAACCGCTTGTCTTGAATACCTGAGAGGGTGGGGGAATACCTGGTGGAGAAGTGAAATTCGTAGAGATCAGGTGGAACACCGGAGGCGAAGGCGCCTGCCTGGCAGTGTATTGACGCTGAGGTGCGAAAGTGCGGGGAGCAAACAGGATTAGATACCCCCGTAGTCC
fae5a864d3b77a5b62f6edf5fd4112c7	k__Bacteria; p__Bacteroidetes; c__Bacteroidia; o__Bacteroidales; f__Porphyromonadaceae	GGATTTATTGGGTTTAAAGGGTGCGTAGGTGGTTTTATAAGTCAGCGGTGAAACGCCATAGCTCAACTATGGTCCTGCCGTTGAAACTGTAGAACTTGAGTGTAAATGAGGTAGGCGGAATGCGTGGTGTAGCGGTGAAATGCATAGATATCACGCAGAACTCCGATTGCGAAGGCAGCTTACTAAGCTACAACTGACACTGAAGCACGAAAGCGTGGGTATCAAACAGGATTAGATACCCCCGTAGTCC
fb3f9cdfe7040721e1ebf954a5d6b1ef	k__Bacteria; p__Proteobacteria; c__Epsilonproteobacteria; o__Campylobacterales; f__Campylobacteraceae; g__Campylobacter; s__	GGAATCACTGGGCGTAAAGGGCGCGTAGGCGGATTATCAAGTCTTTTGTGAAATCCTATGGCTTAACCATAGAACTGCTTAGGAAACTGATAGTCTAGAGTAGGGGAGAGGCAGATGGAACTGGTGGTGTAGGGGTAAAATCCGTAGATATCACTAAGAATACCTATTGCGAAAGCGATCTGCTAGAACTTAACTGACGCTAAGGCGCGAAAGCGTGGGGAGCAAACAGGATTAGATACCCCCGTAGTCC
fb4bab5fa002d2f106aba3686556f078	k__Bacteria; p__Firmicutes; c__Clostridia; o__Clostridiales; f__; g__; s__	GGATTTACTGGGTGTAAAGGGTGCGCAGGTGGCATAGCAAGTCACATGTGAAAACCCGGGGCTCAACCCCGGGCGTGCATGAGAAACTGTTAAGCTTGAGTACAGGAGGGGTAAGCGGAATTCCTAGTGTAGCGGTGAAATGCGTAGATATTAGGAGGAACACCGGTGGCGAAGGCGGCTTACTGGACTGTAACTGACACTGAGGCACGAAAGCGTGGGGAGCAAACAGGATTAGATACCCCCGTAGTCC
fb8574c100d1a2aff465dd3771ebe9b5	k__Bacteria; p__Actinobacteria; c__Actinobacteria; o__Actinomycetales; f__Actinomycetaceae; g__Varibaculum; s__	GGATTTATTGGGCGTAAAGGGCTTGTAGGTGGCTGGTCGCGTCTGTCGTGTAAACCTGTGGCTTAACCATGGGCTTGCGGTGGGTACGGGCTGGCTTGAGAGCAGTAGGGGAGATTGGAATTCCTGGTGTAGTGGTGGAATGCGCAGATATCAGGAGGAATACCGGTGGCGAAGGCGGGTCTCTGGGCTGTTTCTGACGCTGAGGAGCGAAAGCATGGGGAGCGAACAGGATTAGATACCCCTGTAGTCC
fc00661a2788404e0118064a64cc8290	k__Bacteria; p__Proteobacteria; c__Gammaproteobacteria; o__Xanthomonadales; f__Xanthomonadaceae; g__Stenotrophomonas	GGAATTACTGGGCGTAAAGCGTGCGTAGGTGGTTGTTTAAGTCTGTTGTGAAAGCCCTGGGCTCAACCTGGGAATTGCAGTGGATACTGGGCGACTAGAGTGTGGTAGAGGGTAGTGGAATTCCTGGTGTAGCAGTGAAATGCGTAGAGATCAGGAGGAACATCCATGGCGAAGGCAGCTACCTGGACCAACACTGACACTGAGGCACGAAAGCGTGGGGAGCAAACAGGATTAGATACCCCCGTAGTCC
fc7513518ddba99ca2acba045994f429	k__Bacteria; p__Proteobacteria; c__Gammaproteobacteria; o__Xanthomonadales; f__Xanthomonadaceae; g__Thermomonas; s__	GGAATTACTGGGCGTAAAGCGTGCGTAGGTGGTTCGTTAAGTCTGATGTGAAAGCCCTGGGCTCAACCTGGGAATTGCATTGGATACTGGCGAGCTAGAGTGCGGTAGAGGGTAGTGGAATTCCCGGTGTAGCAGTGAAATGCGTAGAGATCGGGAGGAACATCTGTGGCGAAGGCGACTGCCTGGACCAGCACTGACACTGAGGCACGAAAGCGTGGGGAGCAAACAGGATTAGATACCCCCGTAGTCC
fcb7375a5f1cbc28e8fdc26cf79ff11d	k__Bacteria; p__Proteobacteria; c__Alphaproteobacteria; o__Caulobacterales; f__Caulobacteraceae; g__; s__	GGAATTACTGGGCGTAAAGGGAGCGTAGGCGGACATTTAAGTCAGGGGTGAAATCCCGGGGCTCAACCTCGGAATTGCCTTTGATACTGGGTGTCTTGAGTATGAGAGAGGTGTGTGGAACTCCGAGTGTAGAGGTGAAATTCGTAGATATTCGGAAGAACACCAGTGGCGAAGGCGACACACTGGCTCATTACTGACGCTGAGGCTCGAAAGCGTGGGGAGCAAACAGGATTAGATACCCGTGTAGTCC
fccbce7823ebaecd3b068d2142e91bba	k__Bacteria; p__Fusobacteria; c__Fusobacteriia; o__Fusobacteriales; f__Leptotrichiaceae; g__; s__	GGAATTATTGGGCTTAAAGGGCATCTAGGCGGCATACCAAGTCAAAGGTGAAAACTTGTGGCTCAACCATAAGCTTGCCTATGAAACTGGTATACTAGAGTACTGGAGAGGTGGGCGGAACTACACGAGTAGAGGTGAAATTCGTAGATATGTGTAGGAATGCCGATGATGAAGATAGCTCACTGGACAGTAACTGACGCTAAAGTGCGAAAGCTAGGGGAGCAAACAGGATTAGATACCCCCGTAGTCC
fd442d2bfa8c8fcae5d90712d9738b48	k__Bacteria; p__Firmicutes; c__Clostridia; o__Clostridiales; f__Veillonellaceae; g__Dialister; s__	CGGAATTATTGGGCGTAAAGAGCGCGTAGGCGGTCATTTAAGTCAGTCTTAAAAGTGCGGGGCTTAACCCCGTGATGGGATTGAAACTGGGTGACTAGAGTATCGGAGAGGAAAGTGGAATTCCTAGTGTAGCGGTGAAATGCGTAGAGATTAGGAAGAACACCGGTGGCGAAGGCGACTTTCTGGACGGAGACTGACGCTGAGGCGCGAAAGCGTGGGGAGCAAACAGGATTAGATACCCCGGTAGTCC
fe29f35350753673e68227d4fecba801	k__Bacteria; p__Proteobacteria; c__Gammaproteobacteria; o__Pasteurellales; f__Pasteurellaceae; g__Chelonobacter; s__Taxon	GGAATTACTGGGCGTAAAGCGCACGCAGGCGGATAGTTAAGTGAGATGTGAAATCCCCGGGCTTAACCTGGGAACTGCATTTCAGACTGGTTATCTAGAGTCTTGTAGAGAGGGGTAGAATTCCACGTGTAGCGGTGAAATGCGTAGAGATGTGGAGGAATACCGGAGGCGAAGGCGGCCCCTTGGACAAAGACTGACGCTCATGTGCGAAAGCGTGGGGAGCAAACAGGATTAGATACCCGCGTAGTCC
fe3cde90bc55b9e683c4dc8c0ac0b5e7	k__Bacteria; p__Firmicutes; c__Clostridia; o__Clostridiales; f__Clostridiaceae; g__Clostridium; s__	GGATTTACTGGGCGTAAAGGGCGTGTAGGCGGTTTATTAAGTGAGATGTTTAAATCCAAGGCTTAACCTTGGGGTGTCATTTCAAACTGGTAAACTTGAGTGCTGGAGAGGATAGTGGAATTCCTAGTGTAGCGGTGAAATGCGTAGAGATTAGGAAGAACACCGGTGGCGAAGGCGACTTTCTGGACGAAAACTGACGCTGAGGCGCGAAAGCGTGGGGAGCAAACAGGATTAGATACCCCGGTAGTCC
fe702ce3268ca90e780219dc33319ad9	k__Bacteria; p__Proteobacteria; c__Gammaproteobacteria; o__Pseudomonadales; f__Pseudomonadaceae; g__; s__	GGAATTACTGGGCGTAAAGCGCGCGTAGGTGGTTCAGTAAGTTAGGAGTGAAAGCCCCGGGCTTAACCTGGGAATTGCTTCTAAAACTGCTGAGCTAGAGTACGGTAGAGGGTGGTGGAATTTCCTGTGTAGCGGTGAAATGCGTAGATATAGGAAGGAACATCAGTGGCGAAGGCGACCACCTGGACTGATACTGACACTGAGGTGCGAAAGCGTGGGGAGCAAACAGGATTAGATACCCGTGTAGTCC
fe9a931bf37f7cacc02de32e0f13933c	k__Bacteria; p__[Thermi]; c__Deinococci; o__Deinococcales; f__Deinococcaceae; g__Deinococcus; s__	GGAATCACTGGGCGTAAAGGGCGTGTAGGCGGCCTGCCAAGTCTGGTTTTAAAGCCTGCGGCTCAACCGCAGAGATGGACTGGAGACTGGTAGGCTAGACCTCTGGAGAGAGAACTGGAATTCCTGGTGTAGCGGTGGAATGCGTAGATACCAGGAGGAACACCGATGGCGAAGGCAGGTTCTTGGACAGAAGGTGACGCTGAGGCGCGAAAGTGTGGGGAGCAAACCGGATTAGATACCCGGGTAGTCC
ff22be5af6d10ec708dfe8faceddc3a2	k__Bacteria; p__Firmicutes; c__Bacilli; o__Lactobacillales; f__Lactobacillaceae; g__Lactobacillus	GGATTTATTGGGCGTAAAGGGAACGCAGGCGGTTTTTTAAGTCTGATGTGAAAGCCTTCGGCTTAACCGGAGATGTGCATTGGAAACTGGAAAACTTGAGTGCAGAAGAGGAGAGTGGAACTCCATGTGTAGCGGTGAAATGCGTAGATATATGGAAGAACACCAGTGGCGAAAGCGGCTCTCTGGTCTGTAACTGACGCTGAGGTTCGAAAGCGTGGGTAGCGAACAGGATTAGATACCCCCGTAGTCC

## Sheet: TABLE_G
Table S8: DeSeq analyses performed at the phyla for sample groupings of site (JB, YI, TN) of herring gulls. All DeSeq analyses were performed on unrarified data.
JB vs TN							JB vs YI							YI vs TN
	baseMean	log2FoldChange	lfcSE	stat	pvalue	padj		baseMean	log2FoldChange	lfcSE	stat	pvalue	padj		baseMean	log2FoldChange	lfcSE	stat	pvalue	padj
k__Archaea;p__Euryarchaeota	0.263857	0.584586	3.60356	0.162224	0.871129	0.919525	k__Archaea;p__Euryarchaeota	0.263857	2.17658	3.61994	0.601275	0.547657	0.937312	k__Archaea;p__Euryarchaeota	0.263857	-1.59199	3.76215	-0.42316	0.672178	0.74085
k__Bacteria;__	1606.79	0.979221	0.752222	1.30177	0.192995	0.632755	k__Bacteria;__	1606.79	0.681805	0.75152	0.907235	0.364283	0.937312	k__Bacteria;__	1606.79	0.297415	0.776921	0.382813	0.701858	0.74085
k__Bacteria;p__Acidobacteria	5.85058	-1.91268	3.02694	-0.631887	0.527461	0.756455	k__Bacteria;p__Acidobacteria	5.85058	0.68912	3.03183	0.227295	0.820194	0.937312	k__Bacteria;p__Acidobacteria	5.85058	-2.6018	3.13884	-0.828906	0.407157	0.552571
k__Bacteria;p__Actinobacteria	6523.33	0.0119392	0.556157	0.0214673	0.982873	0.982873	k__Bacteria;p__Actinobacteria	6523.33	-0.620698	0.555955	-1.11645	0.264228	0.937312	k__Bacteria;p__Actinobacteria	6523.33	0.632637	0.574382	1.10142	0.270713	0.552571
k__Bacteria;p__Bacteroidetes	2321.74	0.349359	0.661126	0.528429	0.597201	0.756455	k__Bacteria;p__Bacteroidetes	2321.74	-0.25676	0.660616	-0.388667	0.697523	0.937312	k__Bacteria;p__Bacteroidetes	2321.74	0.606118	0.68279	0.887708	0.374698	0.552571
k__Bacteria;p__Chlorobi	0.0371326	-1.30429	3.64162	-0.358162	0.720222	0.855264	k__Bacteria;p__Chlorobi	0.0371326	0.287684	3.65783	0.0786489	0.937312	0.937312	k__Bacteria;p__Chlorobi	0.0371326	-1.59198	3.76215	-0.423156	0.672181	0.74085
k__Bacteria;p__Chloroflexi	1.32296	-3.86549	3.61856	-1.06824	0.285413	0.632755	k__Bacteria;p__Chloroflexi	1.32296	-0.433633	3.65783	-0.118549	0.905632	0.937312	k__Bacteria;p__Chloroflexi	1.32296	-3.43185	3.73983	-0.917651	0.358802	0.552571
k__Bacteria;p__Cyanobacteria	444.13	-4.90392	1.29996	-3.77236	0.000161709	0.00307248	k__Bacteria;p__Cyanobacteria	444.13	-6.45753	1.2985	-4.97306	6.59039e-07	1.25217e-05	k__Bacteria;p__Cyanobacteria	444.13	1.55361	1.33674	1.16224	0.245137	0.552571
k__Bacteria;p__FBP	1.76841	-5.60341	3.60667	-1.55363	0.120273	0.571299	k__Bacteria;p__FBP	1.76841	-0.433622	3.65783	-0.118546	0.905635	0.937312	k__Bacteria;p__FBP	1.76841	-5.16979	3.72832	-1.38663	0.165555	0.449364
k__Bacteria;p__Firmicutes	12079	0.426178	0.522755	0.815254	0.414927	0.656968	k__Bacteria;p__Firmicutes	12079	-0.489793	0.522613	-0.937201	0.348655	0.937312	k__Bacteria;p__Firmicutes	12079	0.915972	0.539891	1.69659	0.0897749	0.341145
k__Bacteria;p__Fusobacteria	644.18	3.47535	1.33135	2.6104	0.00904352	0.0459134	k__Bacteria;p__Fusobacteria	644.18	-1.47999	1.3199	-1.1213	0.262162	0.937312	k__Bacteria;p__Fusobacteria	644.18	4.95535	1.37421	3.60595	0.000311008	0.00590915
k__Bacteria;p__Gemmatimonadetes	0.0388021	-2.02561	3.64163	-0.556238	0.578048	0.756455	k__Bacteria;p__Gemmatimonadetes	0.0388021	-1.1979	3.65298	-0.327926	0.742968	0.937312	k__Bacteria;p__Gemmatimonadetes	0.0388021	-0.827705	3.75743	-0.220285	0.825649	0.825649
k__Bacteria;p__Planctomycetes	5.72215	2.2603	2.71343	0.833006	0.404841	0.656968	k__Bacteria;p__Planctomycetes	5.72215	-2.82472	2.62691	-1.0753	0.282241	0.937312	k__Bacteria;p__Planctomycetes	5.72215	5.08502	2.78505	1.82583	0.067876	0.333897
k__Bacteria;p__Proteobacteria	1169.66	-0.642212	0.615088	-1.0441	0.29644	0.632755	k__Bacteria;p__Proteobacteria	1169.66	0.507843	0.614712	0.826148	0.40872	0.937312	k__Bacteria;p__Proteobacteria	1169.66	-1.15006	0.635386	-1.81001	0.0702941	0.333897
k__Bacteria;p__Spirochaetes	0.23715	-3.72192	3.61952	-1.02829	0.303812	0.632755	k__Bacteria;p__Spirochaetes	0.23715	-0.433634	3.65783	-0.11855	0.905632	0.937312	k__Bacteria;p__Spirochaetes	0.23715	-3.28829	3.74075	-0.879044	0.379377	0.552571
k__Bacteria;p__TM7	11.9125	-1.62473	1.61217	-1.00779	0.313554	0.632755	k__Bacteria;p__TM7	11.9125	0.137529	1.60703	0.0855797	0.931801	0.937312	k__Bacteria;p__TM7	11.9125	-1.76226	1.66932	-1.05568	0.291117	0.552571
k__Bacteria;p__Tenericutes	2.36684	2.21362	2.28673	0.968031	0.333029	0.632755	k__Bacteria;p__Tenericutes	2.36684	-1.26667	2.19147	-0.578002	0.563262	0.937312	k__Bacteria;p__Tenericutes	2.36684	3.4803	2.34846	1.48195	0.138354	0.43812
k__Bacteria;p__Verrucomicrobia	0.0556989	-1.03365	3.64064	-0.283921	0.776471	0.86782	k__Bacteria;p__Verrucomicrobia	0.0556989	0.558323	3.65685	0.152679	0.878652	0.937312	k__Bacteria;p__Verrucomicrobia	0.0556989	-1.59198	3.76215	-0.423157	0.672181	0.74085
k__Bacteria;p__[Thermi]	13.2646	-4.03567	1.87105	-2.1569	0.0310132	0.196417	k__Bacteria;p__[Thermi]	13.2646	0.737517	1.91618	0.38489	0.700319	0.937312	k__Bacteria;p__[Thermi]	13.2646	-4.77319	1.96455	-2.42966	0.0151131	0.143574

## Sheet: TABLE_H
Table S7: DeSeq analyses performed at the family level for sample groupings including site (JB, YI, TN), habitat (landfill, marsh, offshore, urban), and human habitat use (low, med, high) of herring gulls. All DeSeq analyses were performed on unrarified data.
JB vs TN							JB vs YI							YI vs TN							Landfill Vs Offshore							Landfill vs Marsh							Urban vs Offshore							Urban vs Marsh							Urban vs Landfill
Taxonomy	baseMean	log2FoldChange	lfcSE	stat	pvalue	padj	Taxonomy	baseMean	log2FoldChange	lfcSE	stat	pvalue	padj	Taxonomy	baseMean	log2FoldChange	lfcSE	stat	pvalue	padj	Taxonomy	baseMean	log2FoldChange	lfcSE	stat	pvalue	padj	Taxonomy	baseMean	log2FoldChange	lfcSE	stat	pvalue	padj	Taxonomy	baseMean	log2FoldChange	lfcSE	stat	pvalue	padj	Taxonomy	baseMean	log2FoldChange	lfcSE	stat	pvalue	padj	Taxonomy
k__Archaea;p__Euryarchaeota;c__Halobacteria;o__Halobacteriales;f__Halobacteriaceae	0.202343	0.953066	3.6379	0.261982	0.793335	0.983767	k__Archaea;p__Euryarchaeota;c__Halobacteria;o__Halobacteriales;f__Halobacteriaceae	0.202343	1.79518	3.63693	0.493599	0.621589	0.974915	k__Archaea;p__Euryarchaeota;c__Halobacteria;o__Halobacteriales;f__Halobacteriaceae	0.202343	-0.842118	3.7769	-0.222966	0.823562	0.928253	k__Archaea;p__Euryarchaeota;c__Halobacteria;o__Halobacteriales;f__Halobacteriaceae	0.202343	0.335635	5.16135	0.0650287	0.948151	0.978193	k__Archaea;p__Euryarchaeota;c__Halobacteria;o__Halobacteriales;f__Halobacteriaceae	0.202343	-0.558194	4.27738	-0.130499	0.896172	0.979715	k__Archaea;p__Euryarchaeota;c__Halobacteria;o__Halobacteriales;f__Halobacteriaceae	0.202343	1.49987	4.76997	0.314441	0.753186	0.953673	k__Archaea;p__Euryarchaeota;c__Halobacteria;o__Halobacteriales;f__Halobacteriaceae	0.202343	1.72243	3.79588	0.453763	0.65	0.969923	k__Archaea;p__Euryarchaeota;c__Halobacteria;o__Halobacteriales;f__Halobacteriaceae
k__Bacteria;__;__;__;__	2043.71	1.02034	1.21439	0.840208	0.400792	0.983767	k__Bacteria;__;__;__;__	2043.71	0.647384	1.21429	0.533137	0.593939	0.974915	k__Bacteria;__;__;__;__	2043.71	0.372959	1.25424	0.297358	0.766193	0.928253	k__Bacteria;__;__;__;__	2043.71	0.0980577	1.75505	0.0558719	0.955444	0.978193	k__Bacteria;__;__;__;__	2043.71	-0.669523	1.45523	-0.460081	0.645458	0.979715	k__Bacteria;__;__;__;__	2043.71	0.338899	1.62695	0.208304	0.834992	0.953673	k__Bacteria;__;__;__;__	2043.71	0.910364	1.29786	0.701433	0.483033	0.969923	k__Bacteria;__;__;__;__
k__Bacteria;p__Acidobacteria;c__Acidobacteriia;o__Acidobacteriales;f__Acidobacteriaceae	0.755768	-4.02775	3.60854	-1.11617	0.264349	0.983767	k__Bacteria;p__Acidobacteria;c__Acidobacteriia;o__Acidobacteriales;f__Acidobacteriaceae	0.755768	-0.14862	3.65686	-0.0406415	0.967582	0.974915	k__Bacteria;p__Acidobacteria;c__Acidobacteriia;o__Acidobacteriales;f__Acidobacteriaceae	0.755768	-3.87913	3.72918	-1.04021	0.298242	0.928253	k__Bacteria;p__Acidobacteria;c__Acidobacteriia;o__Acidobacteriales;f__Acidobacteriaceae	0.755768	2.16944	5.13743	0.422282	0.67282	0.978193	k__Bacteria;p__Acidobacteria;c__Acidobacteriia;o__Acidobacteriales;f__Acidobacteriaceae	0.755768	1.14211	4.1922	0.272437	0.785286	0.979715	k__Bacteria;p__Acidobacteria;c__Acidobacteriia;o__Acidobacteriales;f__Acidobacteriaceae	0.755768	-0.402381	4.78481	-0.0840954	0.932981	0.953673	k__Bacteria;p__Acidobacteria;c__Acidobacteriia;o__Acidobacteriales;f__Acidobacteriaceae	0.755768	-3.71393	3.75172	-0.989929	0.322209	0.969923	k__Bacteria;p__Acidobacteria;c__Acidobacteriia;o__Acidobacteriales;f__Acidobacteriaceae
k__Bacteria;p__Acidobacteria;c__Acidobacteriia;o__Acidobacteriales;f__Koribacteraceae	0.780612	-4.06867	3.60763	-1.1278	0.259406	0.983767	k__Bacteria;p__Acidobacteria;c__Acidobacteriia;o__Acidobacteriales;f__Koribacteraceae	0.780612	-0.14862	3.65686	-0.0406414	0.967582	0.974915	k__Bacteria;p__Acidobacteria;c__Acidobacteriia;o__Acidobacteriales;f__Koribacteraceae	0.780612	-3.92005	3.7283	-1.05143	0.29306	0.928253	k__Bacteria;p__Acidobacteria;c__Acidobacteriia;o__Acidobacteriales;f__Koribacteraceae	0.780612	-4.46619	5.04227	-0.88575	0.375752	0.978193	k__Bacteria;p__Acidobacteria;c__Acidobacteriia;o__Acidobacteriales;f__Koribacteraceae	0.780612	-0.558223	4.27738	-0.130506	0.896166	0.979715	k__Bacteria;p__Acidobacteria;c__Acidobacteriia;o__Acidobacteriales;f__Koribacteraceae	0.780612	-5.20421	4.6561	-1.11772	0.263687	0.953673	k__Bacteria;p__Acidobacteria;c__Acidobacteriia;o__Acidobacteriales;f__Koribacteraceae	0.780612	-0.179803	3.81452	-0.0471364	0.962405	0.969923	k__Bacteria;p__Acidobacteria;c__Acidobacteriia;o__Acidobacteriales;f__Koribacteraceae
k__Bacteria;p__Acidobacteria;c__Solibacteres;o__Solibacterales;f__	0.54086	2.37684	3.60546	0.659234	0.509746	0.983767	k__Bacteria;p__Acidobacteria;c__Solibacteres;o__Solibacterales;f__	0.54086	3.21896	3.60448	0.893044	0.371833	0.974915	k__Bacteria;p__Acidobacteria;c__Solibacteres;o__Solibacterales;f__	0.54086	-0.842117	3.7769	-0.222965	0.823562	0.928253	k__Bacteria;p__Acidobacteria;c__Solibacteres;o__Solibacterales;f__	0.54086	3.56896	5.10641	0.698919	0.484603	0.978193	k__Bacteria;p__Acidobacteria;c__Solibacteres;o__Solibacterales;f__	0.54086	-3.79154	4.21092	-0.900407	0.367903	0.979715	k__Bacteria;p__Acidobacteria;c__Solibacteres;o__Solibacterales;f__	0.54086	-0.402395	4.78481	-0.0840985	0.932978	0.953673	k__Bacteria;p__Acidobacteria;c__Solibacteres;o__Solibacterales;f__	0.54086	-0.179815	3.81452	-0.0471395	0.962402	0.969923	k__Bacteria;p__Acidobacteria;c__Solibacteres;o__Solibacterales;f__
k__Bacteria;p__Acidobacteria;c__Sva0725;o__Sva0725;f__	0.249628	1.25566	3.62816	0.346088	0.729276	0.983767	k__Bacteria;p__Acidobacteria;c__Sva0725;o__Sva0725;f__	0.249628	2.09778	3.62718	0.578351	0.563027	0.974915	k__Bacteria;p__Acidobacteria;c__Sva0725;o__Sva0725;f__	0.249628	-0.842118	3.7769	-0.222966	0.823562	0.928253	k__Bacteria;p__Acidobacteria;c__Sva0725;o__Sva0725;f__	0.249628	2.54712	5.12786	0.496721	0.619386	0.978193	k__Bacteria;p__Acidobacteria;c__Sva0725;o__Sva0725;f__	0.249628	-2.76969	4.23692	-0.653705	0.513302	0.979715	k__Bacteria;p__Acidobacteria;c__Sva0725;o__Sva0725;f__	0.249628	-0.402385	4.78481	-0.0840962	0.93298	0.953673	k__Bacteria;p__Acidobacteria;c__Sva0725;o__Sva0725;f__	0.249628	-0.179811	3.81452	-0.0471385	0.962403	0.969923	k__Bacteria;p__Acidobacteria;c__Sva0725;o__Sva0725;f__
k__Bacteria;p__Acidobacteria;c__[Chloracidobacteria];o__DS-100;f__	0.416046	1.99685	3.6113	0.552944	0.580302	0.983767	k__Bacteria;p__Acidobacteria;c__[Chloracidobacteria];o__DS-100;f__	0.416046	2.83896	3.61032	0.786347	0.431664	0.974915	k__Bacteria;p__Acidobacteria;c__[Chloracidobacteria];o__DS-100;f__	0.416046	-0.842117	3.7769	-0.222965	0.823562	0.928253	k__Bacteria;p__Acidobacteria;c__[Chloracidobacteria];o__DS-100;f__	0.416046	3.19521	5.11409	0.624786	0.532111	0.978193	k__Bacteria;p__Acidobacteria;c__[Chloracidobacteria];o__DS-100;f__	0.416046	-3.41779	4.22023	-0.809858	0.418022	0.979715	k__Bacteria;p__Acidobacteria;c__[Chloracidobacteria];o__DS-100;f__	0.416046	-0.402391	4.78481	-0.0840977	0.932979	0.953673	k__Bacteria;p__Acidobacteria;c__[Chloracidobacteria];o__DS-100;f__	0.416046	-0.179813	3.81452	-0.0471391	0.962402	0.969923	k__Bacteria;p__Acidobacteria;c__[Chloracidobacteria];o__DS-100;f__
k__Bacteria;p__Acidobacteria;c__[Chloracidobacteria];o__RB41;f__	0.208023	0.990562	3.63659	0.272388	0.785324	0.983767	k__Bacteria;p__Acidobacteria;c__[Chloracidobacteria];o__RB41;f__	0.208023	1.83268	3.63561	0.504092	0.614197	0.974915	k__Bacteria;p__Acidobacteria;c__[Chloracidobacteria];o__RB41;f__	0.208023	-0.842118	3.7769	-0.222966	0.823562	0.928253	k__Bacteria;p__Acidobacteria;c__[Chloracidobacteria];o__RB41;f__	0.208023	2.33006	5.13307	0.453932	0.649877	0.978193	k__Bacteria;p__Acidobacteria;c__[Chloracidobacteria];o__RB41;f__	0.208023	-2.55264	4.24321	-0.601581	0.547453	0.979715	k__Bacteria;p__Acidobacteria;c__[Chloracidobacteria];o__RB41;f__	0.208023	-0.402382	4.78481	-0.0840958	0.93298	0.953673	k__Bacteria;p__Acidobacteria;c__[Chloracidobacteria];o__RB41;f__	0.208023	-0.17981	3.81452	-0.0471383	0.962403	0.969923	k__Bacteria;p__Acidobacteria;c__[Chloracidobacteria];o__RB41;f__
k__Bacteria;p__Acidobacteria;c__[Chloracidobacteria];o__RB41;f__Ellin6075	1.8363	3.58615	3.59444	0.997694	0.318428	0.983767	k__Bacteria;p__Acidobacteria;c__[Chloracidobacteria];o__RB41;f__Ellin6075	1.8363	0.895335	3.53233	0.253469	0.799906	0.974915	k__Bacteria;p__Acidobacteria;c__[Chloracidobacteria];o__RB41;f__Ellin6075	1.8363	2.69081	3.71879	0.723572	0.469329	0.928253	k__Bacteria;p__Acidobacteria;c__[Chloracidobacteria];o__RB41;f__Ellin6075	1.8363	5.03144	5.08969	0.988554	0.322881	0.978193	k__Bacteria;p__Acidobacteria;c__[Chloracidobacteria];o__RB41;f__Ellin6075	1.8363	-2.3853	4.14437	-0.575552	0.564918	0.979715	k__Bacteria;p__Acidobacteria;c__[Chloracidobacteria];o__RB41;f__Ellin6075	1.8363	-0.402411	4.78481	-0.0841016	0.932976	0.953673	k__Bacteria;p__Acidobacteria;c__[Chloracidobacteria];o__RB41;f__Ellin6075	1.8363	-3.04855	3.76364	-0.81	0.41794	0.969923	k__Bacteria;p__Acidobacteria;c__[Chloracidobacteria];o__RB41;f__Ellin6075
k__Bacteria;p__Actinobacteria;c__Acidimicrobiia;o__Acidimicrobiales;f__C111	0.208023	0.990562	3.63659	0.272388	0.785324	0.983767	k__Bacteria;p__Actinobacteria;c__Acidimicrobiia;o__Acidimicrobiales;f__C111	0.208023	1.83268	3.63561	0.504092	0.614197	0.974915	k__Bacteria;p__Actinobacteria;c__Acidimicrobiia;o__Acidimicrobiales;f__C111	0.208023	-0.842118	3.7769	-0.222966	0.823562	0.928253	k__Bacteria;p__Actinobacteria;c__Acidimicrobiia;o__Acidimicrobiales;f__C111	0.208023	2.33006	5.13307	0.453932	0.649877	0.978193	k__Bacteria;p__Actinobacteria;c__Acidimicrobiia;o__Acidimicrobiales;f__C111	0.208023	-2.55264	4.24321	-0.601581	0.547453	0.979715	k__Bacteria;p__Actinobacteria;c__Acidimicrobiia;o__Acidimicrobiales;f__C111	0.208023	-0.402382	4.78481	-0.0840958	0.93298	0.953673	k__Bacteria;p__Actinobacteria;c__Acidimicrobiia;o__Acidimicrobiales;f__C111	0.208023	-0.17981	3.81452	-0.0471383	0.962403	0.969923	k__Bacteria;p__Actinobacteria;c__Acidimicrobiia;o__Acidimicrobiales;f__C111
k__Bacteria;p__Actinobacteria;c__Actinobacteria;o__Actinomycetales;f__Actinomycetaceae	7069.74	-0.388508	1.09386	-0.355173	0.72246	0.983767	k__Bacteria;p__Actinobacteria;c__Actinobacteria;o__Actinomycetales;f__Actinomycetaceae	7069.74	-0.56113	1.09384	-0.512992	0.607957	0.974915	k__Bacteria;p__Actinobacteria;c__Actinobacteria;o__Actinomycetales;f__Actinomycetaceae	7069.74	0.172622	1.12973	0.1528	0.878556	0.965566	k__Bacteria;p__Actinobacteria;c__Actinobacteria;o__Actinomycetales;f__Actinomycetaceae	7069.74	1.56185	1.53815	1.01541	0.30991	0.978193	k__Bacteria;p__Actinobacteria;c__Actinobacteria;o__Actinomycetales;f__Actinomycetaceae	7069.74	-1.2036	1.27533	-0.94375	0.345297	0.979715	k__Bacteria;p__Actinobacteria;c__Actinobacteria;o__Actinomycetales;f__Actinomycetaceae	7069.74	0.986766	1.42591	0.692026	0.488921	0.953673	k__Bacteria;p__Actinobacteria;c__Actinobacteria;o__Actinomycetales;f__Actinomycetaceae	7069.74	0.628513	1.13745	0.552562	0.580563	0.969923	k__Bacteria;p__Actinobacteria;c__Actinobacteria;o__Actinomycetales;f__Actinomycetaceae
k__Bacteria;p__Actinobacteria;c__Actinobacteria;o__Actinomycetales;f__Brevibacteriaceae	2.70978	0.154531	2.20742	0.0700051	0.94419	0.983767	k__Bacteria;p__Actinobacteria;c__Actinobacteria;o__Actinomycetales;f__Brevibacteriaceae	2.70978	-0.537712	2.16903	-0.247904	0.804209	0.974915	k__Bacteria;p__Actinobacteria;c__Actinobacteria;o__Actinomycetales;f__Brevibacteriaceae	2.70978	0.692243	2.27367	0.304461	0.760777	0.928253	k__Bacteria;p__Actinobacteria;c__Actinobacteria;o__Actinomycetales;f__Brevibacteriaceae	2.70978	1.20661	3.2194	0.374795	0.707813	0.978193	k__Bacteria;p__Actinobacteria;c__Actinobacteria;o__Actinomycetales;f__Brevibacteriaceae	2.70978	0.279656	2.61512	0.106938	0.914838	0.990121	k__Bacteria;p__Actinobacteria;c__Actinobacteria;o__Actinomycetales;f__Brevibacteriaceae	2.70978	0.638306	2.9888	0.213566	0.830885	0.953673	k__Bacteria;p__Actinobacteria;c__Actinobacteria;o__Actinomycetales;f__Brevibacteriaceae	2.70978	-0.847964	2.32534	-0.364663	0.715363	0.969923	k__Bacteria;p__Actinobacteria;c__Actinobacteria;o__Actinomycetales;f__Brevibacteriaceae
k__Bacteria;p__Actinobacteria;c__Actinobacteria;o__Actinomycetales;f__Dermabacteraceae	0.300388	0.348536	3.62404	0.0961732	0.923383	0.983767	k__Bacteria;p__Actinobacteria;c__Actinobacteria;o__Actinomycetales;f__Dermabacteraceae	0.300388	1.99177	3.63037	0.548642	0.583251	0.974915	k__Bacteria;p__Actinobacteria;c__Actinobacteria;o__Actinomycetales;f__Dermabacteraceae	0.300388	-1.64324	3.76987	-0.435887	0.662919	0.928253	k__Bacteria;p__Actinobacteria;c__Actinobacteria;o__Actinomycetales;f__Dermabacteraceae	0.300388	-1.42468	5.11589	-0.278481	0.780643	0.978193	k__Bacteria;p__Actinobacteria;c__Actinobacteria;o__Actinomycetales;f__Dermabacteraceae	0.300388	1.08162	4.26037	0.25388	0.799588	0.979715	k__Bacteria;p__Actinobacteria;c__Actinobacteria;o__Actinomycetales;f__Dermabacteraceae	0.300388	-0.876607	4.73096	-0.185291	0.853	0.953673	k__Bacteria;p__Actinobacteria;c__Actinobacteria;o__Actinomycetales;f__Dermabacteraceae	0.300388	-0.533553	3.78947	-0.140799	0.888029	0.969923	k__Bacteria;p__Actinobacteria;c__Actinobacteria;o__Actinomycetales;f__Dermabacteraceae
k__Bacteria;p__Actinobacteria;c__Actinobacteria;o__Actinomycetales;f__Frankiaceae	0.447631	-2.47713	3.63977	-0.680573	0.496142	0.983767	k__Bacteria;p__Actinobacteria;c__Actinobacteria;o__Actinomycetales;f__Frankiaceae	0.447631	-2.55921	3.62144	-0.706682	0.479764	0.974915	k__Bacteria;p__Actinobacteria;c__Actinobacteria;o__Actinomycetales;f__Frankiaceae	0.447631	0.0820814	3.72497	0.0220355	0.98242	0.989862	k__Bacteria;p__Actinobacteria;c__Actinobacteria;o__Actinomycetales;f__Frankiaceae	1.19651	4.34568	5.09551	0.852844	0.393746	0.978193	k__Bacteria;p__Actinobacteria;c__Actinobacteria;o__Actinomycetales;f__Frankiaceae	1.19651	-4.56826	4.1977	-1.08828	0.276473	0.979715	k__Bacteria;p__Actinobacteria;c__Actinobacteria;o__Actinomycetales;f__Frankiaceae	1.19651	1.86569	4.76262	0.391736	0.695253	0.953673	k__Bacteria;p__Actinobacteria;c__Actinobacteria;o__Actinomycetales;f__Frankiaceae	1.19651	2.08828	3.78665	0.551484	0.581302	0.969923	k__Bacteria;p__Actinobacteria;c__Actinobacteria;o__Actinomycetales;f__Frankiaceae
k__Bacteria;p__Actinobacteria;c__Actinobacteria;o__Actinomycetales;f__Geodermatophilaceae	0.332837	1.67332	3.61762	0.462548	0.643689	0.983767	k__Bacteria;p__Actinobacteria;c__Actinobacteria;o__Actinomycetales;f__Geodermatophilaceae	0.332837	2.51544	3.61664	0.695519	0.48673	0.974915	k__Bacteria;p__Actinobacteria;c__Actinobacteria;o__Actinomycetales;f__Geodermatophilaceae	0.332837	-0.842118	3.7769	-0.222966	0.823562	0.928253	k__Bacteria;p__Actinobacteria;c__Actinobacteria;o__Actinomycetales;f__Geodermatophilaceae	0.332837	2.89279	5.121	0.564887	0.572151	0.978193	k__Bacteria;p__Actinobacteria;c__Actinobacteria;o__Actinomycetales;f__Geodermatophilaceae	0.332837	-3.11536	4.22861	-0.736734	0.461284	0.979715	k__Bacteria;p__Actinobacteria;c__Actinobacteria;o__Actinomycetales;f__Geodermatophilaceae	0.332837	-0.402388	4.78481	-0.084097	0.932979	0.953673	k__Bacteria;p__Actinobacteria;c__Actinobacteria;o__Actinomycetales;f__Geodermatophilaceae	0.332837	-0.179812	3.81452	-0.0471388	0.962403	0.969923	k__Bacteria;p__Actinobacteria;c__Actinobacteria;o__Actinomycetales;f__Geodermatophilaceae
k__Bacteria;p__Actinobacteria;c__Actinobacteria;o__Actinomycetales;f__Jonesiaceae	0.136668	-2.26504	3.64267	-0.621808	0.534068	0.983767	k__Bacteria;p__Actinobacteria;c__Actinobacteria;o__Actinomycetales;f__Jonesiaceae	0.136668	-0.148631	3.65686	-0.0406445	0.967579	0.974915	k__Bacteria;p__Actinobacteria;c__Actinobacteria;o__Actinomycetales;f__Jonesiaceae	0.136668	-2.11641	3.76221	-0.562543	0.573746	0.928253	k__Bacteria;p__Actinobacteria;c__Actinobacteria;o__Actinomycetales;f__Jonesiaceae	0.136668	-2.1223	5.09788	-0.41631	0.677183	0.978193	k__Bacteria;p__Actinobacteria;c__Actinobacteria;o__Actinomycetales;f__Jonesiaceae	0.136668	-0.5582	4.27738	-0.1305	0.896171	0.979715	k__Bacteria;p__Actinobacteria;c__Actinobacteria;o__Actinomycetales;f__Jonesiaceae	0.136668	-2.8603	4.71628	-0.606474	0.5442	0.953673	k__Bacteria;p__Actinobacteria;c__Actinobacteria;o__Actinomycetales;f__Jonesiaceae	0.136668	-0.179803	3.81452	-0.0471364	0.962404	0.969923	k__Bacteria;p__Actinobacteria;c__Actinobacteria;o__Actinomycetales;f__Jonesiaceae
k__Bacteria;p__Actinobacteria;c__Actinobacteria;o__Actinomycetales;f__Kineosporiaceae	0	0	0	0	1	NA	k__Bacteria;p__Actinobacteria;c__Actinobacteria;o__Actinomycetales;f__Kineosporiaceae	0	0	0	0	1	NA	k__Bacteria;p__Actinobacteria;c__Actinobacteria;o__Actinomycetales;f__Kineosporiaceae	0	0	0	0	1	NA	k__Bacteria;p__Actinobacteria;c__Actinobacteria;o__Actinomycetales;f__Kineosporiaceae	0.790487	4.11127	5.09822	0.806414	0.420004	0.978193	k__Bacteria;p__Actinobacteria;c__Actinobacteria;o__Actinomycetales;f__Kineosporiaceae	0.790487	-4.33385	4.20098	-1.03163	0.302246	0.979715	k__Bacteria;p__Actinobacteria;c__Actinobacteria;o__Actinomycetales;f__Kineosporiaceae	0.790487	-0.402401	4.78481	-0.0840996	0.932977	0.953673	k__Bacteria;p__Actinobacteria;c__Actinobacteria;o__Actinomycetales;f__Kineosporiaceae	0.790487	-0.179817	3.81452	-0.04714	0.962402	0.969923	k__Bacteria;p__Actinobacteria;c__Actinobacteria;o__Actinomycetales;f__Kineosporiaceae
k__Bacteria;p__Actinobacteria;c__Actinobacteria;o__Actinomycetales;f__Microbacteriaceae	4.03933	3.75445	3.39816	1.10485	0.269226	0.983767	k__Bacteria;p__Actinobacteria;c__Actinobacteria;o__Actinomycetales;f__Microbacteriaceae	4.03933	-1.10957	3.31461	-0.33475	0.737814	0.974915	k__Bacteria;p__Actinobacteria;c__Actinobacteria;o__Actinomycetales;f__Microbacteriaceae	4.03933	4.86402	3.50061	1.38948	0.164687	0.928253	k__Bacteria;p__Actinobacteria;c__Actinobacteria;o__Actinomycetales;f__Microbacteriaceae	4.03933	3.95224	5.10031	0.774901	0.438398	0.978193	k__Bacteria;p__Actinobacteria;c__Actinobacteria;o__Actinomycetales;f__Microbacteriaceae	4.03933	1.05355	4.13002	0.255096	0.798649	0.979715	k__Bacteria;p__Actinobacteria;c__Actinobacteria;o__Actinomycetales;f__Microbacteriaceae	4.03933	4.40785	4.73575	0.930761	0.351977	0.953673	k__Bacteria;p__Actinobacteria;c__Actinobacteria;o__Actinomycetales;f__Microbacteriaceae	4.03933	-0.59794	3.67027	-0.162915	0.870586	0.969923	k__Bacteria;p__Actinobacteria;c__Actinobacteria;o__Actinomycetales;f__Microbacteriaceae
k__Bacteria;p__Actinobacteria;c__Actinobacteria;o__Actinomycetales;f__Micrococcaceae	11.1045	-0.875359	2.5565	-0.342405	0.732046	0.983767	k__Bacteria;p__Actinobacteria;c__Actinobacteria;o__Actinomycetales;f__Micrococcaceae	11.1045	-1.61953	2.54929	-0.635287	0.525241	0.974915	k__Bacteria;p__Actinobacteria;c__Actinobacteria;o__Actinomycetales;f__Micrococcaceae	11.1045	0.744169	2.63542	0.282372	0.777659	0.928253	k__Bacteria;p__Actinobacteria;c__Actinobacteria;o__Actinomycetales;f__Micrococcaceae	11.1045	-0.119978	3.61157	-0.0332204	0.973499	0.981104	k__Bacteria;p__Actinobacteria;c__Actinobacteria;o__Actinomycetales;f__Micrococcaceae	11.1045	3.00342	2.97804	1.00852	0.313203	0.979715	k__Bacteria;p__Actinobacteria;c__Actinobacteria;o__Actinomycetales;f__Micrococcaceae	11.1045	0.335815	3.33727	0.100626	0.919848	0.953673	k__Bacteria;p__Actinobacteria;c__Actinobacteria;o__Actinomycetales;f__Micrococcaceae	11.1045	-2.54763	2.63867	-0.965499	0.334295	0.969923	k__Bacteria;p__Actinobacteria;c__Actinobacteria;o__Actinomycetales;f__Micrococcaceae
k__Bacteria;p__Actinobacteria;c__Actinobacteria;o__Actinomycetales;f__Micromonosporaceae	0	0	0	0	1	NA	k__Bacteria;p__Actinobacteria;c__Actinobacteria;o__Actinomycetales;f__Micromonosporaceae	0	0	0	0	1	NA	k__Bacteria;p__Actinobacteria;c__Actinobacteria;o__Actinomycetales;f__Micromonosporaceae	0	0	0	0	1	NA	k__Bacteria;p__Actinobacteria;c__Actinobacteria;o__Actinomycetales;f__Micromonosporaceae	3.19585	5.63705	5.0864	1.10826	NA	NA	k__Bacteria;p__Actinobacteria;c__Actinobacteria;o__Actinomycetales;f__Micromonosporaceae	3.19585	-1.59891	4.12001	-0.388086	NA	NA	k__Bacteria;p__Actinobacteria;c__Actinobacteria;o__Actinomycetales;f__Micromonosporaceae	3.19585	-0.402417	4.78481	-0.084103	NA	NA	k__Bacteria;p__Actinobacteria;c__Actinobacteria;o__Actinomycetales;f__Micromonosporaceae	3.19585	-4.44055	3.74126	-1.18691	NA	NA	k__Bacteria;p__Actinobacteria;c__Actinobacteria;o__Actinomycetales;f__Micromonosporaceae
k__Bacteria;p__Actinobacteria;c__Actinobacteria;o__Actinomycetales;f__Nakamurellaceae	0.472975	-0.990739	3.65783	-0.270854	0.786503	0.983767	k__Bacteria;p__Actinobacteria;c__Actinobacteria;o__Actinomycetales;f__Nakamurellaceae	0.472975	-3.37504	3.6018	-0.937044	0.348736	0.974915	k__Bacteria;p__Actinobacteria;c__Actinobacteria;o__Actinomycetales;f__Nakamurellaceae	0.472975	2.3843	3.72361	0.64032	0.521964	0.928253	k__Bacteria;p__Actinobacteria;c__Actinobacteria;o__Actinomycetales;f__Nakamurellaceae	0.472975	0.33565	5.16135	0.0650314	0.948149	0.978193	k__Bacteria;p__Actinobacteria;c__Actinobacteria;o__Actinomycetales;f__Nakamurellaceae	0.472975	2.77061	4.22503	0.655762	0.511977	0.979715	k__Bacteria;p__Actinobacteria;c__Actinobacteria;o__Actinomycetales;f__Nakamurellaceae	0.472975	-0.402362	4.78481	-0.0840914	0.932984	0.953673	k__Bacteria;p__Actinobacteria;c__Actinobacteria;o__Actinomycetales;f__Nakamurellaceae	0.472975	-3.50862	3.75572	-0.934208	0.350197	0.969923	k__Bacteria;p__Actinobacteria;c__Actinobacteria;o__Actinomycetales;f__Nakamurellaceae
k__Bacteria;p__Actinobacteria;c__Actinobacteria;o__Actinomycetales;f__Nocardiaceae	1.04816	-0.990732	3.65783	-0.270852	0.786504	0.983767	k__Bacteria;p__Actinobacteria;c__Actinobacteria;o__Actinomycetales;f__Nocardiaceae	1.04816	-4.52927	3.58743	-1.26254	0.206755	0.974915	k__Bacteria;p__Actinobacteria;c__Actinobacteria;o__Actinomycetales;f__Nocardiaceae	1.04816	3.53853	3.70971	0.953856	0.340156	0.928253	k__Bacteria;p__Actinobacteria;c__Actinobacteria;o__Actinomycetales;f__Nocardiaceae	1.04816	0.335661	5.16135	0.0650336	0.948147	0.978193	k__Bacteria;p__Actinobacteria;c__Actinobacteria;o__Actinomycetales;f__Nocardiaceae	1.04816	3.91982	4.21018	0.931032	0.351837	0.979715	k__Bacteria;p__Actinobacteria;c__Actinobacteria;o__Actinomycetales;f__Nocardiaceae	1.04816	-0.402362	4.78481	-0.0840914	0.932984	0.953673	k__Bacteria;p__Actinobacteria;c__Actinobacteria;o__Actinomycetales;f__Nocardiaceae	1.04816	-4.65784	3.73901	-1.24574	0.212859	0.969923	k__Bacteria;p__Actinobacteria;c__Actinobacteria;o__Actinomycetales;f__Nocardiaceae
k__Bacteria;p__Actinobacteria;c__Actinobacteria;o__Actinomycetales;f__Nocardioidaceae	0	0	0	0	1	NA	k__Bacteria;p__Actinobacteria;c__Actinobacteria;o__Actinomycetales;f__Nocardioidaceae	0	0	0	0	1	NA	k__Bacteria;p__Actinobacteria;c__Actinobacteria;o__Actinomycetales;f__Nocardioidaceae	0	0	0	0	1	NA	k__Bacteria;p__Actinobacteria;c__Actinobacteria;o__Actinomycetales;f__Nocardioidaceae	3.13884	4.11132	5.09821	0.806424	NA	NA	k__Bacteria;p__Actinobacteria;c__Actinobacteria;o__Actinomycetales;f__Nocardioidaceae	3.13884	1.30274	4.12557	0.315773	NA	NA	k__Bacteria;p__Actinobacteria;c__Actinobacteria;o__Actinomycetales;f__Nocardioidaceae	3.13884	-0.402401	4.78481	-0.0840996	NA	NA	k__Bacteria;p__Actinobacteria;c__Actinobacteria;o__Actinomycetales;f__Nocardioidaceae	3.13884	-5.81647	3.73131	-1.55883	NA	NA	k__Bacteria;p__Actinobacteria;c__Actinobacteria;o__Actinomycetales;f__Nocardioidaceae
k__Bacteria;p__Actinobacteria;c__Actinobacteria;o__Actinomycetales;f__Streptomycetaceae	1.2902	-4.79915	3.59503	-1.33494	0.181896	0.983767	k__Bacteria;p__Actinobacteria;c__Actinobacteria;o__Actinomycetales;f__Streptomycetaceae	1.2902	-0.148615	3.65686	-0.0406402	0.967583	0.974915	k__Bacteria;p__Actinobacteria;c__Actinobacteria;o__Actinomycetales;f__Streptomycetaceae	1.2902	-4.65054	3.71611	-1.25145	0.210769	0.928253	k__Bacteria;p__Actinobacteria;c__Actinobacteria;o__Actinomycetales;f__Streptomycetaceae	1.2902	0.335664	5.16135	0.0650341	0.948147	0.978193	k__Bacteria;p__Actinobacteria;c__Actinobacteria;o__Actinomycetales;f__Streptomycetaceae	1.2902	4.1803	4.20814	0.993384	0.320523	0.979715	k__Bacteria;p__Actinobacteria;c__Actinobacteria;o__Actinomycetales;f__Streptomycetaceae	1.2902	-0.402362	4.78481	-0.0840914	0.932984	0.953673	k__Bacteria;p__Actinobacteria;c__Actinobacteria;o__Actinomycetales;f__Streptomycetaceae	1.2902	-4.91833	3.73671	-1.31622	0.188101	0.969923	k__Bacteria;p__Actinobacteria;c__Actinobacteria;o__Actinomycetales;f__Streptomycetaceae
k__Bacteria;p__Actinobacteria;c__Actinobacteria;o__Actinomycetales;f__Streptosporangiaceae	0.716525	-0.990736	3.65783	-0.270853	0.786504	0.983767	k__Bacteria;p__Actinobacteria;c__Actinobacteria;o__Actinomycetales;f__Streptosporangiaceae	0.716525	-3.96801	3.59302	-1.10437	0.269434	0.974915	k__Bacteria;p__Actinobacteria;c__Actinobacteria;o__Actinomycetales;f__Streptosporangiaceae	0.716525	2.97727	3.71512	0.801395	0.422903	0.928253	k__Bacteria;p__Actinobacteria;c__Actinobacteria;o__Actinomycetales;f__Streptosporangiaceae	0.716525	0.335656	5.16135	0.0650326	0.948148	0.978193	k__Bacteria;p__Actinobacteria;c__Actinobacteria;o__Actinomycetales;f__Streptosporangiaceae	0.716525	3.36201	4.21597	0.797445	0.425193	0.979715	k__Bacteria;p__Actinobacteria;c__Actinobacteria;o__Actinomycetales;f__Streptosporangiaceae	0.716525	-0.402362	4.78481	-0.0840914	0.932984	0.953673	k__Bacteria;p__Actinobacteria;c__Actinobacteria;o__Actinomycetales;f__Streptosporangiaceae	0.716525	-4.10002	3.74553	-1.09464	0.273673	0.969923	k__Bacteria;p__Actinobacteria;c__Actinobacteria;o__Actinomycetales;f__Streptosporangiaceae
k__Bacteria;p__Actinobacteria;c__Actinobacteria;o__Actinomycetales;f__Williamsiaceae	0.374441	1.84413	3.61411	0.510259	0.60987	0.983767	k__Bacteria;p__Actinobacteria;c__Actinobacteria;o__Actinomycetales;f__Williamsiaceae	0.374441	2.68625	3.61313	0.743469	0.457198	0.974915	k__Bacteria;p__Actinobacteria;c__Actinobacteria;o__Actinomycetales;f__Williamsiaceae	0.374441	-0.842117	3.7769	-0.222965	0.823562	0.928253	k__Bacteria;p__Actinobacteria;c__Actinobacteria;o__Actinomycetales;f__Williamsiaceae	0.374441	3.04545	5.11775	0.595075	0.551793	0.978193	k__Bacteria;p__Actinobacteria;c__Actinobacteria;o__Actinomycetales;f__Williamsiaceae	0.374441	-3.26803	4.22468	-0.773557	0.439193	0.979715	k__Bacteria;p__Actinobacteria;c__Actinobacteria;o__Actinomycetales;f__Williamsiaceae	0.374441	-0.40239	4.78481	-0.0840973	0.932979	0.953673	k__Bacteria;p__Actinobacteria;c__Actinobacteria;o__Actinomycetales;f__Williamsiaceae	0.374441	-0.179813	3.81452	-0.047139	0.962402	0.969923	k__Bacteria;p__Actinobacteria;c__Actinobacteria;o__Actinomycetales;f__Williamsiaceae
k__Bacteria;p__Actinobacteria;c__Actinobacteria;o__Bifidobacteriales;f__	2.51146	4.09306	3.39503	1.2056	0.227971	0.983767	k__Bacteria;p__Actinobacteria;c__Actinobacteria;o__Bifidobacteriales;f__	2.51146	1.07527	3.32458	0.32343	0.746369	0.974915	k__Bacteria;p__Actinobacteria;c__Actinobacteria;o__Bifidobacteriales;f__	2.51146	3.01779	3.51156	0.859388	0.390126	0.928253	k__Bacteria;p__Actinobacteria;c__Actinobacteria;o__Bifidobacteriales;f__	2.51146	3.61037	4.86187	0.742589	0.45773	0.978193	k__Bacteria;p__Actinobacteria;c__Actinobacteria;o__Bifidobacteriales;f__	2.51146	-3.83335	4.00669	-0.956736	0.338701	0.979715	k__Bacteria;p__Actinobacteria;c__Actinobacteria;o__Bifidobacteriales;f__	2.51146	4.72591	4.50871	1.04817	0.294558	0.953673	k__Bacteria;p__Actinobacteria;c__Actinobacteria;o__Bifidobacteriales;f__	2.51146	4.94888	3.56987	1.38629	0.165658	0.969923	k__Bacteria;p__Actinobacteria;c__Actinobacteria;o__Bifidobacteriales;f__
k__Bacteria;p__Actinobacteria;c__Actinobacteria;o__Bifidobacteriales;f__Bifidobacteriaceae	0.16028	0.659274	3.6493	0.180658	0.856636	0.983767	k__Bacteria;p__Actinobacteria;c__Actinobacteria;o__Bifidobacteriales;f__Bifidobacteriaceae	0.16028	1.50139	3.64833	0.411529	0.680684	0.974915	k__Bacteria;p__Actinobacteria;c__Actinobacteria;o__Bifidobacteriales;f__Bifidobacteriaceae	0.16028	-0.842119	3.7769	-0.222966	0.823562	0.928253	k__Bacteria;p__Actinobacteria;c__Actinobacteria;o__Bifidobacteriales;f__Bifidobacteriaceae	0.943066	0.335674	5.16135	0.0650361	NA	NA	k__Bacteria;p__Actinobacteria;c__Actinobacteria;o__Bifidobacteriales;f__Bifidobacteriaceae	0.943066	3.50628	4.21426	0.832003	NA	NA	k__Bacteria;p__Actinobacteria;c__Actinobacteria;o__Bifidobacteriales;f__Bifidobacteriaceae	0.943066	1.25871	4.77477	0.263618	NA	NA	k__Bacteria;p__Actinobacteria;c__Actinobacteria;o__Bifidobacteriales;f__Bifidobacteriaceae	0.943066	-2.58324	3.73075	-0.692416	NA	NA	k__Bacteria;p__Actinobacteria;c__Actinobacteria;o__Bifidobacteriales;f__Bifidobacteriaceae
k__Bacteria;p__Actinobacteria;c__Actinobacteria;o__Micrococcales;f__	0.21378	-0.990747	3.65783	-0.270856	0.786501	0.983767	k__Bacteria;p__Actinobacteria;c__Actinobacteria;o__Micrococcales;f__	0.21378	-2.22518	3.63319	-0.612459	0.540234	0.974915	k__Bacteria;p__Actinobacteria;c__Actinobacteria;o__Micrococcales;f__	0.21378	1.23443	3.75399	0.328833	0.742282	0.928253	k__Bacteria;p__Actinobacteria;c__Actinobacteria;o__Micrococcales;f__	0.21378	0.33564	5.16135	0.0650295	0.948151	0.978193	k__Bacteria;p__Actinobacteria;c__Actinobacteria;o__Micrococcales;f__	0.21378	1.75874	4.24196	0.414606	0.67843	0.979715	k__Bacteria;p__Actinobacteria;c__Actinobacteria;o__Micrococcales;f__	0.21378	-0.402362	4.78481	-0.0840914	0.932984	0.953673	k__Bacteria;p__Actinobacteria;c__Actinobacteria;o__Micrococcales;f__	0.21378	-2.49675	3.77476	-0.661431	0.508336	0.969923	k__Bacteria;p__Actinobacteria;c__Actinobacteria;o__Micrococcales;f__
k__Bacteria;p__Actinobacteria;c__Coriobacteriia;o__Coriobacteriales;f__Coriobacteriaceae	789.204	0.117474	1.28912	0.0911272	0.927392	0.983767	k__Bacteria;p__Actinobacteria;c__Coriobacteriia;o__Coriobacteriales;f__Coriobacteriaceae	789.204	0.539766	1.28904	0.418736	0.675409	0.974915	k__Bacteria;p__Actinobacteria;c__Coriobacteriia;o__Coriobacteriales;f__Coriobacteriaceae	789.204	-0.422292	1.33146	-0.317164	0.751119	0.928253	k__Bacteria;p__Actinobacteria;c__Coriobacteriia;o__Coriobacteriales;f__Coriobacteriaceae	789.204	3.16275	1.75809	1.79897	0.072024	0.978193	k__Bacteria;p__Actinobacteria;c__Coriobacteriia;o__Coriobacteriales;f__Coriobacteriaceae	789.204	-1.65146	1.45671	-1.13369	0.256926	0.979715	k__Bacteria;p__Actinobacteria;c__Coriobacteriia;o__Coriobacteriales;f__Coriobacteriaceae	789.204	2.21389	1.63003	1.35819	0.174402	0.953673	k__Bacteria;p__Actinobacteria;c__Coriobacteriia;o__Coriobacteriales;f__Coriobacteriaceae	789.204	0.702597	1.29927	0.540764	0.58867	0.969923	k__Bacteria;p__Actinobacteria;c__Coriobacteriia;o__Coriobacteriales;f__Coriobacteriaceae
k__Bacteria;p__Actinobacteria;c__Thermoleophilia;o__Gaiellales;f__Gaiellaceae	0.354309	-3.12425	3.62901	-0.860911	0.389287	0.983767	k__Bacteria;p__Actinobacteria;c__Thermoleophilia;o__Gaiellales;f__Gaiellaceae	0.354309	-0.148626	3.65686	-0.040643	0.96758	0.974915	k__Bacteria;p__Actinobacteria;c__Thermoleophilia;o__Gaiellales;f__Gaiellaceae	0.354309	-2.97563	3.74899	-0.793714	0.427362	0.928253	k__Bacteria;p__Actinobacteria;c__Thermoleophilia;o__Gaiellales;f__Gaiellaceae	0.354309	-3.35833	5.06173	-0.663475	0.507026	0.978193	k__Bacteria;p__Actinobacteria;c__Thermoleophilia;o__Gaiellales;f__Gaiellaceae	0.354309	-0.558212	4.27738	-0.130503	0.896168	0.979715	k__Bacteria;p__Actinobacteria;c__Thermoleophilia;o__Gaiellales;f__Gaiellaceae	0.354309	-4.09635	4.67718	-0.875816	0.38113	0.953673	k__Bacteria;p__Actinobacteria;c__Thermoleophilia;o__Gaiellales;f__Gaiellaceae	0.354309	-0.179803	3.81452	-0.0471364	0.962405	0.969923	k__Bacteria;p__Actinobacteria;c__Thermoleophilia;o__Gaiellales;f__Gaiellaceae
k__Bacteria;p__Actinobacteria;c__Thermoleophilia;o__Solirubrobacterales;f__	1.43879	-1.22485	3.5937	-0.340833	0.733229	0.983767	k__Bacteria;p__Actinobacteria;c__Thermoleophilia;o__Solirubrobacterales;f__	1.43879	-1.62181	3.56406	-0.455047	0.649076	0.974915	k__Bacteria;p__Actinobacteria;c__Thermoleophilia;o__Solirubrobacterales;f__	1.43879	0.396963	3.68268	0.107792	0.914161	0.965566	k__Bacteria;p__Actinobacteria;c__Thermoleophilia;o__Solirubrobacterales;f__	1.43879	-1.66141	5.01665	-0.331179	0.740509	0.978193	k__Bacteria;p__Actinobacteria;c__Thermoleophilia;o__Solirubrobacterales;f__	1.43879	1.05109	4.17621	0.251685	0.801285	0.979715	k__Bacteria;p__Actinobacteria;c__Thermoleophilia;o__Solirubrobacterales;f__	1.43879	-4.61098	4.66543	-0.98833	0.322991	0.953673	k__Bacteria;p__Actinobacteria;c__Thermoleophilia;o__Solirubrobacterales;f__	1.43879	-4.00066	3.74697	-1.0677	0.285654	0.969923	k__Bacteria;p__Actinobacteria;c__Thermoleophilia;o__Solirubrobacterales;f__
k__Bacteria;p__Actinobacteria;c__Thermoleophilia;o__Solirubrobacterales;f__Conexibacteraceae	0.236487	-0.990746	3.65783	-0.270856	0.786502	0.983767	k__Bacteria;p__Actinobacteria;c__Thermoleophilia;o__Solirubrobacterales;f__Conexibacteraceae	0.236487	-2.37777	3.6275	-0.655485	0.512156	0.974915	k__Bacteria;p__Actinobacteria;c__Thermoleophilia;o__Solirubrobacterales;f__Conexibacteraceae	0.236487	1.38702	3.74847	0.370024	0.711365	0.928253	k__Bacteria;p__Actinobacteria;c__Thermoleophilia;o__Solirubrobacterales;f__Conexibacteraceae	2.96863	-6.28533	5.03002	-1.24956	0.211459	0.978193	k__Bacteria;p__Actinobacteria;c__Thermoleophilia;o__Solirubrobacterales;f__Conexibacteraceae	2.96863	1.88837	4.23929	0.445444	0.655999	0.979715	k__Bacteria;p__Actinobacteria;c__Thermoleophilia;o__Solirubrobacterales;f__Conexibacteraceae	2.96863	-7.0234	4.64284	-1.51274	0.130347	0.953673	k__Bacteria;p__Actinobacteria;c__Thermoleophilia;o__Solirubrobacterales;f__Conexibacteraceae	2.96863	-2.62644	3.77176	-0.696342	0.486215	0.969923	k__Bacteria;p__Actinobacteria;c__Thermoleophilia;o__Solirubrobacterales;f__Conexibacteraceae
k__Bacteria;p__Actinobacteria;c__Thermoleophilia;o__Solirubrobacterales;f__Patulibacteraceae	0.716525	-0.990736	3.65783	-0.270853	0.786504	0.983767	k__Bacteria;p__Actinobacteria;c__Thermoleophilia;o__Solirubrobacterales;f__Patulibacteraceae	0.716525	-3.96801	3.59302	-1.10437	0.269434	0.974915	k__Bacteria;p__Actinobacteria;c__Thermoleophilia;o__Solirubrobacterales;f__Patulibacteraceae	0.716525	2.97727	3.71512	0.801395	0.422903	0.928253	k__Bacteria;p__Actinobacteria;c__Thermoleophilia;o__Solirubrobacterales;f__Patulibacteraceae	0.716525	0.335656	5.16135	0.0650326	0.948148	0.978193	k__Bacteria;p__Actinobacteria;c__Thermoleophilia;o__Solirubrobacterales;f__Patulibacteraceae	0.716525	3.36201	4.21597	0.797445	0.425193	0.979715	k__Bacteria;p__Actinobacteria;c__Thermoleophilia;o__Solirubrobacterales;f__Patulibacteraceae	0.716525	-0.402362	4.78481	-0.0840914	0.932984	0.953673	k__Bacteria;p__Actinobacteria;c__Thermoleophilia;o__Solirubrobacterales;f__Patulibacteraceae	0.716525	-4.10002	3.74553	-1.09464	0.273673	0.969923	k__Bacteria;p__Actinobacteria;c__Thermoleophilia;o__Solirubrobacterales;f__Patulibacteraceae
k__Bacteria;p__Actinobacteria;c__Thermoleophilia;o__Solirubrobacterales;f__Solirubrobacteraceae	0	0	0	0	1	NA	k__Bacteria;p__Actinobacteria;c__Thermoleophilia;o__Solirubrobacterales;f__Solirubrobacteraceae	0	0	0	0	1	NA	k__Bacteria;p__Actinobacteria;c__Thermoleophilia;o__Solirubrobacterales;f__Solirubrobacteraceae	0	0	0	0	1	NA	k__Bacteria;p__Actinobacteria;c__Thermoleophilia;o__Solirubrobacterales;f__Solirubrobacteraceae	2.32986	5.66293	5.08629	1.11337	NA	NA	k__Bacteria;p__Actinobacteria;c__Thermoleophilia;o__Solirubrobacterales;f__Solirubrobacteraceae	2.32986	-5.88552	4.18651	-1.40583	NA	NA	k__Bacteria;p__Actinobacteria;c__Thermoleophilia;o__Solirubrobacterales;f__Solirubrobacteraceae	2.32986	-0.402417	4.78481	-0.084103	NA	NA	k__Bacteria;p__Actinobacteria;c__Thermoleophilia;o__Solirubrobacterales;f__Solirubrobacteraceae	2.32986	-0.179822	3.81452	-0.0471415	NA	NA	k__Bacteria;p__Actinobacteria;c__Thermoleophilia;o__Solirubrobacterales;f__Solirubrobacteraceae
k__Bacteria;p__Bacteroidetes;c__Bacteroidia;o__Bacteroidales;f__	0.0928729	-0.990751	3.65783	-0.270858	0.7865	0.983767	k__Bacteria;p__Bacteroidetes;c__Bacteroidia;o__Bacteroidales;f__	0.0928729	-1.47939	3.64788	-0.405548	0.685075	0.974915	k__Bacteria;p__Bacteroidetes;c__Bacteroidia;o__Bacteroidales;f__	0.0928729	0.48864	3.76821	0.129674	0.896824	0.965566	k__Bacteria;p__Bacteroidetes;c__Bacteroidia;o__Bacteroidales;f__	0.0928729	0.33563	5.16135	0.0650277	0.948152	0.978193	k__Bacteria;p__Bacteroidetes;c__Bacteroidia;o__Bacteroidales;f__	0.0928729	0.844831	4.26716	0.197984	0.843057	0.979715	k__Bacteria;p__Bacteroidetes;c__Bacteroidia;o__Bacteroidales;f__	0.0928729	-0.402362	4.78481	-0.0840914	0.932984	0.953673	k__Bacteria;p__Bacteroidetes;c__Bacteroidia;o__Bacteroidales;f__	0.0928729	-1.58282	3.80306	-0.416198	0.677265	0.969923	k__Bacteria;p__Bacteroidetes;c__Bacteroidia;o__Bacteroidales;f__
k__Bacteria;p__Bacteroidetes;c__Bacteroidia;o__Bacteroidales;f__Bacteroidaceae	0.722904	2.80612	3.60047	0.779376	0.435758	0.983767	k__Bacteria;p__Bacteroidetes;c__Bacteroidia;o__Bacteroidales;f__Bacteroidaceae	0.722904	3.64823	3.59948	1.01354	0.3108	0.974915	k__Bacteria;p__Bacteroidetes;c__Bacteroidia;o__Bacteroidales;f__Bacteroidaceae	0.722904	-0.842116	3.7769	-0.222965	0.823563	0.928253	k__Bacteria;p__Bacteroidetes;c__Bacteroidia;o__Bacteroidales;f__Bacteroidaceae	6.83123	7.05105	4.87127	1.44748	0.147764	0.978193	k__Bacteria;p__Bacteroidetes;c__Bacteroidia;o__Bacteroidales;f__Bacteroidaceae	6.83123	-6.13272	3.99828	-1.53384	0.12507	0.979715	k__Bacteria;p__Bacteroidetes;c__Bacteroidia;o__Bacteroidales;f__Bacteroidaceae	6.83123	3.13092	4.54931	0.688219	0.491315	0.953673	k__Bacteria;p__Bacteroidetes;c__Bacteroidia;o__Bacteroidales;f__Bacteroidaceae	6.83123	2.21259	3.59902	0.614776	0.538703	0.969923	k__Bacteria;p__Bacteroidetes;c__Bacteroidia;o__Bacteroidales;f__Bacteroidaceae
k__Bacteria;p__Bacteroidetes;c__Bacteroidia;o__Bacteroidales;f__Porphyromonadaceae	3018.85	0.468972	1.18904	0.394412	0.693277	0.983767	k__Bacteria;p__Bacteroidetes;c__Bacteroidia;o__Bacteroidales;f__Porphyromonadaceae	3018.85	-0.126794	1.18897	-0.106641	0.915074	0.974915	k__Bacteria;p__Bacteroidetes;c__Bacteroidia;o__Bacteroidales;f__Porphyromonadaceae	3018.85	0.595766	1.22804	0.485137	0.627579	0.928253	k__Bacteria;p__Bacteroidetes;c__Bacteroidia;o__Bacteroidales;f__Porphyromonadaceae	3018.85	0.693649	1.70786	0.40615	0.684633	0.978193	k__Bacteria;p__Bacteroidetes;c__Bacteroidia;o__Bacteroidales;f__Porphyromonadaceae	3018.85	-0.23547	1.41604	-0.166287	0.867931	0.979715	k__Bacteria;p__Bacteroidetes;c__Bacteroidia;o__Bacteroidales;f__Porphyromonadaceae	3018.85	0.903885	1.58322	0.570914	0.568058	0.953673	k__Bacteria;p__Bacteroidetes;c__Bacteroidia;o__Bacteroidales;f__Porphyromonadaceae	3018.85	0.445706	1.26292	0.352918	0.72415	0.969923	k__Bacteria;p__Bacteroidetes;c__Bacteroidia;o__Bacteroidales;f__Porphyromonadaceae
k__Bacteria;p__Bacteroidetes;c__Bacteroidia;o__Bacteroidales;f__Prevotellaceae	0	0	0	0	1	NA	k__Bacteria;p__Bacteroidetes;c__Bacteroidia;o__Bacteroidales;f__Prevotellaceae	0	0	0	0	1	NA	k__Bacteria;p__Bacteroidetes;c__Bacteroidia;o__Bacteroidales;f__Prevotellaceae	0	0	0	0	1	NA	k__Bacteria;p__Bacteroidetes;c__Bacteroidia;o__Bacteroidales;f__Prevotellaceae	0.814911	-4.5516	5.04129	-0.902865	0.366598	0.978193	k__Bacteria;p__Bacteroidetes;c__Bacteroidia;o__Bacteroidales;f__Prevotellaceae	0.814911	-0.558224	4.27738	-0.130506	0.896166	0.979715	k__Bacteria;p__Bacteroidetes;c__Bacteroidia;o__Bacteroidales;f__Prevotellaceae	0.814911	-5.28963	4.65505	-1.13632	0.255822	0.953673	k__Bacteria;p__Bacteroidetes;c__Bacteroidia;o__Bacteroidales;f__Prevotellaceae	0.814911	-0.179803	3.81452	-0.0471364	0.962404	0.969923	k__Bacteria;p__Bacteroidetes;c__Bacteroidia;o__Bacteroidales;f__Prevotellaceae
k__Bacteria;p__Bacteroidetes;c__Bacteroidia;o__Bacteroidales;f__Rikenellaceae	0.289637	1.48668	3.62196	0.410462	0.681467	0.983767	k__Bacteria;p__Bacteroidetes;c__Bacteroidia;o__Bacteroidales;f__Rikenellaceae	0.289637	2.3288	3.62098	0.64314	0.520133	0.974915	k__Bacteria;p__Bacteroidetes;c__Bacteroidia;o__Bacteroidales;f__Rikenellaceae	0.289637	-0.842118	3.7769	-0.222966	0.823562	0.928253	k__Bacteria;p__Bacteroidetes;c__Bacteroidia;o__Bacteroidales;f__Rikenellaceae	0.289637	0.335651	5.16135	0.0650316	0.948149	0.978193	k__Bacteria;p__Bacteroidetes;c__Bacteroidia;o__Bacteroidales;f__Rikenellaceae	0.289637	1.57542	4.24615	0.371023	0.71062	0.979715	k__Bacteria;p__Bacteroidetes;c__Bacteroidia;o__Bacteroidales;f__Rikenellaceae	0.289637	0.883732	4.78009	0.184878	0.853325	0.953673	k__Bacteria;p__Bacteroidetes;c__Bacteroidia;o__Bacteroidales;f__Rikenellaceae	0.289637	-1.02734	3.77348	-0.272252	0.785428	0.969923	k__Bacteria;p__Bacteroidetes;c__Bacteroidia;o__Bacteroidales;f__Rikenellaceae
k__Bacteria;p__Bacteroidetes;c__Bacteroidia;o__Bacteroidales;f__[Paraprevotellaceae]	1.2902	-4.79915	3.59503	-1.33494	0.181896	0.983767	k__Bacteria;p__Bacteroidetes;c__Bacteroidia;o__Bacteroidales;f__[Paraprevotellaceae]	1.2902	-0.148615	3.65686	-0.0406402	0.967583	0.974915	k__Bacteria;p__Bacteroidetes;c__Bacteroidia;o__Bacteroidales;f__[Paraprevotellaceae]	1.2902	-4.65054	3.71611	-1.25145	0.210769	0.928253	k__Bacteria;p__Bacteroidetes;c__Bacteroidia;o__Bacteroidales;f__[Paraprevotellaceae]	1.2902	0.335664	5.16135	0.0650341	0.948147	0.978193	k__Bacteria;p__Bacteroidetes;c__Bacteroidia;o__Bacteroidales;f__[Paraprevotellaceae]	1.2902	4.1803	4.20814	0.993384	0.320523	0.979715	k__Bacteria;p__Bacteroidetes;c__Bacteroidia;o__Bacteroidales;f__[Paraprevotellaceae]	1.2902	-0.402362	4.78481	-0.0840914	0.932984	0.953673	k__Bacteria;p__Bacteroidetes;c__Bacteroidia;o__Bacteroidales;f__[Paraprevotellaceae]	1.2902	-4.91833	3.73671	-1.31622	0.188101	0.969923	k__Bacteria;p__Bacteroidetes;c__Bacteroidia;o__Bacteroidales;f__[Paraprevotellaceae]
k__Bacteria;p__Bacteroidetes;c__Cytophagia;o__Cytophagales;__	0.65051	-3.80047	3.61405	-1.05158	0.292992	0.983767	k__Bacteria;p__Bacteroidetes;c__Cytophagia;o__Cytophagales;__	0.65051	-0.148622	3.65686	-0.0406419	0.967581	0.974915	k__Bacteria;p__Bacteroidetes;c__Cytophagia;o__Cytophagales;__	0.65051	-3.65184	3.73451	-0.977864	0.328142	0.928253	k__Bacteria;p__Bacteroidetes;c__Cytophagia;o__Cytophagales;__	0.65051	-4.19984	5.04571	-0.832359	0.405206	0.978193	k__Bacteria;p__Bacteroidetes;c__Cytophagia;o__Cytophagales;__	0.65051	-0.558221	4.27738	-0.130505	0.896167	0.979715	k__Bacteria;p__Bacteroidetes;c__Cytophagia;o__Cytophagales;__	0.65051	-4.93786	4.65983	-1.05967	0.289297	0.953673	k__Bacteria;p__Bacteroidetes;c__Cytophagia;o__Cytophagales;__	0.65051	-0.179803	3.81452	-0.0471364	0.962405	0.969923	k__Bacteria;p__Bacteroidetes;c__Cytophagia;o__Cytophagales;__
k__Bacteria;p__Bacteroidetes;c__Cytophagia;o__Cytophagales;f__Cytophagaceae	0.390306	-2.84806	3.63305	-0.783931	0.43308	0.983767	k__Bacteria;p__Bacteroidetes;c__Cytophagia;o__Cytophagales;f__Cytophagaceae	0.390306	-0.148628	3.65686	-0.0406435	0.96758	0.974915	k__Bacteria;p__Bacteroidetes;c__Cytophagia;o__Cytophagales;f__Cytophagaceae	0.390306	-2.69943	3.7529	-0.719293	0.471961	0.928253	k__Bacteria;p__Bacteroidetes;c__Cytophagia;o__Cytophagales;f__Cytophagaceae	4.8356	2.27742	4.98138	0.457187	NA	NA	k__Bacteria;p__Bacteroidetes;c__Cytophagia;o__Cytophagales;f__Cytophagaceae	4.8356	-1.42564	4.11303	-0.346615	NA	NA	k__Bacteria;p__Bacteroidetes;c__Cytophagia;o__Cytophagales;f__Cytophagaceae	4.8356	-19.7562	4.67477	-4.22612	NA	NA	k__Bacteria;p__Bacteroidetes;c__Cytophagia;o__Cytophagales;f__Cytophagaceae	4.8356	-20.6079	3.73577	-5.51638	NA	NA	k__Bacteria;p__Bacteroidetes;c__Cytophagia;o__Cytophagales;f__Cytophagaceae
k__Bacteria;p__Bacteroidetes;c__Flavobacteriia;o__Flavobacteriales;f__[Weeksellaceae]	11.7769	0.360547	2.74805	0.131201	0.895616	0.983767	k__Bacteria;p__Bacteroidetes;c__Flavobacteriia;o__Flavobacteriales;f__[Weeksellaceae]	11.7769	-1.72155	2.73191	-0.630165	0.528587	0.974915	k__Bacteria;p__Bacteroidetes;c__Flavobacteriia;o__Flavobacteriales;f__[Weeksellaceae]	11.7769	2.0821	2.83363	0.734782	0.462472	0.928253	k__Bacteria;p__Bacteroidetes;c__Flavobacteriia;o__Flavobacteriales;f__[Weeksellaceae]	11.7769	-3.4571	3.60025	-0.96024	0.336934	0.978193	k__Bacteria;p__Bacteroidetes;c__Flavobacteriia;o__Flavobacteriales;f__[Weeksellaceae]	11.7769	5.12858	3.00515	1.7066	0.0878972	0.979715	k__Bacteria;p__Bacteroidetes;c__Flavobacteriia;o__Flavobacteriales;f__[Weeksellaceae]	11.7769	-3.86498	3.31421	-1.16619	0.24354	0.953673	k__Bacteria;p__Bacteroidetes;c__Flavobacteriia;o__Flavobacteriales;f__[Weeksellaceae]	11.7769	-5.53646	2.65576	-2.0847	0.0370967	0.969923	k__Bacteria;p__Bacteroidetes;c__Flavobacteriia;o__Flavobacteriales;f__[Weeksellaceae]
k__Bacteria;p__Bacteroidetes;c__Sphingobacteriia;o__Sphingobacteriales;f__Sphingobacteriaceae	1.27986	-4.78476	3.15496	-1.51658	0.129373	0.983767	k__Bacteria;p__Bacteroidetes;c__Sphingobacteriia;o__Sphingobacteriales;f__Sphingobacteriaceae	1.27986	-0.499345	3.22237	-0.154962	0.876851	0.974915	k__Bacteria;p__Bacteroidetes;c__Sphingobacteriia;o__Sphingobacteriales;f__Sphingobacteriaceae	1.27986	-4.28541	3.25935	-1.3148	0.188576	0.928253	k__Bacteria;p__Bacteroidetes;c__Sphingobacteriia;o__Sphingobacteriales;f__Sphingobacteriaceae	14.1148	1.07436	4.56062	0.235573	NA	NA	k__Bacteria;p__Bacteroidetes;c__Sphingobacteriia;o__Sphingobacteriales;f__Sphingobacteriaceae	14.1148	2.46095	3.76247	0.654078	NA	NA	k__Bacteria;p__Bacteroidetes;c__Sphingobacteriia;o__Sphingobacteriales;f__Sphingobacteriaceae	14.1148	-20.2279	4.28497	-4.72066	NA	NA	k__Bacteria;p__Bacteroidetes;c__Sphingobacteriia;o__Sphingobacteriales;f__Sphingobacteriaceae	14.1148	-23.7632	3.42312	-6.94198	NA	NA	k__Bacteria;p__Bacteroidetes;c__Sphingobacteriia;o__Sphingobacteriales;f__Sphingobacteriaceae
k__Bacteria;p__Bacteroidetes;c__[Rhodothermi];o__[Rhodothermales];f__Rhodothermaceae	0.332837	1.67332	3.61762	0.462548	0.643689	0.983767	k__Bacteria;p__Bacteroidetes;c__[Rhodothermi];o__[Rhodothermales];f__Rhodothermaceae	0.332837	2.51544	3.61664	0.695519	0.48673	0.974915	k__Bacteria;p__Bacteroidetes;c__[Rhodothermi];o__[Rhodothermales];f__Rhodothermaceae	0.332837	-0.842118	3.7769	-0.222966	0.823562	0.928253	k__Bacteria;p__Bacteroidetes;c__[Rhodothermi];o__[Rhodothermales];f__Rhodothermaceae	0.332837	2.89279	5.121	0.564887	0.572151	0.978193	k__Bacteria;p__Bacteroidetes;c__[Rhodothermi];o__[Rhodothermales];f__Rhodothermaceae	0.332837	-3.11536	4.22861	-0.736734	0.461284	0.979715	k__Bacteria;p__Bacteroidetes;c__[Rhodothermi];o__[Rhodothermales];f__Rhodothermaceae	0.332837	-0.402388	4.78481	-0.084097	0.932979	0.953673	k__Bacteria;p__Bacteroidetes;c__[Rhodothermi];o__[Rhodothermales];f__Rhodothermaceae	0.332837	-0.179812	3.81452	-0.0471388	0.962403	0.969923	k__Bacteria;p__Bacteroidetes;c__[Rhodothermi];o__[Rhodothermales];f__Rhodothermaceae
k__Bacteria;p__Bacteroidetes;c__[Saprospirae];o__[Saprospirales];f__Chitinophagaceae	0	0	0	0	1	NA	k__Bacteria;p__Bacteroidetes;c__[Saprospirae];o__[Saprospirales];f__Chitinophagaceae	0	0	0	0	1	NA	k__Bacteria;p__Bacteroidetes;c__[Saprospirae];o__[Saprospirales];f__Chitinophagaceae	0	0	0	0	1	NA	k__Bacteria;p__Bacteroidetes;c__[Saprospirae];o__[Saprospirales];f__Chitinophagaceae	2.7382	5.31616	5.08798	1.04485	NA	NA	k__Bacteria;p__Bacteroidetes;c__[Saprospirae];o__[Saprospirales];f__Chitinophagaceae	2.7382	-1.27803	4.12195	-0.310054	NA	NA	k__Bacteria;p__Bacteroidetes;c__[Saprospirae];o__[Saprospirales];f__Chitinophagaceae	2.7382	-0.402414	4.78481	-0.0841023	NA	NA	k__Bacteria;p__Bacteroidetes;c__[Saprospirae];o__[Saprospirales];f__Chitinophagaceae	2.7382	-4.44055	3.74126	-1.18691	NA	NA	k__Bacteria;p__Bacteroidetes;c__[Saprospirae];o__[Saprospirales];f__Chitinophagaceae
k__Bacteria;p__Bacteroidetes;c__[Saprospirae];o__[Saprospirales];f__Saprospiraceae	0.453627	-1.26913	3.62431	-0.35017	0.726211	0.983767	k__Bacteria;p__Bacteroidetes;c__[Saprospirae];o__[Saprospirales];f__Saprospiraceae	0.453627	1.47728	3.64892	0.404855	0.685584	0.974915	k__Bacteria;p__Bacteroidetes;c__[Saprospirae];o__[Saprospirales];f__Saprospiraceae	0.453627	-2.74641	3.75219	-0.731949	0.4642	0.928253	k__Bacteria;p__Bacteroidetes;c__[Saprospirae];o__[Saprospirales];f__Saprospiraceae	0.453627	2.70007	5.12463	0.52688	0.598277	0.978193	k__Bacteria;p__Bacteroidetes;c__[Saprospirae];o__[Saprospirales];f__Saprospiraceae	0.453627	-0.932022	4.20513	-0.221639	0.824595	0.979715	k__Bacteria;p__Bacteroidetes;c__[Saprospirae];o__[Saprospirales];f__Saprospiraceae	0.453627	-0.402386	4.78481	-0.0840966	0.93298	0.953673	k__Bacteria;p__Bacteroidetes;c__[Saprospirae];o__[Saprospirales];f__Saprospiraceae	0.453627	-2.17043	3.78357	-0.573647	0.566207	0.969923	k__Bacteria;p__Bacteroidetes;c__[Saprospirae];o__[Saprospirales];f__Saprospiraceae
k__Bacteria;p__Chlorobi;c__OPB56;o__;f__	0.0832092	-0.269431	3.65783	-0.0736586	0.941282	0.983767	k__Bacteria;p__Chlorobi;c__OPB56;o__;f__	0.0832092	0.572689	3.65686	0.156607	0.875555	0.974915	k__Bacteria;p__Chlorobi;c__OPB56;o__;f__	0.0832092	-0.84212	3.7769	-0.222966	0.823562	0.928253	k__Bacteria;p__Chlorobi;c__OPB56;o__;f__	0.0832092	1.39475	5.15807	0.270401	0.786851	0.978193	k__Bacteria;p__Chlorobi;c__OPB56;o__;f__	0.0832092	-1.61731	4.27342	-0.378459	0.70509	0.979715	k__Bacteria;p__Chlorobi;c__OPB56;o__;f__	0.0832092	-0.402373	4.78481	-0.0840937	0.932982	0.953673	k__Bacteria;p__Chlorobi;c__OPB56;o__;f__	0.0832092	-0.179807	3.81452	-0.0471374	0.962404	0.969923	k__Bacteria;p__Chlorobi;c__OPB56;o__;f__
k__Bacteria;p__Chloroflexi;c__Chloroflexi;o__AKIW781;f__	0.581553	0.403218	3.60991	0.111697	0.911063	0.983767	k__Bacteria;p__Chloroflexi;c__Chloroflexi;o__AKIW781;f__	0.581553	2.32167	3.62116	0.641141	0.521431	0.974915	k__Bacteria;p__Chloroflexi;c__Chloroflexi;o__AKIW781;f__	0.581553	-1.91846	3.76517	-0.509527	0.610383	0.928253	k__Bacteria;p__Chloroflexi;c__Chloroflexi;o__AKIW781;f__	0.581553	3.64471	5.10507	0.713939	0.475265	0.978193	k__Bacteria;p__Chloroflexi;c__Chloroflexi;o__AKIW781;f__	0.581553	-3.86729	4.2093	-0.918749	0.358227	0.979715	k__Bacteria;p__Chloroflexi;c__Chloroflexi;o__AKIW781;f__	0.581553	-0.402396	4.78481	-0.0840986	0.932978	0.953673	k__Bacteria;p__Chloroflexi;c__Chloroflexi;o__AKIW781;f__	0.581553	-0.179814	3.81452	-0.0471394	0.962402	0.969923	k__Bacteria;p__Chloroflexi;c__Chloroflexi;o__AKIW781;f__
k__Bacteria;p__Chloroflexi;c__TK10;o__B07_WMSP1;__	0.166418	0.635141	3.64989	0.174017	0.861852	0.983767	k__Bacteria;p__Chloroflexi;c__TK10;o__B07_WMSP1;__	0.166418	1.47726	3.64892	0.404849	0.685588	0.974915	k__Bacteria;p__Chloroflexi;c__TK10;o__B07_WMSP1;__	0.166418	-0.842119	3.7769	-0.222966	0.823562	0.928253	k__Bacteria;p__Chloroflexi;c__TK10;o__B07_WMSP1;__	0.166418	2.06684	5.14048	0.402072	0.687631	0.978193	k__Bacteria;p__Chloroflexi;c__TK10;o__B07_WMSP1;__	0.166418	-2.28941	4.25218	-0.53841	0.590294	0.979715	k__Bacteria;p__Chloroflexi;c__TK10;o__B07_WMSP1;__	0.166418	-0.40238	4.78481	-0.0840952	0.932981	0.953673	k__Bacteria;p__Chloroflexi;c__TK10;o__B07_WMSP1;__	0.166418	-0.179809	3.81452	-0.047138	0.962403	0.969923	k__Bacteria;p__Chloroflexi;c__TK10;o__B07_WMSP1;__
k__Bacteria;p__Chloroflexi;c__Thermomicrobia;o__JG30-KF-CM45;f__	0.54086	2.37684	3.60546	0.659234	0.509746	0.983767	k__Bacteria;p__Chloroflexi;c__Thermomicrobia;o__JG30-KF-CM45;f__	0.54086	3.21896	3.60448	0.893044	0.371833	0.974915	k__Bacteria;p__Chloroflexi;c__Thermomicrobia;o__JG30-KF-CM45;f__	0.54086	-0.842117	3.7769	-0.222965	0.823562	0.928253	k__Bacteria;p__Chloroflexi;c__Thermomicrobia;o__JG30-KF-CM45;f__	1.35292	3.569	5.10641	0.698926	0.484598	0.978193	k__Bacteria;p__Chloroflexi;c__Thermomicrobia;o__JG30-KF-CM45;f__	1.35292	0.308917	4.14638	0.0745028	0.94061	0.993874	k__Bacteria;p__Chloroflexi;c__Thermomicrobia;o__JG30-KF-CM45;f__	1.35292	-0.402395	4.78481	-0.0840985	0.932978	0.953673	k__Bacteria;p__Chloroflexi;c__Thermomicrobia;o__JG30-KF-CM45;f__	1.35292	-4.28031	3.74315	-1.14351	0.252828	0.969923	k__Bacteria;p__Chloroflexi;c__Thermomicrobia;o__JG30-KF-CM45;f__
k__Bacteria;p__Cyanobacteria;__;__;__	0	0	0	0	1	NA	k__Bacteria;p__Cyanobacteria;__;__;__	0	0	0	0	1	NA	k__Bacteria;p__Cyanobacteria;__;__;__	0	0	0	0	1	NA	k__Bacteria;p__Cyanobacteria;__;__;__	1.35329	0.335665	5.16135	0.0650343	NA	NA	k__Bacteria;p__Cyanobacteria;__;__;__	1.35329	4.28805	4.2074	1.01917	NA	NA	k__Bacteria;p__Cyanobacteria;__;__;__	1.35329	-0.402362	4.78481	-0.0840914	NA	NA	k__Bacteria;p__Cyanobacteria;__;__;__	1.35329	-5.02607	3.73588	-1.34535	NA	NA	k__Bacteria;p__Cyanobacteria;__;__;__
k__Bacteria;p__Cyanobacteria;c__;o__;f__	3.23029	-6.13492	3.39409	-1.80753	0.0706801	0.983767	k__Bacteria;p__Cyanobacteria;c__;o__;f__	3.23029	-0.14843	3.47161	-0.0427555	0.965896	0.974915	k__Bacteria;p__Cyanobacteria;c__;o__;f__	3.23029	-5.98648	3.50956	-1.70577	0.0880515	0.928253	k__Bacteria;p__Cyanobacteria;c__;o__;f__	3.23029	-0.363872	4.97388	-0.0731567	0.941681	0.978193	k__Bacteria;p__Cyanobacteria;c__;o__;f__	3.23029	0.23266	4.12488	0.0564039	0.95502	0.993874	k__Bacteria;p__Cyanobacteria;c__;o__;f__	3.23029	-5.20428	4.6561	-1.11773	0.263681	0.953673	k__Bacteria;p__Cyanobacteria;c__;o__;f__	3.23029	-5.07307	3.73553	-1.35806	0.174446	0.969923	k__Bacteria;p__Cyanobacteria;c__;o__;f__
k__Bacteria;p__Cyanobacteria;c__Chloroplast;o__CAB-I;f__	0.354309	-3.12425	3.62901	-0.860911	0.389287	0.983767	k__Bacteria;p__Cyanobacteria;c__Chloroplast;o__CAB-I;f__	0.354309	-0.148626	3.65686	-0.040643	0.96758	0.974915	k__Bacteria;p__Cyanobacteria;c__Chloroplast;o__CAB-I;f__	0.354309	-2.97563	3.74899	-0.793714	0.427362	0.928253	k__Bacteria;p__Cyanobacteria;c__Chloroplast;o__CAB-I;f__	0.354309	-3.35833	5.06173	-0.663475	0.507026	0.978193	k__Bacteria;p__Cyanobacteria;c__Chloroplast;o__CAB-I;f__	0.354309	-0.558212	4.27738	-0.130503	0.896168	0.979715	k__Bacteria;p__Cyanobacteria;c__Chloroplast;o__CAB-I;f__	0.354309	-4.09635	4.67718	-0.875816	0.38113	0.953673	k__Bacteria;p__Cyanobacteria;c__Chloroplast;o__CAB-I;f__	0.354309	-0.179803	3.81452	-0.0471364	0.962405	0.969923	k__Bacteria;p__Cyanobacteria;c__Chloroplast;o__CAB-I;f__
k__Bacteria;p__Cyanobacteria;c__Chloroplast;o__Chlorophyta;f__	0	0	0	0	1	NA	k__Bacteria;p__Cyanobacteria;c__Chloroplast;o__Chlorophyta;f__	0	0	0	0	1	NA	k__Bacteria;p__Cyanobacteria;c__Chloroplast;o__Chlorophyta;f__	0	0	0	0	1	NA	k__Bacteria;p__Cyanobacteria;c__Chloroplast;o__Chlorophyta;f__	2.4943	5.01912	5.16135	0.972445	NA	NA	k__Bacteria;p__Cyanobacteria;c__Chloroplast;o__Chlorophyta;f__	2.4943	19.4102	4.20302	4.61817	NA	NA	k__Bacteria;p__Cyanobacteria;c__Chloroplast;o__Chlorophyta;f__	2.4943	-3.07361	4.78481	-0.642367	NA	NA	k__Bacteria;p__Cyanobacteria;c__Chloroplast;o__Chlorophyta;f__	2.4943	-27.503	3.73094	-7.37159	NA	NA	k__Bacteria;p__Cyanobacteria;c__Chloroplast;o__Chlorophyta;f__
k__Bacteria;p__Cyanobacteria;c__Chloroplast;o__Stramenopiles;f__	3.25684	-4.39672	3.34154	-1.31578	0.188249	0.983767	k__Bacteria;p__Cyanobacteria;c__Chloroplast;o__Stramenopiles;f__	3.25684	-5.64928	3.31987	-1.70166	0.0888192	0.974915	k__Bacteria;p__Cyanobacteria;c__Chloroplast;o__Stramenopiles;f__	3.25684	1.25257	3.37375	0.371267	0.710438	0.928253	k__Bacteria;p__Cyanobacteria;c__Chloroplast;o__Stramenopiles;f__	3.25684	0.754564	4.87513	0.154778	NA	NA	k__Bacteria;p__Cyanobacteria;c__Chloroplast;o__Stramenopiles;f__	3.25684	1.35504	4.01214	0.337736	NA	NA	k__Bacteria;p__Cyanobacteria;c__Chloroplast;o__Stramenopiles;f__	3.25684	-2.86424	4.56502	-0.627432	NA	NA	k__Bacteria;p__Cyanobacteria;c__Chloroplast;o__Stramenopiles;f__	3.25684	-4.97385	3.62899	-1.37059	NA	NA	k__Bacteria;p__Cyanobacteria;c__Chloroplast;o__Stramenopiles;f__
k__Bacteria;p__Cyanobacteria;c__Chloroplast;o__Streptophyta;f__	46.1664	-3.09227	1.12576	-2.74683	0.00601735	0.266769	k__Bacteria;p__Cyanobacteria;c__Chloroplast;o__Streptophyta;f__	46.1664	-0.130185	1.13202	-0.115002	0.908444	0.974915	k__Bacteria;p__Cyanobacteria;c__Chloroplast;o__Streptophyta;f__	46.1664	-2.96208	1.16364	-2.54553	0.0109113	0.725599	k__Bacteria;p__Cyanobacteria;c__Chloroplast;o__Streptophyta;f__	267.801	-1.65758	2.00973	-0.824779	0.409497	0.978193	k__Bacteria;p__Cyanobacteria;c__Chloroplast;o__Streptophyta;f__	267.801	4.81598	1.66641	2.89002	0.00385214	0.248463	k__Bacteria;p__Cyanobacteria;c__Chloroplast;o__Streptophyta;f__	267.801	-2.77543	1.86293	-1.48982	0.136272	0.953673	k__Bacteria;p__Cyanobacteria;c__Chloroplast;o__Streptophyta;f__	267.801	-5.93382	1.48608	-3.99294	6.52593e-05	0.00280615	k__Bacteria;p__Cyanobacteria;c__Chloroplast;o__Streptophyta;f__
k__Bacteria;p__Cyanobacteria;c__ML635J-21;o__;f__	0	0	0	0	1	NA	k__Bacteria;p__Cyanobacteria;c__ML635J-21;o__;f__	0	0	0	0	1	NA	k__Bacteria;p__Cyanobacteria;c__ML635J-21;o__;f__	0	0	0	0	1	NA	k__Bacteria;p__Cyanobacteria;c__ML635J-21;o__;f__	0.812062	0.335657	5.16135	0.0650329	0.948148	0.978193	k__Bacteria;p__Cyanobacteria;c__ML635J-21;o__;f__	0.812062	3.54229	4.21386	0.840629	0.400556	0.979715	k__Bacteria;p__Cyanobacteria;c__ML635J-21;o__;f__	0.812062	-0.402362	4.78481	-0.0840914	0.932984	0.953673	k__Bacteria;p__Cyanobacteria;c__ML635J-21;o__;f__	0.812062	-4.28031	3.74315	-1.1435	0.252829	0.969923	k__Bacteria;p__Cyanobacteria;c__ML635J-21;o__;f__
k__Bacteria;p__FBP;c__;o__;f__	0.716777	-3.93493	3.61069	-1.0898	0.275801	0.983767	k__Bacteria;p__FBP;c__;o__;f__	0.716777	-0.148621	3.65686	-0.0406416	0.967582	0.974915	k__Bacteria;p__FBP;c__;o__;f__	0.716777	-3.78631	3.73126	-1.01475	0.310223	0.928253	k__Bacteria;p__FBP;c__;o__;f__	0.716777	0.335655	5.16135	0.0650325	0.948148	0.978193	k__Bacteria;p__FBP;c__;o__;f__	0.716777	3.31027	4.21663	0.78505	0.432424	0.979715	k__Bacteria;p__FBP;c__;o__;f__	0.716777	-0.402362	4.78481	-0.0840914	0.932984	0.953673	k__Bacteria;p__FBP;c__;o__;f__	0.716777	-4.04828	3.74627	-1.08062	0.279868	0.969923	k__Bacteria;p__FBP;c__;o__;f__
k__Bacteria;p__Firmicutes;__;__;__	135.719	-2.96493	2.68603	-1.10383	0.269666	0.983767	k__Bacteria;p__Firmicutes;__;__;__	135.719	1.08889	2.68819	0.405065	0.68543	0.974915	k__Bacteria;p__Firmicutes;__;__;__	135.719	-4.05382	2.77562	-1.46051	0.144149	0.928253	k__Bacteria;p__Firmicutes;__;__;__	131.872	0.69208	3.87317	0.178686	NA	NA	k__Bacteria;p__Firmicutes;__;__;__	131.872	-2.93629	3.21242	-0.914044	NA	NA	k__Bacteria;p__Firmicutes;__;__;__	131.872	-3.95032	3.59263	-1.09956	NA	NA	k__Bacteria;p__Firmicutes;__;__;__	131.872	-1.7061	2.86794	-0.594887	NA	NA	k__Bacteria;p__Firmicutes;__;__;__
k__Bacteria;p__Firmicutes;c__Bacilli;o__Bacillales;f__Bacillaceae	5.05355	-3.35455	2.75653	-1.21695	0.223624	0.983767	k__Bacteria;p__Firmicutes;c__Bacilli;o__Bacillales;f__Bacillaceae	5.05355	-2.11104	2.75838	-0.765319	0.444082	0.974915	k__Bacteria;p__Firmicutes;c__Bacilli;o__Bacillales;f__Bacillaceae	5.05355	-1.24351	2.81914	-0.441095	0.659144	0.928253	k__Bacteria;p__Firmicutes;c__Bacilli;o__Bacillales;f__Bacillaceae	5.05355	-2.15211	3.56697	-0.603342	0.546281	0.978193	k__Bacteria;p__Firmicutes;c__Bacilli;o__Bacillales;f__Bacillaceae	5.05355	-1.42982	2.99232	-0.477829	0.632772	0.979715	k__Bacteria;p__Firmicutes;c__Bacilli;o__Bacillales;f__Bacillaceae	5.05355	-7.29476	3.37015	-2.16452	0.0304244	0.953673	k__Bacteria;p__Firmicutes;c__Bacilli;o__Bacillales;f__Bacillaceae	5.05355	-3.71283	2.75472	-1.34781	0.17772	0.969923	k__Bacteria;p__Firmicutes;c__Bacilli;o__Bacillales;f__Bacillaceae
k__Bacteria;p__Firmicutes;c__Bacilli;o__Bacillales;f__Planococcaceae	7.59876	2.62531	1.6282	1.6124	0.106876	0.983767	k__Bacteria;p__Firmicutes;c__Bacilli;o__Bacillales;f__Planococcaceae	7.59876	0.557369	1.55387	0.358696	0.719822	0.974915	k__Bacteria;p__Firmicutes;c__Bacilli;o__Bacillales;f__Planococcaceae	7.59876	2.06794	1.68095	1.23022	0.218616	0.928253	k__Bacteria;p__Firmicutes;c__Bacilli;o__Bacillales;f__Planococcaceae	7.59876	3.16083	2.44644	1.29201	0.196354	0.978193	k__Bacteria;p__Firmicutes;c__Bacilli;o__Bacillales;f__Planococcaceae	7.59876	-0.0331747	1.91375	-0.017335	0.986169	0.993874	k__Bacteria;p__Firmicutes;c__Bacilli;o__Bacillales;f__Planococcaceae	7.59876	3.32475	2.28235	1.45672	0.145193	0.953673	k__Bacteria;p__Firmicutes;c__Bacilli;o__Bacillales;f__Planococcaceae	7.59876	0.197102	1.69896	0.116014	0.907642	0.969923	k__Bacteria;p__Firmicutes;c__Bacilli;o__Bacillales;f__Planococcaceae
k__Bacteria;p__Firmicutes;c__Bacilli;o__Bacillales;f__Staphylococcaceae	0	0	0	0	1	NA	k__Bacteria;p__Firmicutes;c__Bacilli;o__Bacillales;f__Staphylococcaceae	0	0	0	0	1	NA	k__Bacteria;p__Firmicutes;c__Bacilli;o__Bacillales;f__Staphylococcaceae	0	0	0	0	1	NA	k__Bacteria;p__Firmicutes;c__Bacilli;o__Bacillales;f__Staphylococcaceae	1.06591	4.53679	5.09361	0.890684	0.373099	0.978193	k__Bacteria;p__Firmicutes;c__Bacilli;o__Bacillales;f__Staphylococcaceae	1.06591	-4.75938	4.19539	-1.13443	0.256614	0.979715	k__Bacteria;p__Firmicutes;c__Bacilli;o__Bacillales;f__Staphylococcaceae	1.06591	-0.402405	4.78481	-0.0841006	0.932976	0.953673	k__Bacteria;p__Firmicutes;c__Bacilli;o__Bacillales;f__Staphylococcaceae	1.06591	-0.179818	3.81452	-0.0471404	0.962401	0.969923	k__Bacteria;p__Firmicutes;c__Bacilli;o__Bacillales;f__Staphylococcaceae
k__Bacteria;p__Firmicutes;c__Bacilli;o__Bacillales;f__Thermoactinomycetaceae	0.054667	-1.66051	3.65216	-0.454666	0.64935	0.983767	k__Bacteria;p__Firmicutes;c__Bacilli;o__Bacillales;f__Thermoactinomycetaceae	0.054667	-0.148635	3.65686	-0.0406455	0.967578	0.974915	k__Bacteria;p__Firmicutes;c__Bacilli;o__Bacillales;f__Thermoactinomycetaceae	0.054667	-1.51188	3.77141	-0.400879	0.688509	0.928253	k__Bacteria;p__Firmicutes;c__Bacilli;o__Bacillales;f__Thermoactinomycetaceae	0.054667	-1.1769	5.1246	-0.229658	0.818358	0.978193	k__Bacteria;p__Firmicutes;c__Bacilli;o__Bacillales;f__Thermoactinomycetaceae	0.054667	-0.55819	4.27738	-0.130498	0.896172	0.979715	k__Bacteria;p__Firmicutes;c__Bacilli;o__Bacillales;f__Thermoactinomycetaceae	0.054667	-1.9149	4.74514	-0.403549	0.686545	0.953673	k__Bacteria;p__Firmicutes;c__Bacilli;o__Bacillales;f__Thermoactinomycetaceae	0.054667	-0.179803	3.81452	-0.0471364	0.962405	0.969923	k__Bacteria;p__Firmicutes;c__Bacilli;o__Bacillales;f__Thermoactinomycetaceae
k__Bacteria;p__Firmicutes;c__Bacilli;o__Bacillales;f__[Thermicanaceae]	0.135546	0.513535	3.65164	0.140631	0.888161	0.983767	k__Bacteria;p__Firmicutes;c__Bacilli;o__Bacillales;f__[Thermicanaceae]	0.135546	1.35565	3.65066	0.371344	0.710381	0.974915	k__Bacteria;p__Firmicutes;c__Bacilli;o__Bacillales;f__[Thermicanaceae]	0.135546	-0.842119	3.7769	-0.222966	0.823562	0.928253	k__Bacteria;p__Firmicutes;c__Bacilli;o__Bacillales;f__[Thermicanaceae]	0.135546	0.335631	5.16135	0.0650279	0.948152	0.978193	k__Bacteria;p__Firmicutes;c__Bacilli;o__Bacillales;f__[Thermicanaceae]	0.135546	-0.55819	4.27738	-0.130498	0.896172	0.979715	k__Bacteria;p__Firmicutes;c__Bacilli;o__Bacillales;f__[Thermicanaceae]	0.135546	1.09264	4.7779	0.228686	0.819113	0.953673	k__Bacteria;p__Firmicutes;c__Bacilli;o__Bacillales;f__[Thermicanaceae]	0.135546	1.3152	3.80585	0.345573	0.729664	0.969923	k__Bacteria;p__Firmicutes;c__Bacilli;o__Bacillales;f__[Thermicanaceae]
k__Bacteria;p__Firmicutes;c__Bacilli;o__Lactobacillales;__	0.72152	1.54356	3.62058	0.426331	0.669867	0.983767	k__Bacteria;p__Firmicutes;c__Bacilli;o__Lactobacillales;__	0.72152	-0.642604	3.56782	-0.180111	0.857066	0.974915	k__Bacteria;p__Firmicutes;c__Bacilli;o__Lactobacillales;__	0.72152	2.18617	3.7273	0.586528	0.557521	0.928253	k__Bacteria;p__Firmicutes;c__Bacilli;o__Lactobacillales;__	0.72152	0.33567	5.16135	0.0650354	0.948146	0.978193	k__Bacteria;p__Firmicutes;c__Bacilli;o__Lactobacillales;__	0.72152	1.5754	4.24615	0.371018	0.710624	0.979715	k__Bacteria;p__Firmicutes;c__Bacilli;o__Lactobacillales;__	0.72152	2.85378	4.74658	0.601228	0.547688	0.953673	k__Bacteria;p__Firmicutes;c__Bacilli;o__Lactobacillales;__	0.72152	0.942709	3.73095	0.252673	0.800521	0.969923	k__Bacteria;p__Firmicutes;c__Bacilli;o__Lactobacillales;__
k__Bacteria;p__Firmicutes;c__Bacilli;o__Lactobacillales;f__Aerococcaceae	878.11	-1.20241	1.40095	-0.858276	0.39074	0.983767	k__Bacteria;p__Firmicutes;c__Bacilli;o__Lactobacillales;f__Aerococcaceae	878.11	-1.20487	1.40086	-0.86009	0.389739	0.974915	k__Bacteria;p__Firmicutes;c__Bacilli;o__Lactobacillales;f__Aerococcaceae	878.11	0.00246375	1.44682	0.00170287	0.998641	0.998641	k__Bacteria;p__Firmicutes;c__Bacilli;o__Lactobacillales;f__Aerococcaceae	878.11	4.7279	1.84404	2.56388	0.0103509	0.44509	k__Bacteria;p__Firmicutes;c__Bacilli;o__Lactobacillales;f__Aerococcaceae	878.11	-1.93413	1.52678	-1.2668	0.205226	0.979715	k__Bacteria;p__Firmicutes;c__Bacilli;o__Lactobacillales;f__Aerococcaceae	878.11	2.28481	1.71001	1.33614	0.181503	0.953673	k__Bacteria;p__Firmicutes;c__Bacilli;o__Lactobacillales;f__Aerococcaceae	878.11	-0.508953	1.36187	-0.373715	0.708616	0.969923	k__Bacteria;p__Firmicutes;c__Bacilli;o__Lactobacillales;f__Aerococcaceae
k__Bacteria;p__Firmicutes;c__Bacilli;o__Lactobacillales;f__Lactobacillaceae	82.2385	2.81205	1.96464	1.43134	0.152334	0.983767	k__Bacteria;p__Firmicutes;c__Bacilli;o__Lactobacillales;f__Lactobacillaceae	82.2385	2.13226	1.96062	1.08754	0.276798	0.974915	k__Bacteria;p__Firmicutes;c__Bacilli;o__Lactobacillales;f__Lactobacillaceae	82.2385	0.679795	2.03015	0.334849	0.737739	0.928253	k__Bacteria;p__Firmicutes;c__Bacilli;o__Lactobacillales;f__Lactobacillaceae	82.2385	-1.38681	2.84652	-0.487197	0.626119	0.978193	k__Bacteria;p__Firmicutes;c__Bacilli;o__Lactobacillales;f__Lactobacillaceae	82.2385	2.45741	2.36051	1.04105	0.297852	0.979715	k__Bacteria;p__Firmicutes;c__Bacilli;o__Lactobacillales;f__Lactobacillaceae	82.2385	2.02354	2.63218	0.768768	0.442031	0.953673	k__Bacteria;p__Firmicutes;c__Bacilli;o__Lactobacillales;f__Lactobacillaceae	82.2385	0.952943	2.09707	0.454416	0.64953	0.969923	k__Bacteria;p__Firmicutes;c__Bacilli;o__Lactobacillales;f__Lactobacillaceae
k__Bacteria;p__Firmicutes;c__Bacilli;o__Lactobacillales;f__Leuconostocaceae	0.494991	2.2489	3.60726	0.623437	0.532998	0.983767	k__Bacteria;p__Firmicutes;c__Bacilli;o__Lactobacillales;f__Leuconostocaceae	0.494991	3.09102	3.60628	0.857121	0.391378	0.974915	k__Bacteria;p__Firmicutes;c__Bacilli;o__Lactobacillales;f__Leuconostocaceae	0.494991	-0.842117	3.7769	-0.222965	0.823562	0.928253	k__Bacteria;p__Firmicutes;c__Bacilli;o__Lactobacillales;f__Leuconostocaceae	0.494991	0.335648	5.16135	0.0650311	0.948149	0.978193	k__Bacteria;p__Firmicutes;c__Bacilli;o__Lactobacillales;f__Leuconostocaceae	0.494991	-0.558207	4.27738	-0.130502	0.896169	0.979715	k__Bacteria;p__Firmicutes;c__Bacilli;o__Lactobacillales;f__Leuconostocaceae	0.494991	2.74492	4.74787	0.578137	0.563172	0.953673	k__Bacteria;p__Firmicutes;c__Bacilli;o__Lactobacillales;f__Leuconostocaceae	0.494991	2.96747	3.76807	0.787531	0.430971	0.969923	k__Bacteria;p__Firmicutes;c__Bacilli;o__Lactobacillales;f__Leuconostocaceae
k__Bacteria;p__Firmicutes;c__Bacilli;o__Lactobacillales;f__Streptococcaceae	114.739	1.50674	1.75804	0.857059	0.391412	0.983767	k__Bacteria;p__Firmicutes;c__Bacilli;o__Lactobacillales;f__Streptococcaceae	114.739	-2.29416	1.75032	-1.31071	0.189956	0.974915	k__Bacteria;p__Firmicutes;c__Bacilli;o__Lactobacillales;f__Streptococcaceae	114.739	3.8009	1.81438	2.09488	0.0361819	0.928253	k__Bacteria;p__Firmicutes;c__Bacilli;o__Lactobacillales;f__Streptococcaceae	114.739	-2.28892	2.46648	-0.928013	0.353401	0.978193	k__Bacteria;p__Firmicutes;c__Bacilli;o__Lactobacillales;f__Streptococcaceae	114.739	2.85681	2.04923	1.39409	0.16329	0.979715	k__Bacteria;p__Firmicutes;c__Bacilli;o__Lactobacillales;f__Streptococcaceae	114.739	2.90554	2.27043	1.27973	0.200641	0.953673	k__Bacteria;p__Firmicutes;c__Bacilli;o__Lactobacillales;f__Streptococcaceae	114.739	2.33765	1.8085	1.29259	0.196154	0.969923	k__Bacteria;p__Firmicutes;c__Bacilli;o__Lactobacillales;f__Streptococcaceae
k__Bacteria;p__Firmicutes;c__Clostridia;o__Clostridiales;f__	0	0	0	0	1	NA	k__Bacteria;p__Firmicutes;c__Clostridia;o__Clostridiales;f__	0	0	0	0	1	NA	k__Bacteria;p__Firmicutes;c__Clostridia;o__Clostridiales;f__	0	0	0	0	1	NA	k__Bacteria;p__Firmicutes;c__Clostridia;o__Clostridiales;f__	0.984007	-4.82408	5.03853	-0.957438	NA	NA	k__Bacteria;p__Firmicutes;c__Clostridia;o__Clostridiales;f__	0.984007	-0.558227	4.27738	-0.130507	NA	NA	k__Bacteria;p__Firmicutes;c__Clostridia;o__Clostridiales;f__	0.984007	-5.56211	4.65205	-1.19562	NA	NA	k__Bacteria;p__Firmicutes;c__Clostridia;o__Clostridiales;f__	0.984007	-0.179803	3.81452	-0.0471364	NA	NA	k__Bacteria;p__Firmicutes;c__Clostridia;o__Clostridiales;f__
k__Bacteria;p__Firmicutes;c__Clostridia;o__Clostridiales;f__Clostridiaceae	5775.06	0.139363	1.08634	0.128287	0.897922	0.983767	k__Bacteria;p__Firmicutes;c__Clostridia;o__Clostridiales;f__Clostridiaceae	5775.06	0.0175623	1.08631	0.0161669	0.987101	0.987101	k__Bacteria;p__Firmicutes;c__Clostridia;o__Clostridiales;f__Clostridiaceae	5775.06	0.121801	1.12197	0.10856	0.913552	0.965566	k__Bacteria;p__Firmicutes;c__Clostridia;o__Clostridiales;f__Clostridiaceae	5775.06	1.01501	1.53367	0.661817	0.508088	0.978193	k__Bacteria;p__Firmicutes;c__Clostridia;o__Clostridiales;f__Clostridiaceae	5775.06	-1.08381	1.27164	-0.852298	0.394049	0.979715	k__Bacteria;p__Firmicutes;c__Clostridia;o__Clostridiales;f__Clostridiaceae	5775.06	0.708686	1.42175	0.49846	0.61816	0.953673	k__Bacteria;p__Firmicutes;c__Clostridia;o__Clostridiales;f__Clostridiaceae	5775.06	0.777492	1.13415	0.685528	0.493011	0.969923	k__Bacteria;p__Firmicutes;c__Clostridia;o__Clostridiales;f__Clostridiaceae
k__Bacteria;p__Firmicutes;c__Clostridia;o__Clostridiales;f__Lachnospiraceae	4.32429	-3.16108	3.16006	-1.00032	0.317154	0.983767	k__Bacteria;p__Firmicutes;c__Clostridia;o__Clostridiales;f__Lachnospiraceae	4.32429	-5.05473	3.13308	-1.61334	0.10667	0.974915	k__Bacteria;p__Firmicutes;c__Clostridia;o__Clostridiales;f__Lachnospiraceae	4.32429	1.89365	3.18277	0.594969	0.551864	0.928253	k__Bacteria;p__Firmicutes;c__Clostridia;o__Clostridiales;f__Lachnospiraceae	4.32429	-4.1208	4.38423	-0.939914	0.347262	0.978193	k__Bacteria;p__Firmicutes;c__Clostridia;o__Clostridiales;f__Lachnospiraceae	4.32429	5.6929	3.65455	1.55776	0.119291	0.979715	k__Bacteria;p__Firmicutes;c__Clostridia;o__Clostridiales;f__Lachnospiraceae	4.32429	-3.68576	4.04002	-0.912312	0.361604	0.953673	k__Bacteria;p__Firmicutes;c__Clostridia;o__Clostridiales;f__Lachnospiraceae	4.32429	-5.25786	3.23356	-1.62603	0.103943	0.969923	k__Bacteria;p__Firmicutes;c__Clostridia;o__Clostridiales;f__Lachnospiraceae
k__Bacteria;p__Firmicutes;c__Clostridia;o__Clostridiales;f__Peptococcaceae	48.0475	-2.94571	2.49417	-1.18104	0.237587	0.983767	k__Bacteria;p__Firmicutes;c__Clostridia;o__Clostridiales;f__Peptococcaceae	48.0475	-1.41978	2.49466	-0.569129	0.569269	0.974915	k__Bacteria;p__Firmicutes;c__Clostridia;o__Clostridiales;f__Peptococcaceae	48.0475	-1.52593	2.57418	-0.592782	0.553327	0.928253	k__Bacteria;p__Firmicutes;c__Clostridia;o__Clostridiales;f__Peptococcaceae	48.0475	-6.03133	3.41907	-1.76403	0.0777274	0.978193	k__Bacteria;p__Firmicutes;c__Clostridia;o__Clostridiales;f__Peptococcaceae	48.0475	3.58417	2.84621	1.25928	0.20793	0.979715	k__Bacteria;p__Firmicutes;c__Clostridia;o__Clostridiales;f__Peptococcaceae	48.0475	-4.2304	3.14773	-1.34395	0.178964	0.953673	k__Bacteria;p__Firmicutes;c__Clostridia;o__Clostridiales;f__Peptococcaceae	48.0475	-1.78323	2.51377	-0.709386	0.478085	0.969923	k__Bacteria;p__Firmicutes;c__Clostridia;o__Clostridiales;f__Peptococcaceae
k__Bacteria;p__Firmicutes;c__Clostridia;o__Clostridiales;f__Peptostreptococcaceae	0.944548	3.18351	3.51745	0.905063	0.365432	0.983767	k__Bacteria;p__Firmicutes;c__Clostridia;o__Clostridiales;f__Peptostreptococcaceae	0.944548	4.0257	3.51644	1.14482	0.252282	0.974915	k__Bacteria;p__Firmicutes;c__Clostridia;o__Clostridiales;f__Peptostreptococcaceae	0.944548	-0.84219	3.69596	-0.227868	0.819749	0.928253	k__Bacteria;p__Firmicutes;c__Clostridia;o__Clostridiales;f__Peptostreptococcaceae	0.944548	3.04549	5.11775	0.595083	0.551788	0.978193	k__Bacteria;p__Firmicutes;c__Clostridia;o__Clostridiales;f__Peptostreptococcaceae	0.944548	-0.0124778	4.17307	-0.00299008	0.997614	0.997614	k__Bacteria;p__Firmicutes;c__Clostridia;o__Clostridiales;f__Peptostreptococcaceae	0.944548	0.77438	4.78135	0.161959	0.871339	0.953673	k__Bacteria;p__Firmicutes;c__Clostridia;o__Clostridiales;f__Peptostreptococcaceae	0.944548	-2.25863	3.75287	-0.601841	0.54728	0.969923	k__Bacteria;p__Firmicutes;c__Clostridia;o__Clostridiales;f__Peptostreptococcaceae
k__Bacteria;p__Firmicutes;c__Clostridia;o__Clostridiales;f__Ruminococcaceae	0.346178	-0.326686	3.62187	-0.090198	0.92813	0.983767	k__Bacteria;p__Firmicutes;c__Clostridia;o__Clostridiales;f__Ruminococcaceae	0.346178	1.80925	3.63643	0.497534	0.618813	0.974915	k__Bacteria;p__Firmicutes;c__Clostridia;o__Clostridiales;f__Ruminococcaceae	0.346178	-2.13593	3.76194	-0.567774	0.570188	0.928253	k__Bacteria;p__Firmicutes;c__Clostridia;o__Clostridiales;f__Ruminococcaceae	0.346178	-2.15387	5.09725	-0.422555	0.67262	0.978193	k__Bacteria;p__Firmicutes;c__Clostridia;o__Clostridiales;f__Ruminococcaceae	0.346178	1.70672	4.2431	0.402235	0.687511	0.979715	k__Bacteria;p__Firmicutes;c__Clostridia;o__Clostridiales;f__Ruminococcaceae	0.346178	-2.8919	4.7156	-0.613262	0.539703	0.953673	k__Bacteria;p__Firmicutes;c__Clostridia;o__Clostridiales;f__Ruminococcaceae	0.346178	-2.44475	3.77604	-0.647438	0.517349	0.969923	k__Bacteria;p__Firmicutes;c__Clostridia;o__Clostridiales;f__Ruminococcaceae
k__Bacteria;p__Firmicutes;c__Clostridia;o__Clostridiales;f__Veillonellaceae	2993.35	0.268193	1.17029	0.229168	0.818738	0.983767	k__Bacteria;p__Firmicutes;c__Clostridia;o__Clostridiales;f__Veillonellaceae	2993.35	1.08102	1.17028	0.923728	0.355628	0.974915	k__Bacteria;p__Firmicutes;c__Clostridia;o__Clostridiales;f__Veillonellaceae	2993.35	-0.812826	1.2087	-0.672477	0.50128	0.928253	k__Bacteria;p__Firmicutes;c__Clostridia;o__Clostridiales;f__Veillonellaceae	2993.35	1.94625	1.6459	1.18248	0.237014	0.978193	k__Bacteria;p__Firmicutes;c__Clostridia;o__Clostridiales;f__Veillonellaceae	2993.35	-0.850113	1.3646	-0.622976	0.533301	0.979715	k__Bacteria;p__Firmicutes;c__Clostridia;o__Clostridiales;f__Veillonellaceae	2993.35	0.471343	1.52583	0.308908	0.757391	0.953673	k__Bacteria;p__Firmicutes;c__Clostridia;o__Clostridiales;f__Veillonellaceae	2993.35	-0.624798	1.21709	-0.513355	0.607703	0.969923	k__Bacteria;p__Firmicutes;c__Clostridia;o__Clostridiales;f__Veillonellaceae
k__Bacteria;p__Firmicutes;c__Clostridia;o__Clostridiales;f__[Acidaminobacteraceae]	26.619	-0.0456733	2.29528	-0.0198988	0.984124	0.984124	k__Bacteria;p__Firmicutes;c__Clostridia;o__Clostridiales;f__[Acidaminobacteraceae]	26.619	1.06067	2.29558	0.462049	0.644046	0.974915	k__Bacteria;p__Firmicutes;c__Clostridia;o__Clostridiales;f__[Acidaminobacteraceae]	26.619	-1.10634	2.37276	-0.46627	0.641023	0.928253	k__Bacteria;p__Firmicutes;c__Clostridia;o__Clostridiales;f__[Acidaminobacteraceae]	26.619	-1.89518	3.30757	-0.572982	0.566657	0.978193	k__Bacteria;p__Firmicutes;c__Clostridia;o__Clostridiales;f__[Acidaminobacteraceae]	26.619	0.394677	2.74678	0.143687	0.885748	0.979715	k__Bacteria;p__Firmicutes;c__Clostridia;o__Clostridiales;f__[Acidaminobacteraceae]	26.619	-0.76133	3.06141	-0.248686	0.803603	0.953673	k__Bacteria;p__Firmicutes;c__Clostridia;o__Clostridiales;f__[Acidaminobacteraceae]	26.619	0.73917	2.44478	0.302347	0.762388	0.969923	k__Bacteria;p__Firmicutes;c__Clostridia;o__Clostridiales;f__[Acidaminobacteraceae]
k__Bacteria;p__Firmicutes;c__Clostridia;o__Clostridiales;f__[Mogibacteriaceae]	196.98	0.819498	1.77686	0.461206	0.644651	0.983767	k__Bacteria;p__Firmicutes;c__Clostridia;o__Clostridiales;f__[Mogibacteriaceae]	196.98	0.983473	1.77642	0.553625	0.579835	0.974915	k__Bacteria;p__Firmicutes;c__Clostridia;o__Clostridiales;f__[Mogibacteriaceae]	196.98	-0.163975	1.8354	-0.0893404	0.928811	0.972692	k__Bacteria;p__Firmicutes;c__Clostridia;o__Clostridiales;f__[Mogibacteriaceae]	196.98	-1.39397	2.50757	-0.555905	0.578276	0.978193	k__Bacteria;p__Firmicutes;c__Clostridia;o__Clostridiales;f__[Mogibacteriaceae]	196.98	0.186073	2.08002	0.0894573	0.928718	0.990121	k__Bacteria;p__Firmicutes;c__Clostridia;o__Clostridiales;f__[Mogibacteriaceae]	196.98	0.537666	2.32348	0.231406	0.817	0.953673	k__Bacteria;p__Firmicutes;c__Clostridia;o__Clostridiales;f__[Mogibacteriaceae]	196.98	1.74556	1.85394	0.94154	0.346428	0.969923	k__Bacteria;p__Firmicutes;c__Clostridia;o__Clostridiales;f__[Mogibacteriaceae]
k__Bacteria;p__Firmicutes;c__Clostridia;o__Clostridiales;f__[Tissierellaceae]	4038.37	0.471693	1.08707	0.433913	0.664351	0.983767	k__Bacteria;p__Firmicutes;c__Clostridia;o__Clostridiales;f__[Tissierellaceae]	4038.37	-0.881499	1.08698	-0.81096	0.417389	0.974915	k__Bacteria;p__Firmicutes;c__Clostridia;o__Clostridiales;f__[Tissierellaceae]	4038.37	1.35319	1.1227	1.2053	0.228088	0.928253	k__Bacteria;p__Firmicutes;c__Clostridia;o__Clostridiales;f__[Tissierellaceae]	4038.37	0.790669	1.60346	0.4931	0.621942	0.978193	k__Bacteria;p__Firmicutes;c__Clostridia;o__Clostridiales;f__[Tissierellaceae]	4038.37	-0.0276327	1.32947	-0.0207847	0.983417	0.993874	k__Bacteria;p__Firmicutes;c__Clostridia;o__Clostridiales;f__[Tissierellaceae]	4038.37	1.05593	1.48644	0.710374	0.477472	0.953673	k__Bacteria;p__Firmicutes;c__Clostridia;o__Clostridiales;f__[Tissierellaceae]	4038.37	0.292895	1.18571	0.247021	0.804892	0.969923	k__Bacteria;p__Firmicutes;c__Clostridia;o__Clostridiales;f__[Tissierellaceae]
k__Bacteria;p__Firmicutes;c__Erysipelotrichi;o__Erysipelotrichales;f__Erysipelotrichaceae	3.99662	-6.45656	3.58181	-1.80259	0.071452	0.983767	k__Bacteria;p__Firmicutes;c__Erysipelotrichi;o__Erysipelotrichales;f__Erysipelotrichaceae	3.99662	-0.148605	3.65686	-0.0406374	0.967585	0.974915	k__Bacteria;p__Firmicutes;c__Erysipelotrichi;o__Erysipelotrichales;f__Erysipelotrichaceae	3.99662	-6.30795	3.70332	-1.70332	0.0885078	0.928253	k__Bacteria;p__Firmicutes;c__Erysipelotrichi;o__Erysipelotrichales;f__Erysipelotrichaceae	3.99662	-6.84027	5.02847	-1.36031	0.173732	0.978193	k__Bacteria;p__Firmicutes;c__Erysipelotrichi;o__Erysipelotrichales;f__Erysipelotrichaceae	3.99662	-0.558247	4.27738	-0.130511	0.896162	0.979715	k__Bacteria;p__Firmicutes;c__Erysipelotrichi;o__Erysipelotrichales;f__Erysipelotrichaceae	3.99662	-7.57832	4.64116	-1.63285	0.1025	0.953673	k__Bacteria;p__Firmicutes;c__Erysipelotrichi;o__Erysipelotrichales;f__Erysipelotrichaceae	3.99662	-0.179803	3.81452	-0.0471364	0.962404	0.969923	k__Bacteria;p__Firmicutes;c__Erysipelotrichi;o__Erysipelotrichales;f__Erysipelotrichaceae
k__Bacteria;p__Fusobacteria;c__Fusobacteriia;o__Fusobacteriales;f__Fusobacteriaceae	592.93	4.5571	1.57396	2.89531	0.00378786	0.251892	k__Bacteria;p__Fusobacteria;c__Fusobacteriia;o__Fusobacteriales;f__Fusobacteriaceae	592.93	-1.63198	1.56443	-1.04318	0.296865	0.974915	k__Bacteria;p__Fusobacteria;c__Fusobacteriia;o__Fusobacteriales;f__Fusobacteriaceae	592.93	6.18908	1.62487	3.80897	0.000139549	0.01856	k__Bacteria;p__Fusobacteria;c__Fusobacteriia;o__Fusobacteriales;f__Fusobacteriaceae	592.93	1.14481	2.17726	0.525804	0.599024	0.978193	k__Bacteria;p__Fusobacteria;c__Fusobacteriia;o__Fusobacteriales;f__Fusobacteriaceae	592.93	2.5202	1.79475	1.40421	0.160257	0.979715	k__Bacteria;p__Fusobacteria;c__Fusobacteriia;o__Fusobacteriales;f__Fusobacteriaceae	592.93	6.68246	2.01641	3.31404	0.000919586	0.0593133	k__Bacteria;p__Fusobacteria;c__Fusobacteriia;o__Fusobacteriales;f__Fusobacteriaceae	592.93	3.01745	1.5958	1.89087	0.0586423	0.969923	k__Bacteria;p__Fusobacteria;c__Fusobacteriia;o__Fusobacteriales;f__Fusobacteriaceae
k__Bacteria;p__Fusobacteria;c__Fusobacteriia;o__Fusobacteriales;f__Leptotrichiaceae	28.8645	3.62215	2.46701	1.46824	0.14204	0.983767	k__Bacteria;p__Fusobacteria;c__Fusobacteriia;o__Fusobacteriales;f__Leptotrichiaceae	28.8645	-2.15441	2.39081	-0.90112	0.367525	0.974915	k__Bacteria;p__Fusobacteria;c__Fusobacteriia;o__Fusobacteriales;f__Leptotrichiaceae	28.8645	5.77656	2.54109	2.27327	0.0230102	0.928253	k__Bacteria;p__Fusobacteria;c__Fusobacteriia;o__Fusobacteriales;f__Leptotrichiaceae	10.9136	3.83479	3.51555	1.09081	NA	NA	k__Bacteria;p__Fusobacteria;c__Fusobacteriia;o__Fusobacteriales;f__Leptotrichiaceae	10.9136	2.48038	2.76359	0.897521	NA	NA	k__Bacteria;p__Fusobacteria;c__Fusobacteriia;o__Fusobacteriales;f__Leptotrichiaceae	10.9136	6.31699	3.26193	1.93658	NA	NA	k__Bacteria;p__Fusobacteria;c__Fusobacteriia;o__Fusobacteriales;f__Leptotrichiaceae	10.9136	0.00182403	2.43278	0.000749774	NA	NA	k__Bacteria;p__Fusobacteria;c__Fusobacteriia;o__Fusobacteriales;f__Leptotrichiaceae
k__Bacteria;p__Gemmatimonadetes;c__Gemmatimonadetes;o__;f__	0.0589521	-0.990754	3.65783	-0.270858	0.7865	0.983767	k__Bacteria;p__Gemmatimonadetes;c__Gemmatimonadetes;o__;f__	0.0589521	-1.10107	3.65148	-0.301542	0.763002	0.974915	k__Bacteria;p__Gemmatimonadetes;c__Gemmatimonadetes;o__;f__	0.0589521	0.110318	3.77168	0.029249	0.976666	0.989862	k__Bacteria;p__Gemmatimonadetes;c__Gemmatimonadetes;o__;f__	0.0589521	0.335624	5.16135	0.0650264	0.948153	0.978193	k__Bacteria;p__Gemmatimonadetes;c__Gemmatimonadetes;o__;f__	0.0589521	-0.558182	4.27738	-0.130496	0.896174	0.979715	k__Bacteria;p__Gemmatimonadetes;c__Gemmatimonadetes;o__;f__	0.0589521	0.322387	4.78467	0.0673791	0.94628	0.953673	k__Bacteria;p__Gemmatimonadetes;c__Gemmatimonadetes;o__;f__	0.0589521	0.544946	3.81435	0.142867	0.886395	0.969923	k__Bacteria;p__Gemmatimonadetes;c__Gemmatimonadetes;o__;f__
k__Bacteria;p__Gemmatimonadetes;c__Gemmatimonadetes;o__Gemmatimonadales;f__	0.374441	1.84413	3.61411	0.510259	0.60987	0.983767	k__Bacteria;p__Gemmatimonadetes;c__Gemmatimonadetes;o__Gemmatimonadales;f__	0.374441	2.68625	3.61313	0.743469	0.457198	0.974915	k__Bacteria;p__Gemmatimonadetes;c__Gemmatimonadetes;o__Gemmatimonadales;f__	0.374441	-0.842117	3.7769	-0.222965	0.823562	0.928253	k__Bacteria;p__Gemmatimonadetes;c__Gemmatimonadetes;o__Gemmatimonadales;f__	0.374441	3.04545	5.11775	0.595075	0.551793	0.978193	k__Bacteria;p__Gemmatimonadetes;c__Gemmatimonadetes;o__Gemmatimonadales;f__	0.374441	-3.26803	4.22468	-0.773557	0.439193	0.979715	k__Bacteria;p__Gemmatimonadetes;c__Gemmatimonadetes;o__Gemmatimonadales;f__	0.374441	-0.40239	4.78481	-0.0840973	0.932979	0.953673	k__Bacteria;p__Gemmatimonadetes;c__Gemmatimonadetes;o__Gemmatimonadales;f__	0.374441	-0.179813	3.81452	-0.047139	0.962402	0.969923	k__Bacteria;p__Gemmatimonadetes;c__Gemmatimonadetes;o__Gemmatimonadales;f__
k__Bacteria;p__Gemmatimonadetes;c__Gemmatimonadetes;o__Gemmatimonadales;f__Gemmatimonadaceae	0	0	0	0	1	NA	k__Bacteria;p__Gemmatimonadetes;c__Gemmatimonadetes;o__Gemmatimonadales;f__Gemmatimonadaceae	0	0	0	0	1	NA	k__Bacteria;p__Gemmatimonadetes;c__Gemmatimonadetes;o__Gemmatimonadales;f__Gemmatimonadaceae	0	0	0	0	1	NA	k__Bacteria;p__Gemmatimonadetes;c__Gemmatimonadetes;o__Gemmatimonadales;f__Gemmatimonadaceae	0.873696	4.25456	5.09651	0.834798	0.403831	0.978193	k__Bacteria;p__Gemmatimonadetes;c__Gemmatimonadetes;o__Gemmatimonadales;f__Gemmatimonadaceae	0.873696	-4.47714	4.19892	-1.06626	0.286305	0.979715	k__Bacteria;p__Gemmatimonadetes;c__Gemmatimonadetes;o__Gemmatimonadales;f__Gemmatimonadaceae	0.873696	-0.402402	4.78481	-0.0841	0.932977	0.953673	k__Bacteria;p__Gemmatimonadetes;c__Gemmatimonadetes;o__Gemmatimonadales;f__Gemmatimonadaceae	0.873696	-0.179817	3.81452	-0.0471401	0.962402	0.969923	k__Bacteria;p__Gemmatimonadetes;c__Gemmatimonadetes;o__Gemmatimonadales;f__Gemmatimonadaceae
k__Bacteria;p__Planctomycetes;c__Phycisphaerae;o__WD2101;f__	0	0	0	0	1	NA	k__Bacteria;p__Planctomycetes;c__Phycisphaerae;o__WD2101;f__	0	0	0	0	1	NA	k__Bacteria;p__Planctomycetes;c__Phycisphaerae;o__WD2101;f__	0	0	0	0	1	NA	k__Bacteria;p__Planctomycetes;c__Phycisphaerae;o__WD2101;f__	1.16493	4.66698	5.09244	0.916451	NA	NA	k__Bacteria;p__Planctomycetes;c__Phycisphaerae;o__WD2101;f__	1.16493	-4.88956	4.19398	-1.16585	NA	NA	k__Bacteria;p__Planctomycetes;c__Phycisphaerae;o__WD2101;f__	1.16493	-0.402407	4.78481	-0.0841009	NA	NA	k__Bacteria;p__Planctomycetes;c__Phycisphaerae;o__WD2101;f__	1.16493	-0.179819	3.81452	-0.0471405	NA	NA	k__Bacteria;p__Planctomycetes;c__Phycisphaerae;o__WD2101;f__
k__Bacteria;p__Planctomycetes;c__Planctomycetia;o__Gemmatales;f__Gemmataceae	0.415316	-0.269414	3.65783	-0.073654	0.941286	0.983767	k__Bacteria;p__Planctomycetes;c__Planctomycetia;o__Gemmatales;f__Gemmataceae	0.415316	-2.14359	3.61278	-0.593333	0.552958	0.974915	k__Bacteria;p__Planctomycetes;c__Planctomycetia;o__Gemmatales;f__Gemmataceae	0.415316	1.87417	3.73424	0.501889	0.615746	0.928253	k__Bacteria;p__Planctomycetes;c__Planctomycetia;o__Gemmatales;f__Gemmataceae	0.415316	0.335652	5.16135	0.0650319	0.948149	0.978193	k__Bacteria;p__Planctomycetes;c__Planctomycetia;o__Gemmatales;f__Gemmataceae	0.415316	2.31053	4.23207	0.545957	0.585095	0.979715	k__Bacteria;p__Planctomycetes;c__Planctomycetia;o__Gemmatales;f__Gemmataceae	0.415316	0.322387	4.78467	0.0673791	0.94628	0.953673	k__Bacteria;p__Planctomycetes;c__Planctomycetia;o__Gemmatales;f__Gemmataceae	0.415316	-2.32379	3.76346	-0.617462	0.53693	0.969923	k__Bacteria;p__Planctomycetes;c__Planctomycetia;o__Gemmatales;f__Gemmataceae
k__Bacteria;p__Planctomycetes;c__Planctomycetia;o__Gemmatales;f__Isosphaeraceae	3.91186	1.25353	3.32339	0.377185	0.706036	0.983767	k__Bacteria;p__Planctomycetes;c__Planctomycetia;o__Gemmatales;f__Isosphaeraceae	3.91186	-4.08369	3.23645	-1.26178	0.207028	0.974915	k__Bacteria;p__Planctomycetes;c__Planctomycetia;o__Gemmatales;f__Isosphaeraceae	3.91186	5.33723	3.38252	1.57789	0.114592	0.928253	k__Bacteria;p__Planctomycetes;c__Planctomycetia;o__Gemmatales;f__Isosphaeraceae	3.91186	2.54845	4.96229	0.513562	0.607558	0.978193	k__Bacteria;p__Planctomycetes;c__Planctomycetia;o__Gemmatales;f__Isosphaeraceae	3.91186	3.35483	4.02011	0.83451	0.403993	0.979715	k__Bacteria;p__Planctomycetes;c__Planctomycetia;o__Gemmatales;f__Isosphaeraceae	3.91186	2.26106	4.60147	0.491379	0.623159	0.953673	k__Bacteria;p__Planctomycetes;c__Planctomycetia;o__Gemmatales;f__Isosphaeraceae	3.91186	-3.64221	3.56513	-1.02162	0.306961	0.969923	k__Bacteria;p__Planctomycetes;c__Planctomycetia;o__Gemmatales;f__Isosphaeraceae
k__Bacteria;p__Planctomycetes;c__Planctomycetia;o__Pirellulales;f__Pirellulaceae	0.223509	-0.269421	3.65783	-0.073656	0.941284	0.983767	k__Bacteria;p__Planctomycetes;c__Planctomycetia;o__Pirellulales;f__Pirellulaceae	0.223509	-0.943844	3.64561	-0.258899	0.795714	0.974915	k__Bacteria;p__Planctomycetes;c__Planctomycetia;o__Pirellulales;f__Pirellulaceae	0.223509	0.674423	3.76601	0.179082	0.857874	0.954676	k__Bacteria;p__Planctomycetes;c__Planctomycetia;o__Pirellulales;f__Pirellulaceae	0.223509	0.335642	5.16135	0.0650299	0.94815	0.978193	k__Bacteria;p__Planctomycetes;c__Planctomycetia;o__Pirellulales;f__Pirellulaceae	0.223509	1.25798	4.25475	0.295665	0.767486	0.979715	k__Bacteria;p__Planctomycetes;c__Planctomycetia;o__Pirellulales;f__Pirellulaceae	0.223509	0.322387	4.78467	0.0673791	0.94628	0.953673	k__Bacteria;p__Planctomycetes;c__Planctomycetia;o__Pirellulales;f__Pirellulaceae	0.223509	-1.27123	3.78895	-0.335511	0.737239	0.969923	k__Bacteria;p__Planctomycetes;c__Planctomycetia;o__Pirellulales;f__Pirellulaceae
k__Bacteria;p__Proteobacteria;c__Alphaproteobacteria;__;__	0.0832092	-0.269431	3.65783	-0.0736586	0.941282	0.983767	k__Bacteria;p__Proteobacteria;c__Alphaproteobacteria;__;__	0.0832092	0.572689	3.65686	0.156607	0.875555	0.974915	k__Bacteria;p__Proteobacteria;c__Alphaproteobacteria;__;__	0.0832092	-0.84212	3.7769	-0.222966	0.823562	0.928253	k__Bacteria;p__Proteobacteria;c__Alphaproteobacteria;__;__	0.0832092	1.39475	5.15807	0.270401	0.786851	0.978193	k__Bacteria;p__Proteobacteria;c__Alphaproteobacteria;__;__	0.0832092	-1.61731	4.27342	-0.378459	0.70509	0.979715	k__Bacteria;p__Proteobacteria;c__Alphaproteobacteria;__;__	0.0832092	-0.402373	4.78481	-0.0840937	0.932982	0.953673	k__Bacteria;p__Proteobacteria;c__Alphaproteobacteria;__;__	0.0832092	-0.179807	3.81452	-0.0471374	0.962404	0.969923	k__Bacteria;p__Proteobacteria;c__Alphaproteobacteria;__;__
k__Bacteria;p__Proteobacteria;c__Alphaproteobacteria;o__;f__	0.416046	1.99685	3.6113	0.552944	0.580302	0.983767	k__Bacteria;p__Proteobacteria;c__Alphaproteobacteria;o__;f__	0.416046	2.83896	3.61032	0.786347	0.431664	0.974915	k__Bacteria;p__Proteobacteria;c__Alphaproteobacteria;o__;f__	0.416046	-0.842117	3.7769	-0.222965	0.823562	0.928253	k__Bacteria;p__Proteobacteria;c__Alphaproteobacteria;o__;f__	0.416046	3.19521	5.11409	0.624786	0.532111	0.978193	k__Bacteria;p__Proteobacteria;c__Alphaproteobacteria;o__;f__	0.416046	-3.41779	4.22023	-0.809858	0.418022	0.979715	k__Bacteria;p__Proteobacteria;c__Alphaproteobacteria;o__;f__	0.416046	-0.402391	4.78481	-0.0840977	0.932979	0.953673	k__Bacteria;p__Proteobacteria;c__Alphaproteobacteria;o__;f__	0.416046	-0.179813	3.81452	-0.0471391	0.962402	0.969923	k__Bacteria;p__Proteobacteria;c__Alphaproteobacteria;o__;f__
k__Bacteria;p__Proteobacteria;c__Alphaproteobacteria;o__Caulobacterales;f__Caulobacteraceae	0.416046	1.99685	3.6113	0.552944	0.580302	0.983767	k__Bacteria;p__Proteobacteria;c__Alphaproteobacteria;o__Caulobacterales;f__Caulobacteraceae	0.416046	2.83896	3.61032	0.786347	0.431664	0.974915	k__Bacteria;p__Proteobacteria;c__Alphaproteobacteria;o__Caulobacterales;f__Caulobacteraceae	0.416046	-0.842117	3.7769	-0.222965	0.823562	0.928253	k__Bacteria;p__Proteobacteria;c__Alphaproteobacteria;o__Caulobacterales;f__Caulobacteraceae	0.416046	3.19521	5.11409	0.624786	0.532111	0.978193	k__Bacteria;p__Proteobacteria;c__Alphaproteobacteria;o__Caulobacterales;f__Caulobacteraceae	0.416046	-3.41779	4.22023	-0.809858	0.418022	0.979715	k__Bacteria;p__Proteobacteria;c__Alphaproteobacteria;o__Caulobacterales;f__Caulobacteraceae	0.416046	-0.402391	4.78481	-0.0840977	0.932979	0.953673	k__Bacteria;p__Proteobacteria;c__Alphaproteobacteria;o__Caulobacterales;f__Caulobacteraceae	0.416046	-0.179813	3.81452	-0.0471391	0.962402	0.969923	k__Bacteria;p__Proteobacteria;c__Alphaproteobacteria;o__Caulobacterales;f__Caulobacteraceae
k__Bacteria;p__Proteobacteria;c__Alphaproteobacteria;o__Rhizobiales;f__	0.332837	1.67332	3.61762	0.462548	0.643689	0.983767	k__Bacteria;p__Proteobacteria;c__Alphaproteobacteria;o__Rhizobiales;f__	0.332837	2.51544	3.61664	0.695519	0.48673	0.974915	k__Bacteria;p__Proteobacteria;c__Alphaproteobacteria;o__Rhizobiales;f__	0.332837	-0.842118	3.7769	-0.222966	0.823562	0.928253	k__Bacteria;p__Proteobacteria;c__Alphaproteobacteria;o__Rhizobiales;f__	0.332837	2.89279	5.121	0.564887	0.572151	0.978193	k__Bacteria;p__Proteobacteria;c__Alphaproteobacteria;o__Rhizobiales;f__	0.332837	-3.11536	4.22861	-0.736734	0.461284	0.979715	k__Bacteria;p__Proteobacteria;c__Alphaproteobacteria;o__Rhizobiales;f__	0.332837	-0.402388	4.78481	-0.084097	0.932979	0.953673	k__Bacteria;p__Proteobacteria;c__Alphaproteobacteria;o__Rhizobiales;f__	0.332837	-0.179812	3.81452	-0.0471388	0.962403	0.969923	k__Bacteria;p__Proteobacteria;c__Alphaproteobacteria;o__Rhizobiales;f__
k__Bacteria;p__Proteobacteria;c__Alphaproteobacteria;o__Rhizobiales;f__Beijerinckiaceae	1.55974	1.07082	3.40643	0.314352	0.753254	0.983767	k__Bacteria;p__Proteobacteria;c__Alphaproteobacteria;o__Rhizobiales;f__Beijerinckiaceae	1.55974	0.852796	3.37979	0.252322	0.800792	0.974915	k__Bacteria;p__Proteobacteria;c__Alphaproteobacteria;o__Rhizobiales;f__Beijerinckiaceae	1.55974	0.21802	3.53288	0.0617118	0.950792	0.980274	k__Bacteria;p__Proteobacteria;c__Alphaproteobacteria;o__Rhizobiales;f__Beijerinckiaceae	1.55974	-0.588752	4.95679	-0.118777	0.905452	0.978193	k__Bacteria;p__Proteobacteria;c__Alphaproteobacteria;o__Rhizobiales;f__Beijerinckiaceae	1.55974	-0.382125	4.12689	-0.0925939	0.926226	0.990121	k__Bacteria;p__Proteobacteria;c__Alphaproteobacteria;o__Rhizobiales;f__Beijerinckiaceae	1.55974	-1.45519	4.59244	-0.316867	0.751345	0.953673	k__Bacteria;p__Proteobacteria;c__Alphaproteobacteria;o__Rhizobiales;f__Beijerinckiaceae	1.55974	-0.484316	3.68125	-0.131563	0.89533	0.969923	k__Bacteria;p__Proteobacteria;c__Alphaproteobacteria;o__Rhizobiales;f__Beijerinckiaceae
k__Bacteria;p__Proteobacteria;c__Alphaproteobacteria;o__Rhizobiales;f__Bradyrhizobiaceae	6.74545	-0.171236	2.16822	-0.0789757	0.937052	0.983767	k__Bacteria;p__Proteobacteria;c__Alphaproteobacteria;o__Rhizobiales;f__Bradyrhizobiaceae	6.74545	-0.561872	2.15582	-0.26063	0.794378	0.974915	k__Bacteria;p__Proteobacteria;c__Alphaproteobacteria;o__Rhizobiales;f__Bradyrhizobiaceae	6.74545	0.390635	2.23679	0.174641	0.861362	0.954676	k__Bacteria;p__Proteobacteria;c__Alphaproteobacteria;o__Rhizobiales;f__Bradyrhizobiaceae	6.74545	6.34074	3.08522	2.0552	0.0398596	0.978193	k__Bacteria;p__Proteobacteria;c__Alphaproteobacteria;o__Rhizobiales;f__Bradyrhizobiaceae	6.74545	-1.2843	2.37952	-0.539731	0.589383	0.979715	k__Bacteria;p__Proteobacteria;c__Alphaproteobacteria;o__Rhizobiales;f__Bradyrhizobiaceae	6.74545	3.97696	2.90049	1.37113	0.170333	0.953673	k__Bacteria;p__Proteobacteria;c__Alphaproteobacteria;o__Rhizobiales;f__Bradyrhizobiaceae	6.74545	-1.07948	2.13457	-0.505713	0.613058	0.969923	k__Bacteria;p__Proteobacteria;c__Alphaproteobacteria;o__Rhizobiales;f__Bradyrhizobiaceae
k__Bacteria;p__Proteobacteria;c__Alphaproteobacteria;o__Rhizobiales;f__Hyphomicrobiaceae	2.06049	-0.990726	3.65783	-0.270851	0.786506	0.983767	k__Bacteria;p__Proteobacteria;c__Alphaproteobacteria;o__Rhizobiales;f__Hyphomicrobiaceae	2.06049	-5.50072	3.58165	-1.5358	0.124586	0.974915	k__Bacteria;p__Proteobacteria;c__Alphaproteobacteria;o__Rhizobiales;f__Hyphomicrobiaceae	2.06049	4.50999	3.70413	1.21756	0.223392	0.928253	k__Bacteria;p__Proteobacteria;c__Alphaproteobacteria;o__Rhizobiales;f__Hyphomicrobiaceae	2.06049	2.29089	5.13409	0.446211	NA	NA	k__Bacteria;p__Proteobacteria;c__Alphaproteobacteria;o__Rhizobiales;f__Hyphomicrobiaceae	2.06049	2.78661	4.1713	0.668044	NA	NA	k__Bacteria;p__Proteobacteria;c__Alphaproteobacteria;o__Rhizobiales;f__Hyphomicrobiaceae	2.06049	-0.402382	4.78481	-0.0840957	NA	NA	k__Bacteria;p__Proteobacteria;c__Alphaproteobacteria;o__Rhizobiales;f__Hyphomicrobiaceae	2.06049	-5.47988	3.73296	-1.46797	NA	NA	k__Bacteria;p__Proteobacteria;c__Alphaproteobacteria;o__Rhizobiales;f__Hyphomicrobiaceae
k__Bacteria;p__Proteobacteria;c__Alphaproteobacteria;o__Rhizobiales;f__Methylobacteriaceae	0.788797	2.48413	3.60407	0.689255	0.490663	0.983767	k__Bacteria;p__Proteobacteria;c__Alphaproteobacteria;o__Rhizobiales;f__Methylobacteriaceae	0.788797	1.27228	3.57995	0.35539	0.722297	0.974915	k__Bacteria;p__Proteobacteria;c__Alphaproteobacteria;o__Rhizobiales;f__Methylobacteriaceae	0.788797	1.21184	3.75483	0.322743	0.74689	0.928253	k__Bacteria;p__Proteobacteria;c__Alphaproteobacteria;o__Rhizobiales;f__Methylobacteriaceae	0.788797	3.67474	5.10456	0.719893	0.471591	0.978193	k__Bacteria;p__Proteobacteria;c__Alphaproteobacteria;o__Rhizobiales;f__Methylobacteriaceae	0.788797	-3.89732	4.20868	-0.926019	0.354436	0.979715	k__Bacteria;p__Proteobacteria;c__Alphaproteobacteria;o__Rhizobiales;f__Methylobacteriaceae	0.788797	1.54335	4.76918	0.32361	0.746233	0.953673	k__Bacteria;p__Proteobacteria;c__Alphaproteobacteria;o__Rhizobiales;f__Methylobacteriaceae	0.788797	1.76594	3.79489	0.465345	0.641684	0.969923	k__Bacteria;p__Proteobacteria;c__Alphaproteobacteria;o__Rhizobiales;f__Methylobacteriaceae
k__Bacteria;p__Proteobacteria;c__Alphaproteobacteria;o__Rhizobiales;f__Methylocystaceae	0.602037	-0.990737	3.65783	-0.270854	0.786503	0.983767	k__Bacteria;p__Proteobacteria;c__Alphaproteobacteria;o__Rhizobiales;f__Methylocystaceae	0.602037	-3.70693	3.59645	-1.03072	0.302673	0.974915	k__Bacteria;p__Proteobacteria;c__Alphaproteobacteria;o__Rhizobiales;f__Methylocystaceae	0.602037	2.71619	3.71844	0.730466	0.465105	0.928253	k__Bacteria;p__Proteobacteria;c__Alphaproteobacteria;o__Rhizobiales;f__Methylocystaceae	4.04257	0.335712	5.16135	0.0650435	NA	NA	k__Bacteria;p__Proteobacteria;c__Alphaproteobacteria;o__Rhizobiales;f__Methylocystaceae	4.04257	5.61243	4.20162	1.33578	NA	NA	k__Bacteria;p__Proteobacteria;c__Alphaproteobacteria;o__Rhizobiales;f__Methylocystaceae	4.04257	3.01139	4.74489	0.634659	NA	NA	k__Bacteria;p__Proteobacteria;c__Alphaproteobacteria;o__Rhizobiales;f__Methylocystaceae	4.04257	-2.93675	3.678	-0.798466	NA	NA	k__Bacteria;p__Proteobacteria;c__Alphaproteobacteria;o__Rhizobiales;f__Methylocystaceae
k__Bacteria;p__Proteobacteria;c__Alphaproteobacteria;o__Rhizobiales;f__Phyllobacteriaceae	1.19521	0.21876	3.56686	0.0613313	0.951095	0.983767	k__Bacteria;p__Proteobacteria;c__Alphaproteobacteria;o__Rhizobiales;f__Phyllobacteriaceae	1.19521	3.54143	3.60059	0.983568	0.325328	0.974915	k__Bacteria;p__Proteobacteria;c__Alphaproteobacteria;o__Rhizobiales;f__Phyllobacteriaceae	1.19521	-3.32267	3.7438	-0.887511	0.374804	0.928253	k__Bacteria;p__Proteobacteria;c__Alphaproteobacteria;o__Rhizobiales;f__Phyllobacteriaceae	6.16692	-17.1879	5.0376	-3.41192	NA	NA	k__Bacteria;p__Proteobacteria;c__Alphaproteobacteria;o__Rhizobiales;f__Phyllobacteriaceae	6.16692	19.4703	4.18942	4.6475	NA	NA	k__Bacteria;p__Proteobacteria;c__Alphaproteobacteria;o__Rhizobiales;f__Phyllobacteriaceae	6.16692	-1.0141	4.61021	-0.219968	NA	NA	k__Bacteria;p__Proteobacteria;c__Alphaproteobacteria;o__Rhizobiales;f__Phyllobacteriaceae	6.16692	-3.29658	3.66437	-0.899631	NA	NA	k__Bacteria;p__Proteobacteria;c__Alphaproteobacteria;o__Rhizobiales;f__Phyllobacteriaceae
k__Bacteria;p__Proteobacteria;c__Alphaproteobacteria;o__Rhizobiales;f__Rhizobiaceae	1.82143	-5.30592	3.58932	-1.47825	0.13934	0.983767	k__Bacteria;p__Proteobacteria;c__Alphaproteobacteria;o__Rhizobiales;f__Rhizobiaceae	1.82143	-0.148607	3.65686	-0.0406379	0.967585	0.974915	k__Bacteria;p__Proteobacteria;c__Alphaproteobacteria;o__Rhizobiales;f__Rhizobiaceae	1.82143	-5.15732	3.71058	-1.38989	0.164561	0.928253	k__Bacteria;p__Proteobacteria;c__Alphaproteobacteria;o__Rhizobiales;f__Rhizobiaceae	4.72261	-1.41879	4.96224	-0.285918	NA	NA	k__Bacteria;p__Proteobacteria;c__Alphaproteobacteria;o__Rhizobiales;f__Rhizobiaceae	4.72261	0.399745	4.12081	0.0970064	NA	NA	k__Bacteria;p__Proteobacteria;c__Alphaproteobacteria;o__Rhizobiales;f__Rhizobiaceae	4.72261	-6.43611	4.64549	-1.38545	NA	NA	k__Bacteria;p__Proteobacteria;c__Alphaproteobacteria;o__Rhizobiales;f__Rhizobiaceae	4.72261	-5.41706	3.73331	-1.45101	NA	NA	k__Bacteria;p__Proteobacteria;c__Alphaproteobacteria;o__Rhizobiales;f__Rhizobiaceae
k__Bacteria;p__Proteobacteria;c__Alphaproteobacteria;o__Rhodobacterales;f__Rhodobacteraceae	14.7068	1.50295	2.59201	0.579842	0.562021	0.983767	k__Bacteria;p__Proteobacteria;c__Alphaproteobacteria;o__Rhodobacterales;f__Rhodobacteraceae	14.7068	0.531667	2.58129	0.20597	0.836815	0.974915	k__Bacteria;p__Proteobacteria;c__Alphaproteobacteria;o__Rhodobacterales;f__Rhodobacteraceae	14.7068	0.971286	2.67773	0.362728	0.716808	0.928253	k__Bacteria;p__Proteobacteria;c__Alphaproteobacteria;o__Rhodobacterales;f__Rhodobacteraceae	14.7068	6.39592	3.7826	1.69088	0.0908602	0.978193	k__Bacteria;p__Proteobacteria;c__Alphaproteobacteria;o__Rhodobacterales;f__Rhodobacteraceae	14.7068	0.0519033	2.98627	0.0173806	0.986133	0.993874	k__Bacteria;p__Proteobacteria;c__Alphaproteobacteria;o__Rhodobacterales;f__Rhodobacteraceae	14.7068	6.34842	3.53166	1.79758	0.072244	0.953673	k__Bacteria;p__Proteobacteria;c__Alphaproteobacteria;o__Rhodobacterales;f__Rhodobacteraceae	14.7068	-0.0993979	2.66124	-0.0373502	0.970206	0.970206	k__Bacteria;p__Proteobacteria;c__Alphaproteobacteria;o__Rhodobacterales;f__Rhodobacteraceae
k__Bacteria;p__Proteobacteria;c__Alphaproteobacteria;o__Rhodospirillales;f__Acetobacteraceae	6.37349	-2.39554	3.28311	-0.729656	0.4656	0.983767	k__Bacteria;p__Proteobacteria;c__Alphaproteobacteria;o__Rhodospirillales;f__Acetobacteraceae	6.37349	-0.261487	3.29051	-0.0794669	0.936661	0.974915	k__Bacteria;p__Proteobacteria;c__Alphaproteobacteria;o__Rhodospirillales;f__Acetobacteraceae	6.37349	-2.13406	3.39113	-0.629306	0.529149	0.928253	k__Bacteria;p__Proteobacteria;c__Alphaproteobacteria;o__Rhodospirillales;f__Acetobacteraceae	6.37349	-1.65497	4.46823	-0.370386	0.711095	0.978193	k__Bacteria;p__Proteobacteria;c__Alphaproteobacteria;o__Rhodospirillales;f__Acetobacteraceae	6.37349	1.62133	3.70872	0.437168	0.66199	0.979715	k__Bacteria;p__Proteobacteria;c__Alphaproteobacteria;o__Rhodospirillales;f__Acetobacteraceae	6.37349	-6.44464	4.19019	-1.53803	0.124041	0.953673	k__Bacteria;p__Proteobacteria;c__Alphaproteobacteria;o__Rhodospirillales;f__Acetobacteraceae	6.37349	-6.411	3.36853	-1.9032	0.0570141	0.969923	k__Bacteria;p__Proteobacteria;c__Alphaproteobacteria;o__Rhodospirillales;f__Acetobacteraceae
k__Bacteria;p__Proteobacteria;c__Alphaproteobacteria;o__Rhodospirillales;f__Rhodospirillaceae	1.10315	-0.495217	3.57633	-0.138471	0.889868	0.983767	k__Bacteria;p__Proteobacteria;c__Alphaproteobacteria;o__Rhodospirillales;f__Rhodospirillaceae	1.10315	0.904547	3.59037	0.251937	0.80109	0.974915	k__Bacteria;p__Proteobacteria;c__Alphaproteobacteria;o__Rhodospirillales;f__Rhodospirillaceae	1.10315	-1.39976	3.72423	-0.375853	0.707026	0.928253	k__Bacteria;p__Proteobacteria;c__Alphaproteobacteria;o__Rhodospirillales;f__Rhodospirillaceae	1.10315	-0.979987	5.00317	-0.195873	0.844709	0.978193	k__Bacteria;p__Proteobacteria;c__Alphaproteobacteria;o__Rhodospirillales;f__Rhodospirillaceae	1.10315	-1.24654	4.18766	-0.29767	0.765955	0.979715	k__Bacteria;p__Proteobacteria;c__Alphaproteobacteria;o__Rhodospirillales;f__Rhodospirillaceae	1.10315	-4.57765	4.66607	-0.98105	0.326568	0.953673	k__Bacteria;p__Proteobacteria;c__Alphaproteobacteria;o__Rhodospirillales;f__Rhodospirillaceae	1.10315	-2.35112	3.77845	-0.622245	0.533781	0.969923	k__Bacteria;p__Proteobacteria;c__Alphaproteobacteria;o__Rhodospirillales;f__Rhodospirillaceae
k__Bacteria;p__Proteobacteria;c__Alphaproteobacteria;o__Rickettsiales;f__Pelagibacteraceae	0.290321	-2.06708	3.64572	-0.566987	0.570723	0.983767	k__Bacteria;p__Proteobacteria;c__Alphaproteobacteria;o__Rickettsiales;f__Pelagibacteraceae	0.290321	-0.148632	3.65686	-0.0406448	0.967579	0.974915	k__Bacteria;p__Proteobacteria;c__Alphaproteobacteria;o__Rickettsiales;f__Pelagibacteraceae	0.290321	-1.91845	3.76517	-0.509524	0.610385	0.928253	k__Bacteria;p__Proteobacteria;c__Alphaproteobacteria;o__Rickettsiales;f__Pelagibacteraceae	0.290321	1.71049	5.1497	0.332153	0.739774	0.978193	k__Bacteria;p__Proteobacteria;c__Alphaproteobacteria;o__Rickettsiales;f__Pelagibacteraceae	0.290321	-1.93306	4.26332	-0.453416	0.650249	0.979715	k__Bacteria;p__Proteobacteria;c__Alphaproteobacteria;o__Rickettsiales;f__Pelagibacteraceae	0.290321	-0.402376	4.78481	-0.0840944	0.932981	0.953673	k__Bacteria;p__Proteobacteria;c__Alphaproteobacteria;o__Rickettsiales;f__Pelagibacteraceae	0.290321	-0.179808	3.81452	-0.0471377	0.962403	0.969923	k__Bacteria;p__Proteobacteria;c__Alphaproteobacteria;o__Rickettsiales;f__Pelagibacteraceae
k__Bacteria;p__Proteobacteria;c__Alphaproteobacteria;o__Sphingomonadales;__	0.344961	-1.94691	3.64778	-0.533726	0.593531	0.983767	k__Bacteria;p__Proteobacteria;c__Alphaproteobacteria;o__Sphingomonadales;__	0.344961	-2.45974	3.62467	-0.678612	0.497384	0.974915	k__Bacteria;p__Proteobacteria;c__Alphaproteobacteria;o__Sphingomonadales;__	0.344961	0.51283	3.73592	0.13727	0.890817	0.965566	k__Bacteria;p__Proteobacteria;c__Alphaproteobacteria;o__Sphingomonadales;__	0.344961	2.93011	5.12036	0.572248	0.567154	0.978193	k__Bacteria;p__Proteobacteria;c__Alphaproteobacteria;o__Sphingomonadales;__	0.344961	-3.15269	4.22783	-0.7457	0.455849	0.979715	k__Bacteria;p__Proteobacteria;c__Alphaproteobacteria;o__Sphingomonadales;__	0.344961	-0.402389	4.78481	-0.0840971	0.932979	0.953673	k__Bacteria;p__Proteobacteria;c__Alphaproteobacteria;o__Sphingomonadales;__	0.344961	-0.179812	3.81452	-0.0471389	0.962403	0.969923	k__Bacteria;p__Proteobacteria;c__Alphaproteobacteria;o__Sphingomonadales;__
k__Bacteria;p__Proteobacteria;c__Alphaproteobacteria;o__Sphingomonadales;f__	0	0	0	0	1	NA	k__Bacteria;p__Proteobacteria;c__Alphaproteobacteria;o__Sphingomonadales;f__	0	0	0	0	1	NA	k__Bacteria;p__Proteobacteria;c__Alphaproteobacteria;o__Sphingomonadales;f__	0	0	0	0	1	NA	k__Bacteria;p__Proteobacteria;c__Alphaproteobacteria;o__Sphingomonadales;f__	0.790487	4.11127	5.09822	0.806414	0.420004	0.978193	k__Bacteria;p__Proteobacteria;c__Alphaproteobacteria;o__Sphingomonadales;f__	0.790487	-4.33385	4.20098	-1.03163	0.302246	0.979715	k__Bacteria;p__Proteobacteria;c__Alphaproteobacteria;o__Sphingomonadales;f__	0.790487	-0.402401	4.78481	-0.0840996	0.932977	0.953673	k__Bacteria;p__Proteobacteria;c__Alphaproteobacteria;o__Sphingomonadales;f__	0.790487	-0.179817	3.81452	-0.04714	0.962402	0.969923	k__Bacteria;p__Proteobacteria;c__Alphaproteobacteria;o__Sphingomonadales;f__
k__Bacteria;p__Proteobacteria;c__Alphaproteobacteria;o__Sphingomonadales;f__Sphingomonadaceae	2.18552	-1.02668	3.53362	-0.290547	0.771398	0.983767	k__Bacteria;p__Proteobacteria;c__Alphaproteobacteria;o__Sphingomonadales;f__Sphingomonadaceae	2.18552	3.76804	3.59833	1.04716	0.295024	0.974915	k__Bacteria;p__Proteobacteria;c__Alphaproteobacteria;o__Sphingomonadales;f__Sphingomonadaceae	2.18552	-4.79473	3.71434	-1.29087	0.196749	0.928253	k__Bacteria;p__Proteobacteria;c__Alphaproteobacteria;o__Sphingomonadales;f__Sphingomonadaceae	2.18552	0.0100065	4.91621	0.0020354	0.998376	0.998376	k__Bacteria;p__Proteobacteria;c__Alphaproteobacteria;o__Sphingomonadales;f__Sphingomonadaceae	2.18552	-5.12008	4.14888	-1.23409	0.21717	0.979715	k__Bacteria;p__Proteobacteria;c__Alphaproteobacteria;o__Sphingomonadales;f__Sphingomonadaceae	2.18552	-5.28981	4.60675	-1.14827	0.250856	0.953673	k__Bacteria;p__Proteobacteria;c__Alphaproteobacteria;o__Sphingomonadales;f__Sphingomonadaceae	2.18552	-0.179741	3.77703	-0.0475879	0.962045	0.969923	k__Bacteria;p__Proteobacteria;c__Alphaproteobacteria;o__Sphingomonadales;f__Sphingomonadaceae
k__Bacteria;p__Proteobacteria;c__Betaproteobacteria;__;__	2.0755	-5.18378	3.27297	-1.58381	0.113236	0.983767	k__Bacteria;p__Proteobacteria;c__Betaproteobacteria;__;__	2.0755	-3.11612	3.29091	-0.946886	0.343697	0.974915	k__Bacteria;p__Proteobacteria;c__Betaproteobacteria;__;__	2.0755	-2.06766	3.33002	-0.620915	0.534656	0.928253	k__Bacteria;p__Proteobacteria;c__Betaproteobacteria;__;__	2.0755	0.425211	4.85819	0.0875246	0.930255	0.978193	k__Bacteria;p__Proteobacteria;c__Betaproteobacteria;__;__	2.0755	-2.2174	4.05079	-0.5474	0.584104	0.979715	k__Bacteria;p__Proteobacteria;c__Betaproteobacteria;__;__	2.0755	-3.24684	4.54716	-0.714037	0.475204	0.953673	k__Bacteria;p__Proteobacteria;c__Betaproteobacteria;__;__	2.0755	-1.45465	3.67196	-0.396151	0.691994	0.969923	k__Bacteria;p__Proteobacteria;c__Betaproteobacteria;__;__
k__Bacteria;p__Proteobacteria;c__Betaproteobacteria;o__Burkholderiales;f__Alcaligenaceae	0.120306	0.142177	3.65533	0.0388959	0.968973	0.983767	k__Bacteria;p__Proteobacteria;c__Betaproteobacteria;o__Burkholderiales;f__Alcaligenaceae	0.120306	0.984296	3.65436	0.269349	0.787661	0.974915	k__Bacteria;p__Proteobacteria;c__Betaproteobacteria;o__Burkholderiales;f__Alcaligenaceae	0.120306	-0.842119	3.7769	-0.222966	0.823562	0.928253	k__Bacteria;p__Proteobacteria;c__Betaproteobacteria;o__Burkholderiales;f__Alcaligenaceae	0.120306	0.335628	5.16135	0.0650272	0.948152	0.978193	k__Bacteria;p__Proteobacteria;c__Betaproteobacteria;o__Burkholderiales;f__Alcaligenaceae	0.120306	-0.558187	4.27738	-0.130497	0.896173	0.979715	k__Bacteria;p__Proteobacteria;c__Betaproteobacteria;o__Burkholderiales;f__Alcaligenaceae	0.120306	0.7744	4.78135	0.161963	0.871335	0.953673	k__Bacteria;p__Proteobacteria;c__Betaproteobacteria;o__Burkholderiales;f__Alcaligenaceae	0.120306	0.996959	3.81018	0.261657	0.793586	0.969923	k__Bacteria;p__Proteobacteria;c__Betaproteobacteria;o__Burkholderiales;f__Alcaligenaceae
k__Bacteria;p__Proteobacteria;c__Betaproteobacteria;o__Burkholderiales;f__Burkholderiaceae	0.479221	1.00311	3.63615	0.27587	0.782648	0.983767	k__Bacteria;p__Proteobacteria;c__Betaproteobacteria;o__Burkholderiales;f__Burkholderiaceae	0.479221	-0.605577	3.5983	-0.168295	0.866351	0.974915	k__Bacteria;p__Proteobacteria;c__Betaproteobacteria;o__Burkholderiales;f__Burkholderiaceae	0.479221	1.60868	3.74141	0.429967	0.66722	0.928253	k__Bacteria;p__Proteobacteria;c__Betaproteobacteria;o__Burkholderiales;f__Burkholderiaceae	1.15241	-4.27732	5.04464	-0.847893	0.396497	0.978193	k__Bacteria;p__Proteobacteria;c__Betaproteobacteria;o__Burkholderiales;f__Burkholderiaceae	1.15241	2.07932	4.23577	0.490895	0.6235	0.979715	k__Bacteria;p__Proteobacteria;c__Betaproteobacteria;o__Burkholderiales;f__Burkholderiaceae	1.15241	-3.07372	4.64269	-0.662056	0.507935	0.953673	k__Bacteria;p__Proteobacteria;c__Betaproteobacteria;o__Burkholderiales;f__Burkholderiaceae	1.15241	-0.875726	3.74802	-0.233651	0.815256	0.969923	k__Bacteria;p__Proteobacteria;c__Betaproteobacteria;o__Burkholderiales;f__Burkholderiaceae
k__Bacteria;p__Proteobacteria;c__Betaproteobacteria;o__Burkholderiales;f__Comamonadaceae	0	0	0	0	1	NA	k__Bacteria;p__Proteobacteria;c__Betaproteobacteria;o__Burkholderiales;f__Comamonadaceae	0	0	0	0	1	NA	k__Bacteria;p__Proteobacteria;c__Betaproteobacteria;o__Burkholderiales;f__Comamonadaceae	0	0	0	0	1	NA	k__Bacteria;p__Proteobacteria;c__Betaproteobacteria;o__Burkholderiales;f__Comamonadaceae	4.03659	-0.459772	4.96079	-0.0926812	NA	NA	k__Bacteria;p__Proteobacteria;c__Betaproteobacteria;o__Burkholderiales;f__Comamonadaceae	4.03659	-0.848866	4.12081	-0.205995	NA	NA	k__Bacteria;p__Proteobacteria;c__Betaproteobacteria;o__Burkholderiales;f__Comamonadaceae	4.03659	-6.00503	4.64824	-1.29189	NA	NA	k__Bacteria;p__Proteobacteria;c__Betaproteobacteria;o__Burkholderiales;f__Comamonadaceae	4.03659	-4.6964	3.73864	-1.25618	NA	NA	k__Bacteria;p__Proteobacteria;c__Betaproteobacteria;o__Burkholderiales;f__Comamonadaceae
k__Bacteria;p__Proteobacteria;c__Betaproteobacteria;o__Burkholderiales;f__Oxalobacteraceae	1.01253	0.62678	3.57892	0.175131	0.860977	0.983767	k__Bacteria;p__Proteobacteria;c__Betaproteobacteria;o__Burkholderiales;f__Oxalobacteraceae	1.01253	3.32624	3.60309	0.923164	0.355922	0.974915	k__Bacteria;p__Proteobacteria;c__Betaproteobacteria;o__Burkholderiales;f__Oxalobacteraceae	1.01253	-2.69946	3.7529	-0.7193	0.471956	0.928253	k__Bacteria;p__Proteobacteria;c__Betaproteobacteria;o__Burkholderiales;f__Oxalobacteraceae	8.25662	19.7281	5.10457	3.8648	0.000111181	0.00717116	k__Bacteria;p__Proteobacteria;c__Betaproteobacteria;o__Burkholderiales;f__Oxalobacteraceae	8.25662	3.44307	4.12948	0.833778	0.404406	0.979715	k__Bacteria;p__Proteobacteria;c__Betaproteobacteria;o__Burkholderiales;f__Oxalobacteraceae	8.25662	0.818533	4.78481	0.171069	0.86417	0.953673	k__Bacteria;p__Proteobacteria;c__Betaproteobacteria;o__Burkholderiales;f__Oxalobacteraceae	8.25662	-22.3527	3.72694	-5.99759	2.00267e-09	1.29172e-07	k__Bacteria;p__Proteobacteria;c__Betaproteobacteria;o__Burkholderiales;f__Oxalobacteraceae
k__Bacteria;p__Proteobacteria;c__Betaproteobacteria;o__Methylophilales;f__Methylophilaceae	2.63464	-5.75603	3.19062	-1.80405	0.0712236	0.983767	k__Bacteria;p__Proteobacteria;c__Betaproteobacteria;o__Methylophilales;f__Methylophilaceae	2.63464	-1.84368	3.25464	-0.566476	0.57107	0.974915	k__Bacteria;p__Proteobacteria;c__Betaproteobacteria;o__Methylophilales;f__Methylophilaceae	2.63464	-3.91235	3.28384	-1.19139	0.233499	0.928253	k__Bacteria;p__Proteobacteria;c__Betaproteobacteria;o__Methylophilales;f__Methylophilaceae	2.63464	1.41527	4.93123	0.287002	0.774111	0.978193	k__Bacteria;p__Proteobacteria;c__Betaproteobacteria;o__Methylophilales;f__Methylophilaceae	2.63464	-1.31464	4.07776	-0.322393	0.747155	0.979715	k__Bacteria;p__Proteobacteria;c__Betaproteobacteria;o__Methylophilales;f__Methylophilaceae	2.63464	-2.38651	4.61661	-0.516941	0.605197	0.953673	k__Bacteria;p__Proteobacteria;c__Betaproteobacteria;o__Methylophilales;f__Methylophilaceae	2.63464	-2.48714	3.69106	-0.673828	0.500421	0.969923	k__Bacteria;p__Proteobacteria;c__Betaproteobacteria;o__Methylophilales;f__Methylophilaceae
k__Bacteria;p__Proteobacteria;c__Betaproteobacteria;o__Neisseriales;f__Neisseriaceae	0	0	0	0	1	NA	k__Bacteria;p__Proteobacteria;c__Betaproteobacteria;o__Neisseriales;f__Neisseriaceae	0	0	0	0	1	NA	k__Bacteria;p__Proteobacteria;c__Betaproteobacteria;o__Neisseriales;f__Neisseriaceae	0	0	0	0	1	NA	k__Bacteria;p__Proteobacteria;c__Betaproteobacteria;o__Neisseriales;f__Neisseriaceae	1.01134	-4.86341	5.03817	-0.965314	NA	NA	k__Bacteria;p__Proteobacteria;c__Betaproteobacteria;o__Neisseriales;f__Neisseriaceae	1.01134	-0.558227	4.27738	-0.130507	NA	NA	k__Bacteria;p__Proteobacteria;c__Betaproteobacteria;o__Neisseriales;f__Neisseriaceae	1.01134	-5.60144	4.65167	-1.20418	NA	NA	k__Bacteria;p__Proteobacteria;c__Betaproteobacteria;o__Neisseriales;f__Neisseriaceae	1.01134	-0.179803	3.81452	-0.0471364	NA	NA	k__Bacteria;p__Proteobacteria;c__Betaproteobacteria;o__Neisseriales;f__Neisseriaceae
k__Bacteria;p__Proteobacteria;c__Betaproteobacteria;o__Nitrosomonadales;f__Nitrosomonadaceae	0.638089	-0.866757	3.61166	-0.239989	0.810339	0.983767	k__Bacteria;p__Proteobacteria;c__Betaproteobacteria;o__Nitrosomonadales;f__Nitrosomonadaceae	0.638089	1.83269	3.63561	0.504095	0.614195	0.974915	k__Bacteria;p__Proteobacteria;c__Betaproteobacteria;o__Nitrosomonadales;f__Nitrosomonadaceae	0.638089	-2.69945	3.7529	-0.719297	0.471958	0.928253	k__Bacteria;p__Proteobacteria;c__Betaproteobacteria;o__Nitrosomonadales;f__Nitrosomonadaceae	0.638089	2.33009	5.13307	0.453937	0.649874	0.978193	k__Bacteria;p__Proteobacteria;c__Betaproteobacteria;o__Nitrosomonadales;f__Nitrosomonadaceae	0.638089	0.203217	4.19928	0.0483934	0.961403	0.993874	k__Bacteria;p__Proteobacteria;c__Betaproteobacteria;o__Nitrosomonadales;f__Nitrosomonadaceae	0.638089	-0.402382	4.78481	-0.0840958	0.93298	0.953673	k__Bacteria;p__Proteobacteria;c__Betaproteobacteria;o__Nitrosomonadales;f__Nitrosomonadaceae	0.638089	-2.93569	3.76559	-0.77961	0.435621	0.969923	k__Bacteria;p__Proteobacteria;c__Betaproteobacteria;o__Nitrosomonadales;f__Nitrosomonadaceae
k__Bacteria;p__Proteobacteria;c__Betaproteobacteria;o__SC-I-84;f__	1.46114	-1.30508	3.55099	-0.367526	0.713226	0.983767	k__Bacteria;p__Proteobacteria;c__Betaproteobacteria;o__SC-I-84;f__	1.46114	2.97707	3.60802	0.825127	0.4093	0.974915	k__Bacteria;p__Proteobacteria;c__Betaproteobacteria;o__SC-I-84;f__	1.46114	-4.28215	3.72151	-1.15065	0.249876	0.928253	k__Bacteria;p__Proteobacteria;c__Betaproteobacteria;o__SC-I-84;f__	1.46114	3.3309	5.11107	0.651703	0.514593	0.978193	k__Bacteria;p__Proteobacteria;c__Betaproteobacteria;o__SC-I-84;f__	1.46114	0.814588	4.14938	0.196315	0.844363	0.979715	k__Bacteria;p__Proteobacteria;c__Betaproteobacteria;o__SC-I-84;f__	1.46114	-0.402393	4.78481	-0.084098	0.932979	0.953673	k__Bacteria;p__Proteobacteria;c__Betaproteobacteria;o__SC-I-84;f__	1.46114	-4.54788	3.74011	-1.21598	0.223994	0.969923	k__Bacteria;p__Proteobacteria;c__Betaproteobacteria;o__SC-I-84;f__
k__Bacteria;p__Proteobacteria;c__Deltaproteobacteria;__;__	0.260204	-2.06708	3.64572	-0.566987	0.570723	0.983767	k__Bacteria;p__Proteobacteria;c__Deltaproteobacteria;__;__	0.260204	-0.148632	3.65686	-0.0406448	0.967579	0.974915	k__Bacteria;p__Proteobacteria;c__Deltaproteobacteria;__;__	0.260204	-1.91845	3.76517	-0.509524	0.610385	0.928253	k__Bacteria;p__Proteobacteria;c__Deltaproteobacteria;__;__	0.260204	-2.84807	5.07691	-0.560985	0.574807	0.978193	k__Bacteria;p__Proteobacteria;c__Deltaproteobacteria;__;__	0.260204	-0.558207	4.27738	-0.130502	0.896169	0.979715	k__Bacteria;p__Proteobacteria;c__Deltaproteobacteria;__;__	0.260204	-3.58608	4.69361	-0.764036	0.444846	0.953673	k__Bacteria;p__Proteobacteria;c__Deltaproteobacteria;__;__	0.260204	-0.179803	3.81452	-0.0471364	0.962405	0.969923	k__Bacteria;p__Proteobacteria;c__Deltaproteobacteria;__;__
k__Bacteria;p__Proteobacteria;c__Deltaproteobacteria;o__Bdellovibrionales;f__Bdellovibrionaceae	0.124814	0.142177	3.65533	0.0388959	0.968973	0.983767	k__Bacteria;p__Proteobacteria;c__Deltaproteobacteria;o__Bdellovibrionales;f__Bdellovibrionaceae	0.124814	0.984296	3.65436	0.269349	0.787661	0.974915	k__Bacteria;p__Proteobacteria;c__Deltaproteobacteria;o__Bdellovibrionales;f__Bdellovibrionaceae	0.124814	-0.842119	3.7769	-0.222966	0.823562	0.928253	k__Bacteria;p__Proteobacteria;c__Deltaproteobacteria;o__Bdellovibrionales;f__Bdellovibrionaceae	0.124814	1.76839	5.14823	0.343496	0.731226	0.978193	k__Bacteria;p__Proteobacteria;c__Deltaproteobacteria;o__Bdellovibrionales;f__Bdellovibrionaceae	0.124814	-1.99096	4.26154	-0.467193	0.640362	0.979715	k__Bacteria;p__Proteobacteria;c__Deltaproteobacteria;o__Bdellovibrionales;f__Bdellovibrionaceae	0.124814	-0.402377	4.78481	-0.0840946	0.932981	0.953673	k__Bacteria;p__Proteobacteria;c__Deltaproteobacteria;o__Bdellovibrionales;f__Bdellovibrionaceae	0.124814	-0.179808	3.81452	-0.0471378	0.962403	0.969923	k__Bacteria;p__Proteobacteria;c__Deltaproteobacteria;o__Bdellovibrionales;f__Bdellovibrionaceae
k__Bacteria;p__Proteobacteria;c__Deltaproteobacteria;o__Desulfovibrionales;f__Desulfovibrionaceae	0	0	0	0	1	NA	k__Bacteria;p__Proteobacteria;c__Deltaproteobacteria;o__Desulfovibrionales;f__Desulfovibrionaceae	0	0	0	0	1	NA	k__Bacteria;p__Proteobacteria;c__Deltaproteobacteria;o__Desulfovibrionales;f__Desulfovibrionaceae	0	0	0	0	1	NA	k__Bacteria;p__Proteobacteria;c__Deltaproteobacteria;o__Desulfovibrionales;f__Desulfovibrionaceae	2.05404	0.335671	5.16135	0.0650355	NA	NA	k__Bacteria;p__Proteobacteria;c__Deltaproteobacteria;o__Desulfovibrionales;f__Desulfovibrionaceae	2.05404	4.87964	4.20417	1.16067	NA	NA	k__Bacteria;p__Proteobacteria;c__Deltaproteobacteria;o__Desulfovibrionales;f__Desulfovibrionaceae	2.05404	-0.402362	4.78481	-0.0840914	NA	NA	k__Bacteria;p__Proteobacteria;c__Deltaproteobacteria;o__Desulfovibrionales;f__Desulfovibrionaceae	2.05404	-5.61767	3.73224	-1.50518	NA	NA	k__Bacteria;p__Proteobacteria;c__Deltaproteobacteria;o__Desulfovibrionales;f__Desulfovibrionaceae
k__Bacteria;p__Proteobacteria;c__Deltaproteobacteria;o__Myxococcales;__	0.166418	0.635141	3.64989	0.174017	0.861852	0.983767	k__Bacteria;p__Proteobacteria;c__Deltaproteobacteria;o__Myxococcales;__	0.166418	1.47726	3.64892	0.404849	0.685588	0.974915	k__Bacteria;p__Proteobacteria;c__Deltaproteobacteria;o__Myxococcales;__	0.166418	-0.842119	3.7769	-0.222966	0.823562	0.928253	k__Bacteria;p__Proteobacteria;c__Deltaproteobacteria;o__Myxococcales;__	0.166418	2.06684	5.14048	0.402072	0.687631	0.978193	k__Bacteria;p__Proteobacteria;c__Deltaproteobacteria;o__Myxococcales;__	0.166418	-2.28941	4.25218	-0.53841	0.590294	0.979715	k__Bacteria;p__Proteobacteria;c__Deltaproteobacteria;o__Myxococcales;__	0.166418	-0.40238	4.78481	-0.0840952	0.932981	0.953673	k__Bacteria;p__Proteobacteria;c__Deltaproteobacteria;o__Myxococcales;__	0.166418	-0.179809	3.81452	-0.047138	0.962403	0.969923	k__Bacteria;p__Proteobacteria;c__Deltaproteobacteria;o__Myxococcales;__
k__Bacteria;p__Proteobacteria;c__Deltaproteobacteria;o__Myxococcales;f__	5.28388	0.211592	3.51926	0.0601241	0.952057	0.983767	k__Bacteria;p__Proteobacteria;c__Deltaproteobacteria;o__Myxococcales;f__	5.28388	1.56403	3.52292	0.443958	0.657073	0.974915	k__Bacteria;p__Proteobacteria;c__Deltaproteobacteria;o__Myxococcales;f__	5.28388	-1.35244	3.64565	-0.370973	0.710658	0.928253	k__Bacteria;p__Proteobacteria;c__Deltaproteobacteria;o__Myxococcales;f__	5.28388	0.177721	4.81906	0.0368788	0.970582	0.981104	k__Bacteria;p__Proteobacteria;c__Deltaproteobacteria;o__Myxococcales;f__	5.28388	-1.225	4.00006	-0.306246	0.759417	0.979715	k__Bacteria;p__Proteobacteria;c__Deltaproteobacteria;o__Myxococcales;f__	5.28388	-6.03438	4.52142	-1.33462	0.182	0.953673	k__Bacteria;p__Proteobacteria;c__Deltaproteobacteria;o__Myxococcales;f__	5.28388	-4.9871	3.63596	-1.3716	0.170187	0.969923	k__Bacteria;p__Proteobacteria;c__Deltaproteobacteria;o__Myxococcales;f__
k__Bacteria;p__Proteobacteria;c__Deltaproteobacteria;o__Myxococcales;f__Cystobacteraceae	0	0	0	0	1	NA	k__Bacteria;p__Proteobacteria;c__Deltaproteobacteria;o__Myxococcales;f__Cystobacteraceae	0	0	0	0	1	NA	k__Bacteria;p__Proteobacteria;c__Deltaproteobacteria;o__Myxococcales;f__Cystobacteraceae	0	0	0	0	1	NA	k__Bacteria;p__Proteobacteria;c__Deltaproteobacteria;o__Myxococcales;f__Cystobacteraceae	0.99851	4.4459	5.09448	0.87269	NA	NA	k__Bacteria;p__Proteobacteria;c__Deltaproteobacteria;o__Myxococcales;f__Cystobacteraceae	0.99851	-4.66849	4.19645	-1.11249	NA	NA	k__Bacteria;p__Proteobacteria;c__Deltaproteobacteria;o__Myxococcales;f__Cystobacteraceae	0.99851	-0.402404	4.78481	-0.0841004	NA	NA	k__Bacteria;p__Proteobacteria;c__Deltaproteobacteria;o__Myxococcales;f__Cystobacteraceae	0.99851	-0.179818	3.81452	-0.0471403	NA	NA	k__Bacteria;p__Proteobacteria;c__Deltaproteobacteria;o__Myxococcales;f__Cystobacteraceae
k__Bacteria;p__Proteobacteria;c__Deltaproteobacteria;o__Myxococcales;f__Haliangiaceae	0.499255	2.26095	3.60709	0.626808	0.530785	0.983767	k__Bacteria;p__Proteobacteria;c__Deltaproteobacteria;o__Myxococcales;f__Haliangiaceae	0.499255	3.10307	3.6061	0.860505	0.389511	0.974915	k__Bacteria;p__Proteobacteria;c__Deltaproteobacteria;o__Myxococcales;f__Haliangiaceae	0.499255	-0.842117	3.7769	-0.222965	0.823562	0.928253	k__Bacteria;p__Proteobacteria;c__Deltaproteobacteria;o__Myxococcales;f__Haliangiaceae	0.499255	3.45482	5.10855	0.676282	0.498862	0.978193	k__Bacteria;p__Proteobacteria;c__Deltaproteobacteria;o__Myxococcales;f__Haliangiaceae	0.499255	-3.6774	4.21352	-0.872762	0.382793	0.979715	k__Bacteria;p__Proteobacteria;c__Deltaproteobacteria;o__Myxococcales;f__Haliangiaceae	0.499255	-0.402394	4.78481	-0.0840982	0.932978	0.953673	k__Bacteria;p__Proteobacteria;c__Deltaproteobacteria;o__Myxococcales;f__Haliangiaceae	0.499255	-0.179814	3.81452	-0.0471392	0.962402	0.969923	k__Bacteria;p__Proteobacteria;c__Deltaproteobacteria;o__Myxococcales;f__Haliangiaceae
k__Bacteria;p__Proteobacteria;c__Deltaproteobacteria;o__Myxococcales;f__OM27	0.382147	-0.990741	3.65783	-0.270855	0.786503	0.983767	k__Bacteria;p__Proteobacteria;c__Deltaproteobacteria;o__Myxococcales;f__OM27	0.382147	-3.0584	3.60816	-0.847632	0.396643	0.974915	k__Bacteria;p__Proteobacteria;c__Deltaproteobacteria;o__Myxococcales;f__OM27	0.382147	2.06765	3.72977	0.554366	0.579329	0.928253	k__Bacteria;p__Proteobacteria;c__Deltaproteobacteria;o__Myxococcales;f__OM27	0.382147	0.335647	5.16135	0.0650308	0.948149	0.978193	k__Bacteria;p__Proteobacteria;c__Deltaproteobacteria;o__Myxococcales;f__OM27	0.382147	2.47801	4.22973	0.585855	0.557973	0.979715	k__Bacteria;p__Proteobacteria;c__Deltaproteobacteria;o__Myxococcales;f__OM27	0.382147	-0.402362	4.78481	-0.0840914	0.932984	0.953673	k__Bacteria;p__Proteobacteria;c__Deltaproteobacteria;o__Myxococcales;f__OM27	0.382147	-3.21602	3.76101	-0.855095	0.392499	0.969923	k__Bacteria;p__Proteobacteria;c__Deltaproteobacteria;o__Myxococcales;f__OM27
k__Bacteria;p__Proteobacteria;c__Deltaproteobacteria;o__Myxococcales;f__Polyangiaceae	0.124814	0.142177	3.65533	0.0388959	0.968973	0.983767	k__Bacteria;p__Proteobacteria;c__Deltaproteobacteria;o__Myxococcales;f__Polyangiaceae	0.124814	0.984296	3.65436	0.269349	0.787661	0.974915	k__Bacteria;p__Proteobacteria;c__Deltaproteobacteria;o__Myxococcales;f__Polyangiaceae	0.124814	-0.842119	3.7769	-0.222966	0.823562	0.928253	k__Bacteria;p__Proteobacteria;c__Deltaproteobacteria;o__Myxococcales;f__Polyangiaceae	0.124814	1.76839	5.14823	0.343496	0.731226	0.978193	k__Bacteria;p__Proteobacteria;c__Deltaproteobacteria;o__Myxococcales;f__Polyangiaceae	0.124814	-1.99096	4.26154	-0.467193	0.640362	0.979715	k__Bacteria;p__Proteobacteria;c__Deltaproteobacteria;o__Myxococcales;f__Polyangiaceae	0.124814	-0.402377	4.78481	-0.0840946	0.932981	0.953673	k__Bacteria;p__Proteobacteria;c__Deltaproteobacteria;o__Myxococcales;f__Polyangiaceae	0.124814	-0.179808	3.81452	-0.0471378	0.962403	0.969923	k__Bacteria;p__Proteobacteria;c__Deltaproteobacteria;o__Myxococcales;f__Polyangiaceae
k__Bacteria;p__Proteobacteria;c__Deltaproteobacteria;o__Spirobacillales;f__	0.332837	1.67332	3.61762	0.462548	0.643689	0.983767	k__Bacteria;p__Proteobacteria;c__Deltaproteobacteria;o__Spirobacillales;f__	0.332837	2.51544	3.61664	0.695519	0.48673	0.974915	k__Bacteria;p__Proteobacteria;c__Deltaproteobacteria;o__Spirobacillales;f__	0.332837	-0.842118	3.7769	-0.222966	0.823562	0.928253	k__Bacteria;p__Proteobacteria;c__Deltaproteobacteria;o__Spirobacillales;f__	0.332837	2.89279	5.121	0.564887	0.572151	0.978193	k__Bacteria;p__Proteobacteria;c__Deltaproteobacteria;o__Spirobacillales;f__	0.332837	-3.11536	4.22861	-0.736734	0.461284	0.979715	k__Bacteria;p__Proteobacteria;c__Deltaproteobacteria;o__Spirobacillales;f__	0.332837	-0.402388	4.78481	-0.084097	0.932979	0.953673	k__Bacteria;p__Proteobacteria;c__Deltaproteobacteria;o__Spirobacillales;f__	0.332837	-0.179812	3.81452	-0.0471388	0.962403	0.969923	k__Bacteria;p__Proteobacteria;c__Deltaproteobacteria;o__Spirobacillales;f__
[truncated: 26 more rows]
[truncated: 34 more columns]

## Sheet: TABLE_I
Table S9: DeSeq analyses performed at the genus level on all sample groupings including site (JB, YI, TN), habitat (landfill, marsh, offshore, urban), and human habitat use (low, med, high) of herring gulls. All DeSeq analyses were performed on unrarified data.
JB vs TN							JB vs YI							YI vs TN							Landfill vs Offshore							Marsh vs Landfill							Marsh vs Offshore							Urban vs Landfill							Urban vs Offshore
[truncated: 243 more rows]
[truncated: 34 more columns]

## Sheet: TABLE_J
Table S10: DeSeq analyses performed on all ASVs for sample groupings including site (JB, YI, TN), habitat (landfill, marsh, offshore, urban), and human habitat use (low, med, high) of herring gulls. All DeSeq analyses were performed on unrarified data.
[truncated: 1,030 more rows]
[truncated: 46 more columns]
